# Supplementary material for: Sequence variants affecting voice pitch in humans
Source: Sci Adv. 2023 Jun 9;9(23):eabq2969. doi: 10.1126/sciadv.abq2969 (PMC10256171; doi:10.1126/sciadv.abq2969)
Supplement: Supplementary file 2 — Tables S1 to S11 [file sciadv.abq2969_tables_s1_to_s11.zip]

Archive with 1 entries (1 files):
- abq2969_Tables_S1_to_S11.xlsx
