# Supplementary material for: Sequence variants affecting voice pitch in humans
Source: Sci Adv. 2023 Jun 9;9(23):eabq2969. doi: 10.1126/sciadv.abq2969 (PMC10256171; doi:10.1126/sciadv.abq2969)
Supplement: Supplementary file 2 — Tables S1 to S11 [file sciadv.abq2969_tables_s1_to_s11.zip › abq2969_Tables_S1_to_S11.xlsx]

## Sheet: Info
Supplementary tables for:
Sequence variants affecting voice pitch in humans
Rosa S. Gisladottir,* Agnar Helgason, Bjarni V. Halldorsson, Hannes Helgason, Michal Borsky, Yu-Ren Chien, Jon Gudnason, Sigurjon A. Gudjonsson, Scott Moisik, Dan Dediu, Gudmar Thorleifsson, Vinicius Tragante, Mariana Bustamante, Gudrun Jonsdottir, Lilja Stefansdottir, Gudrun Rutsdottir, Sigurdur H. Magnusson, Marteinn Hardarson, Egil Ferkingstad, Gisli H. Halldorsson, Solvi Rognvaldsson, Astros …
* Corresponding author: Rosa S. Gisladottir, rosa.gisladottir@decode.is

## Sheet: S1_Phenotypes
Phenotype	Task	Type	Statistic	Vowel	Further Information
MedianF0_MeasureReading	Reading	F0	Median
Vowels.MedianF0	Vowels	F0	Median	[i, a, ɔ, u, ɛ]
MedianF0_MeasureLongA	Vowels	F0	Median	long [a]
SpilaRas.MedianF0	Words	F0	Median
Global.MedianF0	All	F0	Median
StdF0_MeasureReading	Reading	F0	SD
Vowels.StdF0	Vowels	F0	SD	[i, a, ɔ, u, ɛ]
StdF0_MeasureLongA	Vowels	F0	SD	long [a]
SpilaRas.StdF0	Words	F0	SD
SkewF0_MeasureReading	Reading	F0	skew
Vowels.SkewF0	Vowels	F0	skew	[i, a, ɔ, u, ɛ]
SkewF0_MeasureLongA	Vowels	F0	skew	long [a]
SpilaRas.SkewF0	Words	F0	skew
MedianF1_MeasureA	Vowels	F1	Median	[a]
MedianF1_MeasureO	Vowels	F1	Median	[ɔ]
MedianF1_MeasureE	Vowels	F1	Median	[ɛ]
Vowels.MedianF1	Vowels	F1	Median	[i, a, ɔ, u, ɛ]
MedianF1_MeasureI	Vowels	F1	Median	[i]
MedianF1_MeasureU	Vowels	F1	Median	[u]
MedianF1_MeasureLongA	Vowels	F1	Median	long [a]
StdF1_MeasureA	Vowels	F1	SD	[a]
StdF1_MeasureO	Vowels	F1	SD	[ɔ]
StdF1_MeasureE	Vowels	F1	SD	[ɛ]
Vowels.StdF1	Vowels	F1	SD	[i, a, ɔ, u, ɛ]
StdF1_MeasureI	Vowels	F1	SD	[i]
StdF1_MeasureU	Vowels	F1	SD	[u]
StdF1_MeasureLongA	Vowels	F1	SD	long [a]
MedianF2_MeasureA	Vowels	F2	Median	[a]
MedianF2_MeasureO	Vowels	F2	Median	[ɔ]
MedianF2_MeasureE	Vowels	F2	Median	[ɛ]
Vowels.MedianF2	Vowels	F2	Median	[i, a, ɔ, u, ɛ]
MedianF2_MeasureI	Vowels	F2	Median	[i]
MedianF2_MeasureU	Vowels	F2	Median	[u]
MedianF2_MeasureLongA	Vowels	F2	Median	long [a]
StdF2_MeasureA	Vowels	F2	SD	[a]
StdF2_MeasureO	Vowels	F2	SD	[ɔ]
StdF2_MeasureE	Vowels	F2	SD	[ɛ]
Vowels.StdF2	Vowels	F2	SD	[i, a, ɔ, u, ɛ]
StdF2_MeasureI	Vowels	F2	SD	[i]
StdF2_MeasureU	Vowels	F2	SD	[u]
StdF2_MeasureLongA	Vowels	F2	SD	long [a]
MedianF3_MeasureA	Vowels	F3	Median	[a]
MedianF3_MeasureO	Vowels	F3	Median	[ɔ]
MedianF3_MeasureE	Vowels	F3	Median	[ɛ]
Vowels.MedianF3	Vowels	F3	Median	[i, a, ɔ, u, ɛ]
MedianF3_MeasureI	Vowels	F3	Median	[i]
MedianF3_MeasureU	Vowels	F3	Median	[u]
MedianF3_MeasureLongA	Vowels	F3	Median	long [a]
StdF3_MeasureA	Vowels	F3	SD	[a]
StdF3_MeasureO	Vowels	F3	SD	[ɔ]
StdF3_MeasureE	Vowels	F3	SD	[ɛ]
Vowels.StdF3	Vowels	F3	SD	[i, a, ɔ, u, ɛ]
StdF3_MeasureI	Vowels	F3	SD	[i]
StdF3_MeasureU	Vowels	F3	SD	[u]
StdF3_MeasureLongA	Vowels	F3	SD	long [a]
MedianF4_MeasureA	Vowels	F4	Median	[a]
MedianF4_MeasureO	Vowels	F4	Median	[ɔ]
MedianF4_MeasureE	Vowels	F4	Median	[ɛ]
Vowels.MedianF4	Vowels	F4	Median	[i, a, ɔ, u, ɛ]
MedianF4_MeasureI	Vowels	F4	Median	[i]
MedianF4_MeasureU	Vowels	F4	Median	[u]
MedianF4_MeasureLongA	Vowels	F4	Median	long [a]
StdF4_MeasureA	Vowels	F4	SD	[a]
StdF4_MeasureO	Vowels	F4	SD	[ɔ]
StdF4_MeasureE	Vowels	F4	SD	[ɛ]
Vowels.StdF4	Vowels	F4	SD	[i, a, ɔ, u, ɛ]
StdF4_MeasureI	Vowels	F4	SD	[i]
StdF4_MeasureU	Vowels	F4	SD	[u]
StdF4_MeasureLongA	Vowels	F4	SD	long [a]
VSA4	Vowels	Aggregated vowel measure (F1, F2)		[i, a, ɔ, u]	Quadrilateral vowel space area
FCR	Vowels	Aggregated vowel measure (F1, F2)		[i, a, u]	Formant centralization ratio
VTL.F1to4	Vowels	Aggregated vowel measure (F1, F2, F3, F4)		[i, a, ɔ, u, ɛ]	Apparent vocal tract length

## Sheet: S2_Means
Measure	N_male	mean_male	SD_male	N_female	mean_female	SD_female
MedianF0.MeasureLongA	5683	118.399	24.2346	7196	196.202	28.768
MedianF0.MeasureReading	5759	126.156	18.8711	7278	203.008	21.1555
SpilaRas.MedianF0	5874	121.225	20.3574	7444	194.658	24.6343
Vowels.MedianF0	5892	123.397	20.9681	7464	198.347	23.7924
Global.MedianF0	5892	122.739	19.801	7464	197.578	22.1729
MedianF1.MeasureA	5498	715.501	66.6628	7114	874.84	89.8261
MedianF1.MeasureE	5543	488.995	51.4317	7065	578.23	67.9832
MedianF1.MeasureI	5613	279.1	29.2152	7061	338.853	45.4878
MedianF1.MeasureO	5664	465.33	51.6571	7257	517.378	73.3235
MedianF1.MeasureLongA	5627	691.203	69.5155	7054	840.267	101.853
MedianF1.MeasureU	5679	327.666	36.7887	7189	381.415	42.1559
Vowels.MedianF1	5892	457.518	38.295	7464	542.644	48.3727
MedianF2.MeasureA	5478	1185.8	65.9338	7059	1359.31	89.8111
MedianF2.MeasureE	5533	1843.07	136.585	7018	2176.36	167.32
MedianF2.MeasureI	5690	2245.51	147.22	7237	2646.79	167.593
MedianF2.MeasureO	5634	786.13	78.1163	7201	887.994	95.7323
MedianF2.MeasureLongA	5683	1189.1	122.835	7196	1390.19	179.994
MedianF2.MeasureU	5435	636.894	66.7258	6884	688.212	83.9398
Vowels.MedianF2	5892	1348.27	78.9631	7464	1559.67	89.8403
MedianF3.MeasureA	5460	2551.48	191.168	7001	2856.67	216.254
MedianF3.MeasureE	5562	2513.21	156.363	7088	2871.6	175.655
MedianF3.MeasureI	5739	2985.02	204.484	7341	3355.74	242.693
MedianF3.MeasureO	5689	2546.74	183.796	7311	2854.24	215.167
MedianF3.MeasureLongA	5683	2519.05	209.869	7196	2856.97	259.427
MedianF3.MeasureU	5750	2507.44	191.452	7332	2815.56	241.257
Vowels.MedianF3	5892	2620.81	124.042	7464	2948.82	141.748
MedianF4.MeasureA	5498	3432.88	291.108	7114	3907.17	317.773
MedianF4.MeasureE	5562	3425.65	302.177	7088	4102.5	342.944
MedianF4.MeasureI	5739	3557.58	291.706	7341	4190.13	305.935
MedianF4.MeasureO	5689	3300.38	232.874	7311	3794.09	232.646
MedianF4.MeasureLongA	5683	3424.73	317.375	7196	3943.11	347.56
MedianF4.MeasureU	5761	3372.19	235.87	7335	3909.54	243.3
Vowels.MedianF4	5892	3417.67	196.954	7464	3980.13	196.346
SkewF0.MeasureLongA	5683	-0.0925266	1.73752	7196	-0.00882757	1.84628
SkewF0.MeasureReading	5759	0.782556	1.33446	7278	0.716594	1.28254
SpilaRas.SkewF0	5874	-0.0211774	0.341568	7444	0.21714	0.38237
Vowels.SkewF0	5892	-0.0335621	0.334985	7464	0.0975806	0.384442
StdF0.MeasureLongA	5683	3.92852	8.03009	7196	7.4499	14.3556
StdF0.MeasureReading	5759	19.1526	9.38265	7278	31.7458	13.0698
SpilaRas.StdF0	5874	6.4527	4.25716	7444	10.8406	6.3367
Vowels.StdF0	5892	6.31295	4.21783	7464	9.80144	6.39737
StdF1.MeasureA	5484	33.8451	32.321	7095	55.4987	42.812
StdF1.MeasureE	5451	37.2388	20.6476	6821	55.7425	28.7663
StdF1.MeasureI	5267	13.1603	9.07842	5920	19.7247	11.6242
StdF1.MeasureO	5682	41.7166	32.3712	7291	60.5184	41.0909
StdF1.MeasureLongA	5635	29.2587	37.9629	7065	50.4731	49.4761
StdF1.MeasureU	5377	28.364	20.6498	6474	33.4561	19.7081
Vowels.StdF1	5892	36.9658	24.3106	7464	58.0926	34.3419
StdF2.MeasureA	5194	31.7819	19.3762	6106	42.9092	21.9145
StdF2.MeasureE	5539	81.3685	65.4565	7066	131.902	112.493
StdF2.MeasureI	4547	39.8989	22.1147	4581	45.7556	21.9415
StdF2.MeasureO	4959	54.5603	26.08	5881	68.3991	30.6052
StdF2.MeasureLongA	5425	29.9208	23.6633	6470	45.5065	29.9296
StdF2.MeasureU	3241	39.682	19.3466	3121	49.2666	23.3472
Vowels.StdF2	5892	92.9689	58.7089	7464	133.847	73.0624
StdF3.MeasureA	3826	51.4523	25.2332	4343	54.3204	23.6798
StdF3.MeasureE	5541	99.3119	78.392	7067	114.557	87.6366
StdF3.MeasureI	5715	118.349	83.0536	7305	155.932	102.817
StdF3.MeasureO	5682	85.6	65.7083	7291	105.556	78.8319
StdF3.MeasureLongA	5679	102.984	115.408	7194	138.556	162.061
StdF3.MeasureU	5751	142.502	102.611	7318	182.93	123.229
Vowels.StdF3	5892	109.687	49.2443	7464	138.695	60.3869
StdF4.MeasureA	5491	161.465	118.941	7098	194.749	150.333
StdF4.MeasureE	3356	99.8453	47.8738	3858	90.432	42.9751
StdF4.MeasureI	5713	157.307	105.18	7309	193.781	134.027
StdF4.MeasureO	5683	122.526	93.5959	7294	139.02	98.396
StdF4.MeasureLongA	5680	161.842	139.84	7194	197.27	173.802
StdF4.MeasureU	5751	163.449	108.726	7319	177.953	114.089
Vowels.StdF4	5892	156.409	63.0598	7464	182.958	76.7224
FCR	5865	0.847016	0.118728	7447	0.815577	0.117006
VSA4o	5858	327061	87955.3	7440	477261	135349
VTL.F1to4	5356	17.1039	0.746027	6897	14.8706	0.614681

## Sheet: S3_Correlations
Measure1	Measure2	N_male	cor_male	P_male	N_female	cor_female	P_female
FCR	MedianF1.MeasureU	5657	0.52	0	7177	0.37	1e-237
FCR	MedianF2.MeasureU	5415	0.5	0	6878	0.47	0
FCR	VSA4o	5858	-0.69	0	7440	-0.69	0
FCR	MedianF2.MeasureI	5666	-0.44	1.1e-263	7223	-0.45	0
FCR	Vowels.MedianF1	5865	0.29	4.9e-118	7447	0.34	3.4e-199
FCR	Vowels.StdF1	5865	0.28	4.8e-105	7447	0.24	3.1e-95
FCR	Vowels.StdF2	5865	0.28	2.2e-103	7447	0.21	2.3e-76
FCR	Vowels.MedianF2	5865	0.25	6.1e-85	7447	0.18	3.3e-53
FCR	MedianF2.MeasureE	5514	-0.26	1.4e-82	7010	-0.15	6.4e-37
FCR	MedianF3.MeasureI	5714	-0.24	9.9e-76	7327	-0.26	1.6e-110
FCR	StdF1.MeasureU	5356	0.24	2.5e-72	6464	0.1	4.7e-15
FCR	MedianF1.MeasureA	5494	-0.23	2e-64	7110	-0.15	1.6e-35
FCR	StdF4.MeasureU	5729	0.21	1.9e-55	7308	0.2	5.3e-65
FCR	StdF3.MeasureU	5729	0.2	1.3e-51	7307	0.19	2.2e-57
FCR	MedianF1.MeasureI	5589	0.17	2.8e-38	7047	0.26	1.1e-109
FCR	VTL.F1to4	5355	0.17	4.9e-36	6897	0.12	1.4e-23
FCR	MedianF3.MeasureE	5542	-0.16	1.1e-34	7080	-0.13	2e-27
FCR	MedianF1.MeasureLongA	5606	-0.15	2.6e-31	7044	-0.1	2.2e-16
FCR	MedianF4.MeasureI	5714	-0.15	3.8e-31	7327	-0.17	2.6e-46
FCR	Vowels.MedianF3	5865	-0.15	2.9e-29	7447	-0.11	3.2e-23
FCR	MedianF3.MeasureA	5456	-0.13	7.8e-23	6997	-0.05	0.00016
FCR	MedianF3.MeasureU	5727	0.13	1.4e-22	7320	0.11	1.2e-22
FCR	MedianF3.MeasureO	5666	-0.12	1.1e-19	7297	-0.07	5.4e-10
FCR	StdF1.MeasureI	5244	0.12	3.7e-19	5913	0.12	3.2e-20
FCR	StdF3.MeasureO	5659	0.11	3.7e-17	7277	0.08	6.5e-11
FCR	MedianF3.MeasureLongA	5662	-0.11	9e-17	7185	-0.03	0.011
FCR	MedianF2.MeasureO	5611	0.1	5.1e-13	7192	0.09	3.2e-15
FCR	StdF1.MeasureO	5659	0.09	1.8e-12	7277	0.08	5.9e-13
FCR	MedianF4.MeasureU	5738	0.09	5.8e-12	7323	0.08	3.8e-11
FCR	Vowels.StdF3	5865	0.09	3.6e-11	7447	0.15	3.8e-37
FCR	MedianF4.MeasureO	5666	-0.08	2.1e-09	7297	-0.01	0.23
FCR	MedianF4.MeasureE	5542	-0.07	2.8e-08	7080	-0.09	2.4e-13
FCR	StdF4.MeasureO	5660	0.07	3e-08	7280	0.07	3.8e-09
FCR	Vowels.MedianF4	5865	-0.07	4.8e-08	7447	-0.08	1.2e-11
FCR	MedianF1.MeasureE	5523	-0.07	1.3e-07	7057	-0.05	2.7e-05
FCR	StdF2.MeasureE	5519	-0.07	2.1e-07	7058	0.01	0.26
FCR	Vowels.MedianF0	5865	-0.07	4e-07	7447	-0.05	1.4e-05
FCR	StdF0.MeasureReading	5733	-0.07	5.6e-07	7263	-0.02	0.17
FCR	Global.MedianF0	5865	-0.06	1.4e-06	7447	-0.05	1.3e-05
FCR	SpilaRas.StdF0	5847	-0.06	8.2e-06	7427	-0.05	8.6e-05
FCR	StdF1.MeasureA	5480	0.06	1e-05	7091	0.08	1.9e-12
FCR	Vowels.StdF0	5865	-0.06	1.1e-05	7447	-0.05	3.1e-05
FCR	MedianF0.MeasureReading	5733	-0.06	1.4e-05	7263	-0.04	0.0011
FCR	SpilaRas.MedianF0	5847	-0.06	2.1e-05	7427	-0.05	0.0001
FCR	StdF4.MeasureE	3343	-0.07	3.9e-05	3854	0.05	0.0021
FCR	Vowels.StdF4	5865	0.05	5.9e-05	7447	0.1	9.7e-18
FCR	MedianF2.MeasureA	5474	0.05	9.5e-05	7055	0.08	1.7e-10
FCR	StdF3.MeasureE	5521	-0.05	0.00021	7059	0.03	0.016
FCR	MedianF4.MeasureLongA	5662	-0.05	0.0003	7185	-0.04	0.00029
FCR	MedianF1.MeasureO	5641	0.05	0.00056	7243	0.03	0.0042
FCR	MedianF4.MeasureA	5494	-0.04	0.0011	7110	-0.03	0.0042
FCR	StdF2.MeasureU	3228	0.05	0.0024	3118	0.03	0.072
FCR	StdF2.MeasureI	4528	0.04	0.0026	4574	0.05	0.002
FCR	StdF1.MeasureE	5431	-0.04	0.0083	6813	-0.04	0.00056
FCR	StdF0.MeasureLongA	5662	0.03	0.0084	7185	0.08	2.5e-12
FCR	StdF1.MeasureLongA	5614	0.03	0.055	7056	0.04	0.00083
FCR	StdF4.MeasureLongA	5659	-0.02	0.079	7183	0.02	0.036
FCR	StdF4.MeasureA	5487	-0.02	0.084	7094	0.01	0.48
FCR	StdF3.MeasureI	5690	-0.02	0.13	7293	0.08	6.8e-11
FCR	MedianF0.MeasureLongA	5662	-0.02	0.14	7185	-0.01	0.4
FCR	SkewF0.MeasureLongA	5662	0.02	0.16	7185	-0.02	0.15
FCR	SkewF0.MeasureReading	5733	-0.02	0.24	7263	-0.01	0.49
FCR	StdF2.MeasureA	5190	-0.02	0.27	6102	0	0.97
FCR	SpilaRas.SkewF0	5847	-0.01	0.31	7427	-0.01	0.62
FCR	MedianF2.MeasureLongA	5662	0.01	0.33	7185	0.06	1.4e-06
FCR	Vowels.SkewF0	5865	-0.01	0.43	7447	-0.05	1.5e-05
FCR	StdF2.MeasureLongA	5404	0.01	0.5	6462	-0.01	0.67
FCR	StdF4.MeasureI	5688	-0.01	0.63	7296	0.05	1.2e-05
FCR	StdF2.MeasureO	4941	0	0.91	5872	-0.03	0.045
FCR	StdF3.MeasureA	3822	0	0.96	4339	0.04	0.0035
FCR	StdF3.MeasureLongA	5658	0	0.97	7183	0.03	0.026
Global.MedianF0	MedianF0.MeasureLongA	5683	0.77	0	7196	0.69	0
Global.MedianF0	MedianF0.MeasureReading	5759	0.85	0	7278	0.77	0
Global.MedianF0	SpilaRas.MedianF0	5874	0.92	0	7444	0.88	0
Global.MedianF0	Vowels.MedianF0	5892	0.99	0	7464	0.97	0
Global.MedianF0	SpilaRas.StdF0	5874	0.37	6.9e-195	7444	0.12	5.2e-27
Global.MedianF0	Vowels.StdF0	5892	0.35	5.5e-168	7464	0.1	2.5e-17
Global.MedianF0	StdF0.MeasureReading	5759	0.33	5.3e-143	7278	0.07	1.5e-09
Global.MedianF0	MedianF1.MeasureE	5543	0.23	5e-70	7065	0.31	6.2e-155
Global.MedianF0	MedianF1.MeasureO	5664	0.22	1.8e-61	7257	0.22	1.6e-81
Global.MedianF0	Vowels.MedianF1	5892	0.21	9.3e-58	7464	0.25	2.3e-110
Global.MedianF0	MedianF1.MeasureA	5498	0.17	5.3e-39	7114	0.21	2.2e-74
Global.MedianF0	MedianF1.MeasureI	5613	0.17	2.4e-38	7061	0.04	0.00023
Global.MedianF0	SkewF0.MeasureLongA	5683	-0.17	1.7e-36	7196	-0.08	5.1e-11
Global.MedianF0	StdF2.MeasureU	3241	0.21	3e-33	3121	0.07	3.1e-05
Global.MedianF0	StdF1.MeasureI	5267	0.16	2e-31	5920	0.06	1.2e-06
Global.MedianF0	MedianF2.MeasureI	5690	0.15	2.8e-29	7237	0.12	7.2e-26
Global.MedianF0	MedianF2.MeasureA	5478	0.15	5.2e-28	7059	0.18	7.3e-50
Global.MedianF0	MedianF2.MeasureO	5634	0.14	8.8e-26	7201	0.18	2.9e-53
Global.MedianF0	VSA4o	5858	0.14	3e-25	7440	0.15	2.7e-36
Global.MedianF0	MedianF1.MeasureLongA	5627	0.13	5.8e-24	7054	0.18	2.2e-52
Global.MedianF0	StdF2.MeasureA	5194	0.14	7.1e-23	6106	0.09	3e-12
Global.MedianF0	StdF1.MeasureE	5451	0.13	1.4e-20	6821	0.14	3.8e-31
Global.MedianF0	StdF2.MeasureO	4959	0.13	5.2e-20	5881	0.07	4.5e-08
Global.MedianF0	Vowels.StdF3	5892	0.12	8.1e-19	7464	0.05	2.5e-06
Global.MedianF0	StdF2.MeasureE	5539	0.12	3.3e-18	7066	0.12	4.4e-25
Global.MedianF0	StdF3.MeasureE	5541	0.12	6.5e-18	7067	0.09	1.3e-13
Global.MedianF0	Vowels.SkewF0	5892	-0.11	7.6e-18	7464	-0.04	0.00011
Global.MedianF0	MedianF3.MeasureA	5460	0.12	1.4e-17	7001	0.04	0.00018
Global.MedianF0	VTL.F1to4	5356	-0.12	2.6e-17	6897	-0.06	4.1e-07
Global.MedianF0	StdF0.MeasureLongA	5683	0.11	3.6e-17	7196	0	0.7
Global.MedianF0	Vowels.StdF4	5892	0.11	3.7e-17	7464	0.05	2.3e-05
Global.MedianF0	MedianF4.MeasureI	5739	0.11	7e-17	7341	0	0.88
Global.MedianF0	SpilaRas.SkewF0	5874	-0.11	3.3e-16	7444	-0.06	9.9e-08
Global.MedianF0	StdF3.MeasureI	5715	0.1	2.2e-15	7305	0.01	0.2
Global.MedianF0	Vowels.MedianF2	5892	0.1	3e-14	7464	0.08	2.2e-12
Global.MedianF0	Vowels.MedianF4	5892	0.1	3.3e-14	7464	0.03	0.025
Global.MedianF0	MedianF4.MeasureO	5689	0.1	3.3e-13	7311	0.09	4.6e-14
Global.MedianF0	StdF2.MeasureLongA	5425	0.1	2.2e-12	6470	0.01	0.25
Global.MedianF0	MedianF3.MeasureE	5562	0.09	3.2e-11	7088	0.05	7.8e-05
Global.MedianF0	MedianF2.MeasureE	5533	0.09	3.4e-11	7018	0.05	0.00015
Global.MedianF0	StdF3.MeasureLongA	5679	0.09	5.3e-11	7194	0.05	8.1e-05
Global.MedianF0	StdF4.MeasureLongA	5680	0.08	4e-10	7194	0.01	0.22
Global.MedianF0	Vowels.MedianF3	5892	0.08	5.5e-10	7464	0.06	5.8e-07
Global.MedianF0	StdF4.MeasureA	5491	0.08	1.6e-09	7098	0.04	0.0003
Global.MedianF0	MedianF3.MeasureLongA	5683	0.08	3.5e-09	7196	0.02	0.1
Global.MedianF0	StdF2.MeasureI	4547	0.09	5.6e-09	4581	0.1	1.6e-11
Global.MedianF0	StdF4.MeasureO	5683	0.07	2.1e-08	7294	0.03	0.015
Global.MedianF0	MedianF2.MeasureLongA	5683	0.07	2.8e-07	7196	0.1	7.3e-17
Global.MedianF0	FCR	5865	-0.06	1.4e-06	7447	-0.05	1.3e-05
Global.MedianF0	StdF4.MeasureI	5713	0.06	2.5e-06	7309	0	0.78
Global.MedianF0	MedianF4.MeasureA	5498	0.06	1.2e-05	7114	0	0.92
Global.MedianF0	StdF1.MeasureA	5484	0.06	3.7e-05	7095	-0.02	0.2
Global.MedianF0	MedianF1.MeasureU	5679	0.05	8.3e-05	7189	0.12	4.6e-26
Global.MedianF0	MedianF4.MeasureU	5761	0.05	0.00022	7335	0.06	1.8e-06
Global.MedianF0	MedianF3.MeasureO	5689	0.05	0.00028	7311	0.09	1.3e-14
Global.MedianF0	MedianF3.MeasureI	5739	0.05	0.00042	7341	0.01	0.41
Global.MedianF0	StdF4.MeasureE	3356	0.06	0.00096	3858	0	0.76
Global.MedianF0	MedianF4.MeasureE	5562	0.04	0.0011	7088	-0.03	0.015
Global.MedianF0	StdF1.MeasureLongA	5635	0.03	0.0095	7065	-0.01	0.38
Global.MedianF0	StdF1.MeasureU	5377	-0.03	0.022	6474	0.05	0.00023
Global.MedianF0	StdF1.MeasureO	5682	0.03	0.041	7291	0.07	1.7e-09
Global.MedianF0	MedianF4.MeasureLongA	5683	0.03	0.059	7196	0.04	0.00024
Global.MedianF0	StdF3.MeasureA	3826	0.03	0.062	4343	0.04	0.0047
Global.MedianF0	Vowels.StdF2	5892	-0.02	0.11	7464	0.02	0.16
Global.MedianF0	StdF3.MeasureO	5682	0.02	0.2	7291	0.02	0.05
Global.MedianF0	SkewF0.MeasureReading	5759	-0.01	0.3	7278	-0.11	3.7e-21
Global.MedianF0	MedianF2.MeasureU	5435	0.01	0.36	6884	0.02	0.13
Global.MedianF0	Vowels.StdF1	5892	0.01	0.62	7464	-0.02	0.057
Global.MedianF0	StdF3.MeasureU	5751	-0.01	0.67	7318	-0.04	0.00054
Global.MedianF0	MedianF3.MeasureU	5750	0	0.79	7332	0.03	0.003
Global.MedianF0	StdF4.MeasureU	5751	0	0.84	7319	-0.02	0.046
MedianF0.MeasureLongA	Global.MedianF0	5683	0.77	0	7196	0.69	0
MedianF0.MeasureLongA	MedianF0.MeasureReading	5562	0.66	0	7025	0.56	0
MedianF0.MeasureLongA	SpilaRas.MedianF0	5676	0.69	0	7193	0.58	0
MedianF0.MeasureLongA	Vowels.MedianF0	5683	0.72	0	7196	0.61	0
MedianF0.MeasureLongA	StdF0.MeasureLongA	5683	0.29	1.9e-111	7196	0.09	2.3e-15
MedianF0.MeasureLongA	SpilaRas.StdF0	5676	0.27	1.6e-94	7193	0.11	3.1e-22
MedianF0.MeasureLongA	SkewF0.MeasureLongA	5683	-0.27	2.3e-93	7196	-0.23	1.3e-89
MedianF0.MeasureLongA	Vowels.StdF0	5683	0.25	3.1e-83	7196	0.09	6.1e-15
MedianF0.MeasureLongA	StdF0.MeasureReading	5562	0.22	1.1e-61	7025	0.06	1e-06
MedianF0.MeasureLongA	MedianF1.MeasureE	5369	0.16	1.4e-31	6834	0.18	3.7e-51
MedianF0.MeasureLongA	MedianF1.MeasureO	5496	0.15	1.7e-28	7035	0.13	7.3e-29
MedianF0.MeasureLongA	MedianF1.MeasureI	5469	0.15	1.9e-27	6861	0.05	9.9e-05
MedianF0.MeasureLongA	Vowels.MedianF1	5683	0.14	2.8e-27	7196	0.15	5.1e-39
MedianF0.MeasureLongA	MedianF2.MeasureLongA	5683	0.14	3.4e-25	7196	0.11	2.2e-19
MedianF0.MeasureLongA	StdF1.MeasureI	5140	0.14	1.4e-23	5767	0.06	1e-06
MedianF0.MeasureLongA	MedianF2.MeasureA	5392	0.12	7e-19	6958	0.11	1e-19
MedianF0.MeasureLongA	MedianF2.MeasureO	5471	0.12	1.4e-18	6992	0.12	1.4e-25
MedianF0.MeasureLongA	StdF2.MeasureU	3186	0.15	3.2e-17	3051	0.07	0.00017
MedianF0.MeasureLongA	StdF2.MeasureA	5113	0.11	5.8e-16	6018	0.06	7.7e-07
MedianF0.MeasureLongA	StdF2.MeasureLongA	5425	0.11	1.4e-15	6470	0.05	0.00023
MedianF0.MeasureLongA	StdF3.MeasureLongA	5679	0.1	1.5e-13	7194	0.05	4.3e-06
MedianF0.MeasureLongA	Vowels.StdF4	5683	0.09	8e-12	7196	0.03	0.019
MedianF0.MeasureLongA	StdF3.MeasureE	5366	0.09	1.3e-11	6837	0.05	0.00013
MedianF0.MeasureLongA	MedianF3.MeasureA	5374	0.09	1.4e-11	6899	0.04	0.0011
MedianF0.MeasureLongA	StdF1.MeasureE	5279	0.09	1.4e-11	6610	0.08	3.6e-11
MedianF0.MeasureLongA	StdF2.MeasureE	5364	0.09	1.4e-11	6836	0.07	5.5e-09
MedianF0.MeasureLongA	Vowels.StdF3	5683	0.09	2.1e-11	7196	0.03	0.0057
MedianF0.MeasureLongA	MedianF1.MeasureA	5412	0.09	2.6e-11	7012	0.13	9.8e-30
MedianF0.MeasureLongA	MedianF2.MeasureI	5543	0.09	6e-11	7033	0.07	5.2e-09
MedianF0.MeasureLongA	VTL.F1to4	5288	-0.09	6.9e-11	6811	-0.04	0.00071
MedianF0.MeasureLongA	MedianF1.MeasureLongA	5627	0.09	1.4e-10	7054	0.11	4.7e-20
MedianF0.MeasureLongA	MedianF4.MeasureI	5590	0.09	1.9e-10	7134	-0.02	0.056
MedianF0.MeasureLongA	StdF4.MeasureLongA	5680	0.08	2.6e-10	7194	0.02	0.07
MedianF0.MeasureLongA	MedianF3.MeasureLongA	5683	0.08	5.2e-10	7196	0.04	0.0005
MedianF0.MeasureLongA	Vowels.MedianF4	5683	0.08	5.6e-10	7196	0.01	0.58
MedianF0.MeasureLongA	MedianF4.MeasureO	5520	0.08	6.8e-09	7087	0.06	6.2e-07
MedianF0.MeasureLongA	Vowels.MedianF2	5683	0.07	1.7e-08	7196	0.07	7.5e-09
MedianF0.MeasureLongA	StdF1.MeasureLongA	5635	0.07	2.7e-08	7065	0.03	0.0062
MedianF0.MeasureLongA	StdF3.MeasureI	5566	0.07	8.9e-08	7101	0.01	0.26
MedianF0.MeasureLongA	StdF1.MeasureA	5399	0.07	1.3e-07	6993	0.01	0.27
MedianF0.MeasureLongA	MedianF3.MeasureE	5386	0.07	3.3e-07	6857	0.04	0.00033
MedianF0.MeasureLongA	StdF2.MeasureO	4830	0.07	3.3e-07	5727	0.04	0.0013
MedianF0.MeasureLongA	Vowels.MedianF3	5683	0.07	5.4e-07	7196	0.05	1.5e-05
MedianF0.MeasureLongA	StdF4.MeasureO	5516	0.07	1.3e-06	7070	0.01	0.24
MedianF0.MeasureLongA	StdF2.MeasureI	4432	0.07	1.9e-06	4472	0.05	0.0021
MedianF0.MeasureLongA	MedianF1.MeasureU	5498	0.06	4.6e-06	6955	0.09	5.4e-13
MedianF0.MeasureLongA	VSA4o	5656	0.06	5.4e-06	7179	0.08	4e-11
MedianF0.MeasureLongA	StdF4.MeasureA	5405	0.06	1.8e-05	6996	0.02	0.17
MedianF0.MeasureLongA	SpilaRas.SkewF0	5676	-0.05	0.00015	7193	0.02	0.13
MedianF0.MeasureLongA	MedianF4.MeasureA	5412	0.05	0.00041	7012	0	0.76
MedianF0.MeasureLongA	StdF4.MeasureI	5564	0.05	0.00068	7105	0	0.78
MedianF0.MeasureLongA	Vowels.SkewF0	5683	-0.04	0.00099	7196	0.03	0.029
MedianF0.MeasureLongA	MedianF2.MeasureE	5360	0.04	0.0018	6787	0.04	0.0005
MedianF0.MeasureLongA	MedianF4.MeasureU	5579	0.04	0.0018	7099	0.03	0.0066
MedianF0.MeasureLongA	MedianF3.MeasureO	5520	0.04	0.0025	7087	0.07	3.6e-09
MedianF0.MeasureLongA	MedianF4.MeasureE	5386	0.04	0.0028	6857	-0.02	0.045
MedianF0.MeasureLongA	StdF4.MeasureE	3230	0.05	0.007	3731	-0.01	0.4
MedianF0.MeasureLongA	StdF1.MeasureU	5212	-0.04	0.0076	6260	0.04	0.0032
MedianF0.MeasureLongA	StdF3.MeasureA	3759	0.04	0.01	4273	0.04	0.021
MedianF0.MeasureLongA	MedianF4.MeasureLongA	5683	0.03	0.014	7196	0.03	0.0084
MedianF0.MeasureLongA	Vowels.StdF1	5683	0.03	0.015	7196	0	0.77
MedianF0.MeasureLongA	StdF4.MeasureU	5570	0.02	0.064	7084	0	0.92
MedianF0.MeasureLongA	SkewF0.MeasureReading	5562	-0.02	0.076	7025	-0.07	2.7e-09
MedianF0.MeasureLongA	FCR	5662	-0.02	0.14	7185	-0.01	0.4
MedianF0.MeasureLongA	MedianF3.MeasureI	5590	0.02	0.17	7134	0	0.72
MedianF0.MeasureLongA	StdF1.MeasureO	5515	0.01	0.27	7068	0.05	0.0001
MedianF0.MeasureLongA	MedianF2.MeasureU	5293	0.02	0.28	6696	0.05	2.3e-05
MedianF0.MeasureLongA	StdF3.MeasureO	5515	0.01	0.31	7067	0.02	0.2
MedianF0.MeasureLongA	StdF3.MeasureU	5570	-0.01	0.54	7083	-0.02	0.089
MedianF0.MeasureLongA	Vowels.StdF2	5683	-0.01	0.56	7196	0.02	0.17
MedianF0.MeasureLongA	MedianF3.MeasureU	5568	0.01	0.67	7096	0.03	0.0037
MedianF0.MeasureReading	Global.MedianF0	5759	0.85	0	7278	0.77	0
MedianF0.MeasureReading	MedianF0.MeasureLongA	5562	0.66	0	7025	0.56	0
MedianF0.MeasureReading	SpilaRas.MedianF0	5741	0.8	0	7258	0.7	0
MedianF0.MeasureReading	Vowels.MedianF0	5759	0.81	0	7278	0.7	0
MedianF0.MeasureReading	StdF0.MeasureReading	5759	0.43	2.7e-252	7278	0.14	7.5e-35
MedianF0.MeasureReading	SpilaRas.StdF0	5741	0.36	1.8e-172	7258	0.17	6.5e-46
MedianF0.MeasureReading	Vowels.StdF0	5759	0.34	2.5e-153	7278	0.14	2.4e-31
MedianF0.MeasureReading	Vowels.MedianF1	5759	0.2	2.6e-52	7278	0.24	9.4e-99
MedianF0.MeasureReading	MedianF1.MeasureE	5422	0.2	7.9e-51	6896	0.26	2.5e-106
MedianF0.MeasureReading	MedianF1.MeasureO	5537	0.18	1.3e-42	7079	0.18	1.1e-50
MedianF0.MeasureReading	MedianF1.MeasureA	5379	0.18	4.3e-42	6947	0.25	2.1e-96
MedianF0.MeasureReading	MedianF1.MeasureI	5489	0.16	9.9e-35	6889	0.08	3.1e-12
MedianF0.MeasureReading	StdF1.MeasureI	5149	0.15	1.7e-28	5774	0.08	5.4e-10
MedianF0.MeasureReading	MedianF1.MeasureLongA	5508	0.14	1.3e-26	6894	0.2	5e-65
MedianF0.MeasureReading	MedianF2.MeasureI	5564	0.14	1.5e-25	7059	0.15	1.3e-34
MedianF0.MeasureReading	StdF2.MeasureU	3172	0.18	8e-25	3051	0.1	1.4e-07
MedianF0.MeasureReading	VSA4o	5726	0.13	2.7e-24	7257	0.16	2e-42
MedianF0.MeasureReading	MedianF2.MeasureA	5360	0.13	4.1e-22	6893	0.17	5.1e-47
MedianF0.MeasureReading	StdF2.MeasureA	5083	0.12	1.7e-18	5973	0.06	1.6e-05
MedianF0.MeasureReading	Vowels.StdF3	5759	0.11	2.4e-18	7278	0.06	1.1e-07
MedianF0.MeasureReading	MedianF2.MeasureE	5413	0.11	2.1e-17	6851	0.1	4.4e-18
MedianF0.MeasureReading	StdF3.MeasureE	5421	0.11	2.3e-17	6897	0.1	1.6e-16
MedianF0.MeasureReading	MedianF3.MeasureA	5345	0.11	1.3e-16	6837	0.01	0.3
MedianF0.MeasureReading	VTL.F1to4	5239	-0.11	1.4e-15	6740	-0.06	3.6e-06
MedianF0.MeasureReading	StdF1.MeasureE	5332	0.11	2.9e-15	6661	0.13	1e-24
MedianF0.MeasureReading	Vowels.MedianF2	5759	0.1	3.1e-15	7278	0.12	1.2e-23
MedianF0.MeasureReading	StdF2.MeasureE	5419	0.11	4.9e-15	6896	0.13	1.3e-28
MedianF0.MeasureReading	MedianF4.MeasureI	5613	0.1	1.8e-14	7161	-0.01	0.25
MedianF0.MeasureReading	SkewF0.MeasureLongA	5562	-0.1	5.7e-14	7025	0.02	0.098
MedianF0.MeasureReading	Vowels.StdF4	5759	0.1	6.9e-14	7278	0.04	0.00017
MedianF0.MeasureReading	Vowels.MedianF3	5759	0.09	1.2e-12	7278	0.05	1.6e-05
MedianF0.MeasureReading	MedianF2.MeasureO	5511	0.09	2.4e-12	7034	0.12	5.9e-25
MedianF0.MeasureReading	StdF2.MeasureO	4862	0.1	2.4e-12	5743	0.07	1.2e-07
MedianF0.MeasureReading	MedianF4.MeasureO	5562	0.09	3e-12	7131	0.08	3.1e-11
MedianF0.MeasureReading	MedianF3.MeasureE	5441	0.09	9.2e-12	6918	0.07	5.6e-09
MedianF0.MeasureReading	Vowels.MedianF4	5759	0.09	2.3e-11	7278	0.02	0.099
MedianF0.MeasureReading	StdF3.MeasureI	5590	0.09	1e-10	7127	0.02	0.12
MedianF0.MeasureReading	StdF4.MeasureA	5372	0.08	1.7e-09	6932	0.05	4e-05
MedianF0.MeasureReading	StdF4.MeasureO	5557	0.08	2.1e-09	7114	0.02	0.14
MedianF0.MeasureReading	StdF2.MeasureLongA	5310	0.08	6.5e-09	6318	0.02	0.23
MedianF0.MeasureReading	MedianF3.MeasureLongA	5562	0.08	1.6e-08	7025	0	0.92
MedianF0.MeasureReading	StdF0.MeasureLongA	5562	0.07	3.8e-08	7025	0	0.84
MedianF0.MeasureReading	StdF4.MeasureLongA	5559	0.07	5.8e-08	7023	0.01	0.37
MedianF0.MeasureReading	MedianF3.MeasureO	5562	0.07	7.9e-08	7131	0.07	7.7e-10
MedianF0.MeasureReading	StdF3.MeasureLongA	5558	0.07	5.7e-07	7023	0.04	0.00026
MedianF0.MeasureReading	MedianF1.MeasureU	5547	0.06	2.6e-06	7016	0.13	6.9e-29
MedianF0.MeasureReading	MedianF2.MeasureLongA	5562	0.06	3.8e-06	7025	0.09	3e-13
MedianF0.MeasureReading	SpilaRas.SkewF0	5741	-0.06	5.5e-06	7258	0	0.92
MedianF0.MeasureReading	FCR	5733	-0.06	1.4e-05	7263	-0.04	0.0011
MedianF0.MeasureReading	StdF2.MeasureI	4450	0.06	2.6e-05	4470	0.06	2.3e-05
MedianF0.MeasureReading	StdF4.MeasureI	5587	0.05	5.3e-05	7131	0	0.77
MedianF0.MeasureReading	StdF1.MeasureA	5365	0.06	5.5e-05	6929	-0.02	0.059
MedianF0.MeasureReading	MedianF4.MeasureA	5379	0.05	0.0001	6947	0	0.83
MedianF0.MeasureReading	Vowels.SkewF0	5759	-0.05	0.00019	7278	0.06	3.7e-08
MedianF0.MeasureReading	MedianF3.MeasureI	5613	0.05	0.0002	7161	0.03	0.0094
MedianF0.MeasureReading	MedianF4.MeasureU	5628	0.04	0.0012	7157	0.05	6.7e-06
MedianF0.MeasureReading	StdF4.MeasureE	3286	0.05	0.0025	3756	0	0.85
MedianF0.MeasureReading	StdF1.MeasureO	5556	0.03	0.014	7111	0.07	1.3e-09
MedianF0.MeasureReading	MedianF4.MeasureE	5441	0.03	0.021	6918	-0.03	0.029
MedianF0.MeasureReading	StdF1.MeasureLongA	5515	0.03	0.022	6901	-0.02	0.2
MedianF0.MeasureReading	MedianF4.MeasureLongA	5562	0.03	0.03	7025	0.04	0.00021
MedianF0.MeasureReading	StdF3.MeasureO	5556	0.02	0.093	7111	0.03	0.028
MedianF0.MeasureReading	SkewF0.MeasureReading	5759	-0.02	0.15	7278	-0.14	2.6e-32
MedianF0.MeasureReading	Vowels.StdF1	5759	0.02	0.16	7278	0	0.7
MedianF0.MeasureReading	StdF1.MeasureU	5252	-0.02	0.18	6317	0.05	0.00034
MedianF0.MeasureReading	MedianF2.MeasureU	5315	0.02	0.27	6735	0.03	0.01
MedianF0.MeasureReading	StdF3.MeasureU	5619	0.01	0.36	7141	-0.03	0.01
MedianF0.MeasureReading	MedianF3.MeasureU	5618	0.01	0.48	7154	0.02	0.068
MedianF0.MeasureReading	StdF3.MeasureA	3753	0.01	0.69	4247	0.03	0.093
MedianF0.MeasureReading	Vowels.StdF2	5759	0	0.9	7278	0.05	3.9e-05
MedianF0.MeasureReading	StdF4.MeasureU	5619	0	0.98	7142	-0.03	0.027
MedianF1.MeasureA	MedianF1.MeasureLongA	5362	0.64	0	6874	0.58	0
MedianF1.MeasureA	Vowels.MedianF1	5498	0.56	0	7114	0.57	0
MedianF1.MeasureA	VSA4o	5489	0.71	0	7107	0.68	0
MedianF1.MeasureA	MedianF2.MeasureA	5478	0.46	3.3e-278	7059	0.57	0
MedianF1.MeasureA	MedianF2.MeasureE	5235	0.45	1.2e-253	6742	0.35	3.1e-196
MedianF1.MeasureA	Vowels.MedianF2	5498	0.4	2.3e-215	7114	0.4	1.8e-275
MedianF1.MeasureA	MedianF2.MeasureI	5392	0.37	8.9e-173	6971	0.34	3.5e-185
MedianF1.MeasureA	MedianF1.MeasureE	5242	0.36	2.6e-162	6788	0.32	3.9e-163
MedianF1.MeasureA	MedianF1.MeasureO	5343	0.32	1.2e-131	6974	0.27	1.9e-112
MedianF1.MeasureA	Vowels.MedianF3	5498	0.3	1.9e-112	7114	0.29	2.7e-139
MedianF1.MeasureA	MedianF3.MeasureE	5259	0.26	3.1e-83	6810	0.24	2.3e-87
MedianF1.MeasureA	MedianF3.MeasureA	5460	0.23	4.7e-68	7001	0.21	1.3e-69
MedianF1.MeasureA	MedianF3.MeasureI	5424	0.23	1.8e-64	7063	0.18	1e-51
MedianF1.MeasureA	FCR	5494	-0.23	2e-64	7110	-0.15	1.6e-35
MedianF1.MeasureA	VTL.F1to4	5262	-0.21	2.6e-54	6827	-0.26	8.7e-106
MedianF1.MeasureA	MedianF2.MeasureLongA	5412	0.2	7.2e-50	7012	0.25	9.1e-97
MedianF1.MeasureA	MedianF0.MeasureReading	5379	0.18	4.3e-42	6947	0.25	2.1e-96
MedianF1.MeasureA	Vowels.MedianF0	5498	0.18	1.4e-41	7114	0.21	1.2e-68
MedianF1.MeasureA	Global.MedianF0	5498	0.17	5.3e-39	7114	0.21	2.2e-74
MedianF1.MeasureA	SpilaRas.StdF0	5495	0.17	4.2e-38	7108	0.13	2.6e-27
MedianF1.MeasureA	MedianF3.MeasureO	5366	0.17	2.8e-36	7025	0.22	4e-80
MedianF1.MeasureA	MedianF3.MeasureLongA	5412	0.16	2.4e-32	7012	0.13	6.1e-29
MedianF1.MeasureA	Vowels.StdF0	5498	0.15	2.2e-29	7114	0.1	2.9e-18
MedianF1.MeasureA	StdF0.MeasureReading	5379	0.15	3e-28	6947	0.1	6.3e-16
MedianF1.MeasureA	SpilaRas.MedianF0	5495	0.15	3.9e-28	7108	0.18	9.7e-55
MedianF1.MeasureA	StdF1.MeasureE	5158	0.15	7.3e-27	6560	0.19	1e-56
MedianF1.MeasureA	StdF1.MeasureA	5484	-0.14	5.4e-24	7095	-0.09	2.7e-15
MedianF1.MeasureA	MedianF3.MeasureU	5410	0.11	5.8e-16	7022	0.14	9.7e-32
MedianF1.MeasureA	StdF2.MeasureI	4298	-0.12	1.8e-15	4419	-0.04	0.0045
MedianF1.MeasureA	StdF2.MeasureA	5194	-0.1	3.7e-14	6106	0.02	0.1
MedianF1.MeasureA	MedianF2.MeasureO	5320	0.1	1.6e-13	6934	0.13	2.2e-29
MedianF1.MeasureA	StdF3.MeasureA	3826	-0.11	1.2e-12	4343	-0.09	3.6e-10
MedianF1.MeasureA	MedianF1.MeasureU	5342	0.09	1.6e-11	6884	0.11	5.1e-21
MedianF1.MeasureA	MedianF0.MeasureLongA	5412	0.09	2.6e-11	7012	0.13	9.8e-30
MedianF1.MeasureA	StdF3.MeasureO	5362	-0.09	4.7e-11	7008	0	0.81
MedianF1.MeasureA	StdF2.MeasureLongA	5170	-0.09	3.5e-10	6308	-0.01	0.3
MedianF1.MeasureA	MedianF4.MeasureO	5366	0.08	5.3e-10	7025	0.16	2.2e-39
MedianF1.MeasureA	MedianF1.MeasureI	5318	0.08	1.5e-09	6802	0.05	1e-05
MedianF1.MeasureA	Vowels.MedianF4	5498	0.08	1.8e-09	7114	0.14	8.6e-31
MedianF1.MeasureA	MedianF4.MeasureI	5424	0.07	3.4e-07	7063	0.05	0.00011
MedianF1.MeasureA	StdF2.MeasureE	5240	0.07	6.9e-07	6790	0.17	1.1e-47
MedianF1.MeasureA	MedianF4.MeasureU	5419	0.06	3.9e-06	7025	0.15	5.3e-37
MedianF1.MeasureA	MedianF4.MeasureA	5498	0.06	9.2e-06	7114	0.12	1.2e-25
MedianF1.MeasureA	StdF2.MeasureO	4698	0.06	1.6e-05	5681	0.14	2e-25
MedianF1.MeasureA	SkewF0.MeasureLongA	5412	-0.05	9.9e-05	7012	0.04	0.00016
MedianF1.MeasureA	StdF1.MeasureO	5362	0.05	0.00017	7008	0.14	1.9e-33
MedianF1.MeasureA	StdF1.MeasureLongA	5369	-0.05	0.00028	6887	-0.04	0.0011
MedianF1.MeasureA	MedianF4.MeasureLongA	5412	0.05	0.00077	7012	0.11	8.2e-20
MedianF1.MeasureA	SkewF0.MeasureReading	5379	0.04	0.00097	6947	0.01	0.3
MedianF1.MeasureA	Vowels.StdF2	5498	-0.04	0.0013	7114	0.1	1.3e-18
MedianF1.MeasureA	Vowels.StdF1	5498	-0.04	0.0043	7114	0.04	0.0014
MedianF1.MeasureA	StdF4.MeasureI	5399	-0.04	0.0061	7034	0.05	1.3e-05
MedianF1.MeasureA	Vowels.SkewF0	5498	-0.04	0.0062	7114	0.04	0.00058
MedianF1.MeasureA	StdF3.MeasureU	5412	-0.03	0.011	7010	-0.01	0.53
MedianF1.MeasureA	Vowels.StdF3	5498	-0.03	0.013	7114	0.08	4e-11
MedianF1.MeasureA	StdF4.MeasureU	5412	-0.03	0.017	7011	-0.01	0.64
MedianF1.MeasureA	StdF4.MeasureA	5491	0.03	0.03	7098	0.01	0.47
MedianF1.MeasureA	StdF4.MeasureE	3161	0.04	0.03	3697	-0.03	0.08
MedianF1.MeasureA	StdF0.MeasureLongA	5412	-0.03	0.053	7012	0	0.75
MedianF1.MeasureA	MedianF4.MeasureE	5259	0.03	0.057	6810	0.02	0.077
MedianF1.MeasureA	StdF2.MeasureU	3079	0.03	0.068	3030	0.07	0.00026
MedianF1.MeasureA	StdF3.MeasureI	5401	0.02	0.13	7031	0.09	6.2e-14
MedianF1.MeasureA	StdF1.MeasureI	4985	-0.02	0.14	5724	0.03	0.043
MedianF1.MeasureA	StdF4.MeasureO	5363	-0.02	0.16	7011	0.01	0.25
MedianF1.MeasureA	Vowels.StdF4	5498	0.02	0.26	7114	0.08	8e-12
MedianF1.MeasureA	MedianF2.MeasureU	5142	0.02	0.28	6625	0.02	0.084
MedianF1.MeasureA	StdF1.MeasureU	5056	-0.01	0.31	6211	0.01	0.5
MedianF1.MeasureA	StdF4.MeasureLongA	5409	0.01	0.53	7010	-0.02	0.065
MedianF1.MeasureA	StdF3.MeasureLongA	5408	-0.01	0.64	7010	0.01	0.5
MedianF1.MeasureA	StdF3.MeasureE	5241	-0.01	0.67	6791	0.11	1.9e-19
MedianF1.MeasureA	SpilaRas.SkewF0	5495	0	0.91	7108	0	0.71
MedianF1.MeasureE	MedianF1.MeasureO	5387	0.55	0	6894	0.52	0
MedianF1.MeasureE	Vowels.MedianF1	5543	0.63	0	7065	0.58	0
MedianF1.MeasureE	MedianF1.MeasureA	5242	0.36	2.6e-162	6788	0.32	3.9e-163
MedianF1.MeasureE	MedianF2.MeasureO	5357	0.35	3.2e-152	6845	0.37	6e-220
MedianF1.MeasureE	MedianF1.MeasureLongA	5319	0.29	1.2e-104	6706	0.26	6.7e-101
MedianF1.MeasureE	MedianF1.MeasureI	5317	0.27	2.1e-89	6710	0.09	2.7e-14
MedianF1.MeasureE	Vowels.MedianF0	5543	0.24	4.6e-72	7065	0.31	1.5e-156
MedianF1.MeasureE	Global.MedianF0	5543	0.23	5e-70	7065	0.31	6.2e-155
MedianF1.MeasureE	VSA4o	5522	0.23	3.4e-65	7052	0.23	9.2e-82
MedianF1.MeasureE	MedianF2.MeasureA	5228	0.23	3.8e-65	6741	0.23	8.7e-85
MedianF1.MeasureE	SpilaRas.MedianF0	5530	0.21	9.1e-57	7051	0.25	2.2e-103
MedianF1.MeasureE	MedianF0.MeasureReading	5422	0.2	7.9e-51	6896	0.26	2.5e-106
MedianF1.MeasureE	MedianF2.MeasureI	5384	0.19	3.1e-47	6875	0.13	1.8e-27
MedianF1.MeasureE	MedianF1.MeasureU	5381	0.19	8e-46	6832	0.11	3.9e-19
MedianF1.MeasureE	MedianF2.MeasureE	5517	-0.17	3.1e-35	6997	-0.24	2.2e-91
MedianF1.MeasureE	StdF1.MeasureA	5229	-0.16	8.8e-32	6771	-0.13	3.9e-28
MedianF1.MeasureE	MedianF0.MeasureLongA	5369	0.16	1.4e-31	6834	0.18	3.7e-51
MedianF1.MeasureE	StdF1.MeasureE	5439	0.15	5e-30	6813	0.2	8.3e-62
MedianF1.MeasureE	Vowels.SkewF0	5543	-0.15	3.7e-28	7065	-0.06	1.5e-06
MedianF1.MeasureE	VTL.F1to4	5178	-0.12	1.9e-19	6639	-0.07	4.9e-08
MedianF1.MeasureE	MedianF2.MeasureLongA	5369	0.12	2.8e-17	6834	0.08	1.9e-10
MedianF1.MeasureE	SpilaRas.StdF0	5530	0.11	4.2e-17	7051	0.1	8.8e-18
MedianF1.MeasureE	Vowels.StdF2	5543	-0.11	1e-15	7065	-0.05	8.3e-06
MedianF1.MeasureE	Vowels.MedianF2	5543	0.1	6.4e-15	7065	0.06	3.5e-06
MedianF1.MeasureE	MedianF4.MeasureO	5402	0.1	6.9e-14	6947	0.08	1.7e-12
MedianF1.MeasureE	Vowels.StdF1	5543	-0.1	2.8e-13	7065	-0.05	5.9e-06
MedianF1.MeasureE	MedianF3.MeasureA	5204	0.1	3.3e-13	6679	0.04	0.0015
MedianF1.MeasureE	MedianF4.MeasureE	5543	0.1	5e-13	7065	0.01	0.26
MedianF1.MeasureE	Vowels.MedianF4	5543	0.09	5.3e-12	7065	0.04	0.00022
MedianF1.MeasureE	StdF2.MeasureO	4724	0.1	6.2e-12	5608	0.1	3.6e-13
MedianF1.MeasureE	StdF3.MeasureU	5446	-0.09	1.3e-10	6955	-0.04	0.00028
MedianF1.MeasureE	StdF2.MeasureE	5521	0.08	2.8e-10	7046	0.11	9e-19
MedianF1.MeasureE	StdF1.MeasureLongA	5326	-0.09	4.5e-10	6713	-0.09	6.3e-14
MedianF1.MeasureE	MedianF2.MeasureU	5172	0.09	5.7e-10	6561	0.08	1.5e-11
MedianF1.MeasureE	Vowels.MedianF3	5543	0.08	1.4e-08	7065	0.03	0.011
MedianF1.MeasureE	MedianF3.MeasureLongA	5369	0.07	6.2e-08	6834	0.03	0.024
MedianF1.MeasureE	FCR	5523	-0.07	1.3e-07	7057	-0.05	2.7e-05
MedianF1.MeasureE	StdF0.MeasureReading	5422	0.07	2.5e-07	6896	0.04	0.00032
MedianF1.MeasureE	MedianF4.MeasureI	5428	0.07	4.5e-07	6972	0.01	0.58
MedianF1.MeasureE	StdF4.MeasureU	5446	-0.07	4.7e-07	6956	-0.04	0.00046
MedianF1.MeasureE	StdF4.MeasureE	3350	0.08	1.1e-06	3850	0.03	0.064
MedianF1.MeasureE	SkewF0.MeasureLongA	5369	-0.06	6.3e-06	6834	-0.04	0.0026
MedianF1.MeasureE	StdF1.MeasureU	5100	-0.06	6.4e-06	6162	-0.03	0.022
MedianF1.MeasureE	SpilaRas.SkewF0	5530	-0.06	6.5e-06	7051	0	0.99
MedianF1.MeasureE	MedianF3.MeasureI	5428	0.05	5.5e-05	6972	0.02	0.078
MedianF1.MeasureE	StdF3.MeasureO	5396	-0.05	7.6e-05	6930	-0.05	9.7e-05
MedianF1.MeasureE	Vowels.StdF0	5543	0.05	0.00024	7065	0.11	1.4e-21
MedianF1.MeasureE	MedianF3.MeasureU	5444	0.05	0.00026	6966	0.04	0.00065
MedianF1.MeasureE	StdF2.MeasureA	4961	-0.05	0.0003	5836	0.01	0.45
MedianF1.MeasureE	StdF3.MeasureE	5523	0.05	0.00047	7047	0.08	6.9e-11
MedianF1.MeasureE	MedianF4.MeasureU	5454	0.04	0.003	6969	0.06	1.9e-06
MedianF1.MeasureE	StdF3.MeasureLongA	5365	0.04	0.0034	6832	0.03	0.013
MedianF1.MeasureE	MedianF3.MeasureO	5402	0.04	0.0043	6947	0.05	7.3e-05
MedianF1.MeasureE	StdF3.MeasureI	5408	0.03	0.012	6942	0.03	0.0077
MedianF1.MeasureE	Vowels.StdF4	5543	0.03	0.013	7065	0.06	2.7e-06
MedianF1.MeasureE	StdF2.MeasureLongA	5129	-0.03	0.022	6151	-0.03	0.031
MedianF1.MeasureE	MedianF4.MeasureLongA	5369	0.03	0.025	6834	0.03	0.0076
MedianF1.MeasureE	MedianF4.MeasureA	5242	0.03	0.038	6788	0.01	0.28
MedianF1.MeasureE	StdF2.MeasureI	4292	-0.03	0.041	4347	0.03	0.095
MedianF1.MeasureE	SkewF0.MeasureReading	5422	-0.03	0.046	6896	-0.04	0.00083
MedianF1.MeasureE	StdF4.MeasureA	5236	0.03	0.048	6774	0.05	1.4e-05
MedianF1.MeasureE	StdF3.MeasureA	3640	-0.03	0.071	4137	0	0.92
MedianF1.MeasureE	StdF2.MeasureU	3094	-0.03	0.099	2991	0	0.85
MedianF1.MeasureE	StdF4.MeasureLongA	5366	0.02	0.11	6832	0.02	0.098
MedianF1.MeasureE	Vowels.StdF3	5543	-0.02	0.24	7065	0.04	0.0021
MedianF1.MeasureE	StdF1.MeasureO	5396	-0.01	0.29	6929	0.09	5.7e-13
MedianF1.MeasureE	MedianF3.MeasureE	5543	0.01	0.33	7065	-0.05	0.00011
MedianF1.MeasureE	StdF1.MeasureI	4987	0.01	0.51	5639	-0.01	0.32
MedianF1.MeasureE	StdF4.MeasureI	5406	-0.01	0.54	6945	0.02	0.099
MedianF1.MeasureE	StdF0.MeasureLongA	5369	0.01	0.67	6834	-0.04	0.00064
MedianF1.MeasureE	StdF4.MeasureO	5397	0	0.89	6932	0.01	0.36
MedianF1.MeasureI	Vowels.MedianF1	5613	0.44	3.8e-266	7061	0.38	6.6e-235
MedianF1.MeasureI	MedianF1.MeasureE	5317	0.27	2.1e-89	6710	0.09	2.7e-14
MedianF1.MeasureI	MedianF1.MeasureO	5439	0.25	4.4e-77	6918	0.09	3.7e-15
MedianF1.MeasureI	MedianF2.MeasureU	5226	0.25	4e-73	6581	0.28	4.6e-119
MedianF1.MeasureI	MedianF2.MeasureO	5420	0.23	1.7e-63	6877	0.12	1.4e-24
MedianF1.MeasureI	StdF1.MeasureI	5225	0.19	1.4e-44	5867	0.32	2.6e-138
MedianF1.MeasureI	SpilaRas.MedianF0	5603	0.17	2.5e-39	7051	0.07	1.3e-08
MedianF1.MeasureI	Global.MedianF0	5613	0.17	2.4e-38	7061	0.04	0.00023
MedianF1.MeasureI	FCR	5589	0.17	2.8e-38	7047	0.26	1.1e-109
MedianF1.MeasureI	MedianF2.MeasureA	5299	0.17	3.1e-36	6761	0.15	9e-35
MedianF1.MeasureI	MedianF0.MeasureReading	5489	0.16	9.9e-35	6889	0.08	3.1e-12
MedianF1.MeasureI	Vowels.MedianF0	5613	0.16	2.5e-34	7061	0.02	0.04
MedianF1.MeasureI	VSA4o	5584	-0.16	3e-32	7042	-0.22	7.7e-81
MedianF1.MeasureI	MedianF3.MeasureI	5613	-0.14	1.2e-27	7061	-0.05	2.9e-05
MedianF1.MeasureI	MedianF0.MeasureLongA	5469	0.15	1.9e-27	6861	0.05	9.9e-05
MedianF1.MeasureI	Vowels.MedianF2	5613	0.14	1.9e-26	7061	0.15	6.6e-35
MedianF1.MeasureI	MedianF2.MeasureLongA	5469	0.13	2.5e-22	6861	0.14	2.3e-32
MedianF1.MeasureI	StdF3.MeasureU	5507	-0.13	2.6e-22	6956	0.01	0.66
MedianF1.MeasureI	MedianF2.MeasureI	5601	0.1	5.1e-13	6988	0.08	9.5e-12
MedianF1.MeasureI	Vowels.SkewF0	5613	-0.1	6.6e-13	7061	-0.02	0.17
MedianF1.MeasureI	SpilaRas.SkewF0	5603	-0.09	2.3e-11	7051	0.01	0.49
MedianF1.MeasureI	MedianF1.MeasureLongA	5418	0.09	2.8e-10	6728	0.04	0.004
MedianF1.MeasureI	Vowels.StdF2	5613	-0.08	7.2e-10	7061	0	0.75
MedianF1.MeasureI	MedianF1.MeasureA	5318	0.08	1.5e-09	6802	0.05	1e-05
MedianF1.MeasureI	StdF4.MeasureU	5507	-0.08	2.1e-09	6957	0.03	0.028
MedianF1.MeasureI	StdF1.MeasureA	5305	-0.08	1.4e-08	6785	0.01	0.44
MedianF1.MeasureI	StdF1.MeasureU	5169	-0.08	1.8e-08	6200	-0.03	0.047
MedianF1.MeasureI	MedianF4.MeasureO	5460	0.06	5.2e-06	6957	0.08	3.4e-10
MedianF1.MeasureI	StdF3.MeasureLongA	5465	0.06	1.8e-05	6859	0.06	1.1e-07
MedianF1.MeasureI	MedianF3.MeasureE	5333	0.06	4.4e-05	6732	0.01	0.62
MedianF1.MeasureI	Vowels.StdF1	5613	-0.05	7.6e-05	7061	0.02	0.15
MedianF1.MeasureI	StdF0.MeasureLongA	5469	0.05	0.00053	6861	0.08	4.9e-11
MedianF1.MeasureI	SkewF0.MeasureReading	5489	-0.04	0.0015	6889	-0.06	1.8e-07
MedianF1.MeasureI	StdF2.MeasureE	5311	0.04	0.0023	6715	0.03	0.014
MedianF1.MeasureI	StdF3.MeasureE	5313	0.04	0.0041	6716	0.01	0.34
MedianF1.MeasureI	StdF2.MeasureO	4786	0.04	0.0097	5639	0.02	0.14
MedianF1.MeasureI	StdF2.MeasureI	4499	0.04	0.015	4521	0.08	3.5e-07
MedianF1.MeasureI	MedianF3.MeasureLongA	5469	0.03	0.017	6861	0	1
MedianF1.MeasureI	StdF4.MeasureO	5454	0.03	0.018	6945	0.01	0.24
MedianF1.MeasureI	SkewF0.MeasureLongA	5469	-0.03	0.028	6861	0.06	2.6e-06
MedianF1.MeasureI	VTL.F1to4	5224	-0.03	0.035	6657	-0.06	2.4e-07
MedianF1.MeasureI	StdF1.MeasureO	5454	-0.03	0.037	6943	-0.02	0.18
MedianF1.MeasureI	MedianF4.MeasureE	5333	0.03	0.04	6732	0.02	0.079
MedianF1.MeasureI	StdF4.MeasureLongA	5466	0.03	0.041	6859	0.04	0.00033
MedianF1.MeasureI	StdF1.MeasureE	5232	-0.03	0.045	6493	-0.05	4.9e-05
MedianF1.MeasureI	StdF0.MeasureReading	5489	-0.02	0.078	6889	-0.08	6.5e-12
MedianF1.MeasureI	MedianF3.MeasureU	5505	0.02	0.1	6968	-0.04	0.00018
MedianF1.MeasureI	Vowels.MedianF4	5613	0.02	0.11	7061	0.05	1.8e-05
MedianF1.MeasureI	Vowels.StdF3	5613	-0.02	0.11	7061	0	0.73
MedianF1.MeasureI	MedianF4.MeasureLongA	5469	0.02	0.12	6861	0.02	0.066
MedianF1.MeasureI	Vowels.MedianF3	5613	-0.02	0.2	7061	-0.03	0.034
MedianF1.MeasureI	StdF2.MeasureA	5035	-0.02	0.27	5858	0.01	0.35
MedianF1.MeasureI	MedianF3.MeasureA	5280	0.01	0.31	6693	-0.01	0.59
MedianF1.MeasureI	StdF1.MeasureLongA	5425	-0.01	0.38	6740	0.04	0.00043
MedianF1.MeasureI	SpilaRas.StdF0	5603	0.01	0.39	7051	-0.08	2.9e-11
MedianF1.MeasureI	StdF3.MeasureO	5453	0.01	0.41	6942	0.07	6.1e-10
MedianF1.MeasureI	MedianF3.MeasureO	5460	0.01	0.42	6957	0.01	0.28
MedianF1.MeasureI	Vowels.StdF4	5613	-0.01	0.44	7061	-0.01	0.23
MedianF1.MeasureI	StdF2.MeasureLongA	5226	-0.01	0.45	6173	0.02	0.052
MedianF1.MeasureI	MedianF2.MeasureE	5306	-0.01	0.49	6667	0.01	0.45
MedianF1.MeasureI	StdF2.MeasureU	3130	0.01	0.59	2992	0.08	2e-05
MedianF1.MeasureI	MedianF4.MeasureI	5613	-0.01	0.62	7061	0.05	6.8e-05
MedianF1.MeasureI	StdF4.MeasureA	5311	0.01	0.62	6788	0.03	0.016
MedianF1.MeasureI	StdF4.MeasureI	5587	-0.01	0.7	7033	-0.09	2.1e-15
MedianF1.MeasureI	StdF4.MeasureE	3222	0.01	0.72	3666	-0.01	0.69
MedianF1.MeasureI	StdF3.MeasureA	3710	-0.01	0.74	4163	0.01	0.54
MedianF1.MeasureI	MedianF4.MeasureU	5514	0	0.82	6971	0.05	9e-05
MedianF1.MeasureI	Vowels.StdF0	5613	0	0.83	7061	-0.1	4.7e-18
MedianF1.MeasureI	MedianF4.MeasureA	5318	0	0.92	6802	0.01	0.43
MedianF1.MeasureI	StdF3.MeasureI	5589	0	0.98	7029	-0.12	1.1e-24
MedianF1.MeasureI	MedianF1.MeasureU	5445	0.48	5.4e-310	6862	0.57	0
MedianF1.MeasureLongA	MedianF1.MeasureA	5362	0.64	0	6874	0.58	0
MedianF1.MeasureLongA	VSA4o	5600	0.47	2.2e-300	7039	0.42	5.7e-298
MedianF1.MeasureLongA	Vowels.MedianF1	5627	0.38	4e-193	7054	0.36	1.4e-214
MedianF1.MeasureLongA	MedianF2.MeasureLongA	5627	0.35	1.3e-165	7054	0.22	1.3e-78
MedianF1.MeasureLongA	MedianF2.MeasureA	5342	0.35	1.2e-151	6821	0.39	6.8e-247
MedianF1.MeasureLongA	MedianF2.MeasureE	5309	0.34	1.7e-146	6659	0.27	1.9e-107
MedianF1.MeasureLongA	Vowels.MedianF2	5627	0.32	2.9e-131	7054	0.28	4.4e-129
MedianF1.MeasureLongA	MedianF2.MeasureI	5490	0.3	2.6e-111	6894	0.26	2e-107
MedianF1.MeasureLongA	MedianF1.MeasureE	5319	0.29	1.2e-104	6706	0.26	6.7e-101
MedianF1.MeasureLongA	MedianF1.MeasureO	5445	0.26	1.1e-87	6899	0.21	4.5e-72
MedianF1.MeasureLongA	MedianF3.MeasureLongA	5627	0.23	4.5e-66	7054	0.16	1.5e-42
MedianF1.MeasureLongA	Vowels.MedianF3	5627	0.21	3e-59	7054	0.2	7.9e-64
MedianF1.MeasureLongA	MedianF3.MeasureE	5334	0.21	7.9e-52	6728	0.18	2.2e-49
MedianF1.MeasureLongA	FCR	5606	-0.15	2.6e-31	7044	-0.1	2.2e-16
MedianF1.MeasureLongA	MedianF3.MeasureI	5537	0.15	3.1e-28	6995	0.14	4.5e-32
MedianF1.MeasureLongA	MedianF3.MeasureA	5325	0.15	1.7e-27	6763	0.12	2e-22
MedianF1.MeasureLongA	MedianF0.MeasureReading	5508	0.14	1.3e-26	6894	0.2	5e-65
MedianF1.MeasureLongA	Global.MedianF0	5627	0.13	5.8e-24	7054	0.18	2.2e-52
MedianF1.MeasureLongA	MedianF3.MeasureO	5467	0.14	8.1e-24	6949	0.16	1.4e-40
MedianF1.MeasureLongA	Vowels.MedianF0	5627	0.13	2.9e-23	7054	0.17	4.6e-48
MedianF1.MeasureLongA	VTL.F1to4	5237	-0.13	1e-22	6676	-0.17	1.2e-44
MedianF1.MeasureLongA	SpilaRas.MedianF0	5621	0.13	4.8e-21	7051	0.16	7.8e-40
MedianF1.MeasureLongA	StdF2.MeasureLongA	5410	-0.12	2.9e-19	6437	-0.04	0.00082
MedianF1.MeasureLongA	StdF1.MeasureA	5349	-0.11	1.1e-16	6856	-0.09	8.5e-13
MedianF1.MeasureLongA	MedianF2.MeasureO	5420	0.11	1.4e-16	6857	0.12	7.9e-22
MedianF1.MeasureLongA	StdF1.MeasureE	5230	0.11	6.2e-16	6494	0.15	2.8e-33
MedianF1.MeasureLongA	MedianF1.MeasureU	5443	0.11	8.1e-15	6818	0.09	4.8e-13
MedianF1.MeasureLongA	SpilaRas.StdF0	5621	0.1	1.4e-14	7051	0.09	2.1e-13
MedianF1.MeasureLongA	Vowels.StdF0	5627	0.09	6.4e-12	7054	0.07	6e-09
MedianF1.MeasureLongA	MedianF3.MeasureU	5512	0.09	2.6e-11	6957	0.09	8.2e-14
MedianF1.MeasureLongA	MedianF0.MeasureLongA	5627	0.09	1.4e-10	7054	0.11	4.7e-20
MedianF1.MeasureLongA	MedianF1.MeasureI	5418	0.09	2.8e-10	6728	0.04	0.004
MedianF1.MeasureLongA	StdF2.MeasureI	4396	-0.09	2.7e-09	4378	-0.02	0.13
MedianF1.MeasureLongA	MedianF4.MeasureO	5467	0.07	1.5e-07	6949	0.13	1.4e-27
MedianF1.MeasureLongA	StdF2.MeasureA	5065	-0.07	4.4e-07	5908	0.01	0.27
MedianF1.MeasureLongA	MedianF4.MeasureLongA	5627	0.07	7.2e-07	7054	0.13	2.5e-28
MedianF1.MeasureLongA	StdF3.MeasureA	3726	-0.08	1.8e-06	4181	-0.06	0.00026
MedianF1.MeasureLongA	StdF2.MeasureE	5313	0.07	1.9e-06	6707	0.15	6.8e-36
MedianF1.MeasureLongA	StdF3.MeasureO	5462	-0.06	2.4e-06	6930	0.02	0.18
MedianF1.MeasureLongA	StdF0.MeasureReading	5508	0.06	3.8e-06	6894	0.08	2.6e-11
MedianF1.MeasureLongA	StdF1.MeasureLongA	5604	-0.06	6.2e-06	6996	-0.11	3.3e-19
MedianF1.MeasureLongA	StdF4.MeasureA	5355	0.05	0.00014	6859	0.01	0.22
MedianF1.MeasureLongA	Vowels.StdF2	5627	-0.05	0.0003	7054	0.07	1.2e-09
MedianF1.MeasureLongA	MedianF4.MeasureU	5523	0.04	0.0011	6960	0.12	1.4e-23
MedianF1.MeasureLongA	StdF3.MeasureU	5514	-0.04	0.002	6946	-0.01	0.55
MedianF1.MeasureLongA	StdF2.MeasureO	4790	0.04	0.0022	5636	0.11	1e-16
MedianF1.MeasureLongA	Vowels.StdF1	5627	-0.04	0.0027	7054	0.04	0.0024
MedianF1.MeasureLongA	Vowels.SkewF0	5627	-0.04	0.0039	7054	0.02	0.038
MedianF1.MeasureLongA	Vowels.MedianF4	5627	0.04	0.0057	7054	0.09	6.9e-14
MedianF1.MeasureLongA	StdF4.MeasureLongA	5624	0.03	0.01	7052	-0.06	1.1e-07
MedianF1.MeasureLongA	StdF0.MeasureLongA	5627	-0.03	0.011	7054	-0.07	4.2e-09
MedianF1.MeasureLongA	MedianF4.MeasureI	5537	0.03	0.018	6995	0.04	0.0011
MedianF1.MeasureLongA	MedianF2.MeasureU	5241	0.03	0.02	6572	0.03	0.012
MedianF1.MeasureLongA	StdF3.MeasureI	5513	0.03	0.024	6962	0.06	3.2e-07
MedianF1.MeasureLongA	StdF4.MeasureU	5514	-0.03	0.031	6947	-0.01	0.56
MedianF1.MeasureLongA	Vowels.StdF4	5627	0.03	0.047	7054	0.06	1e-07
MedianF1.MeasureLongA	SkewF0.MeasureLongA	5627	-0.02	0.07	7054	0.02	0.048
MedianF1.MeasureLongA	StdF4.MeasureE	3195	0.03	0.083	3649	-0.04	0.021
MedianF1.MeasureLongA	StdF4.MeasureO	5463	-0.02	0.11	6933	0.02	0.15
MedianF1.MeasureLongA	Vowels.StdF3	5627	-0.02	0.11	7054	0.07	1.4e-09
MedianF1.MeasureLongA	StdF1.MeasureI	5097	-0.02	0.12	5659	0.02	0.078
MedianF1.MeasureLongA	StdF1.MeasureU	5160	-0.02	0.25	6144	0	0.78
MedianF1.MeasureLongA	SpilaRas.SkewF0	5621	-0.01	0.28	7051	0.01	0.5
MedianF1.MeasureLongA	StdF4.MeasureI	5511	-0.01	0.45	6966	0.03	0.004
MedianF1.MeasureLongA	SkewF0.MeasureReading	5508	0.01	0.57	6894	0.01	0.46
MedianF1.MeasureLongA	StdF1.MeasureO	5462	0.01	0.61	6931	0.15	1e-34
MedianF1.MeasureLongA	StdF3.MeasureE	5315	0.01	0.66	6708	0.1	5.2e-17
MedianF1.MeasureLongA	StdF2.MeasureU	3164	0	0.8	3007	0.04	0.024
MedianF1.MeasureLongA	MedianF4.MeasureA	5362	0	0.82	6874	0.05	8.4e-05
MedianF1.MeasureLongA	StdF3.MeasureLongA	5623	0	0.82	7052	-0.01	0.66
MedianF1.MeasureLongA	MedianF4.MeasureE	5334	0	1	6728	0	0.9
MedianF1.MeasureO	MedianF1.MeasureE	5387	0.55	0	6894	0.52	0
MedianF1.MeasureO	MedianF2.MeasureO	5631	0.62	0	7198	0.75	0
MedianF1.MeasureO	Vowels.MedianF1	5664	0.65	0	7257	0.61	0
MedianF1.MeasureO	MedianF1.MeasureU	5503	0.32	1.6e-134	7028	0.22	1.3e-79
MedianF1.MeasureO	MedianF1.MeasureA	5343	0.32	1.2e-131	6974	0.27	1.9e-112
MedianF1.MeasureO	MedianF1.MeasureLongA	5445	0.26	1.1e-87	6899	0.21	4.5e-72
MedianF1.MeasureO	MedianF1.MeasureI	5439	0.25	4.4e-77	6918	0.09	3.7e-15
MedianF1.MeasureO	StdF2.MeasureO	4951	0.25	7.4e-71	5875	0.21	8.1e-59
MedianF1.MeasureO	Vowels.MedianF0	5664	0.22	4.3e-63	7257	0.24	8.7e-93
MedianF1.MeasureO	Global.MedianF0	5664	0.22	1.8e-61	7257	0.22	1.6e-81
MedianF1.MeasureO	SpilaRas.MedianF0	5652	0.19	4.1e-48	7242	0.15	1.1e-38
MedianF1.MeasureO	StdF1.MeasureA	5329	-0.19	3.2e-46	6957	-0.21	8.6e-70
MedianF1.MeasureO	Vowels.MedianF2	5664	0.19	4.1e-46	7257	0.15	8.3e-36
MedianF1.MeasureO	MedianF0.MeasureReading	5537	0.18	1.3e-42	7079	0.18	1.1e-50
MedianF1.MeasureO	MedianF2.MeasureA	5325	0.18	1.3e-40	6925	0.16	1.2e-41
MedianF1.MeasureO	Vowels.SkewF0	5664	-0.16	1.8e-33	7257	-0.07	7.8e-10
MedianF1.MeasureO	MedianF0.MeasureLongA	5496	0.15	1.7e-28	7035	0.13	7.3e-29
MedianF1.MeasureO	SpilaRas.StdF0	5652	0.13	2.9e-23	7242	0.11	6.6e-21
MedianF1.MeasureO	VSA4o	5641	0.13	5.2e-22	7243	0.14	7.1e-34
MedianF1.MeasureO	StdF1.MeasureLongA	5451	-0.12	3.5e-18	6908	-0.15	8.4e-35
MedianF1.MeasureO	StdF2.MeasureA	5052	-0.12	1.9e-17	5999	-0.11	9.8e-19
MedianF1.MeasureO	SkewF0.MeasureLongA	5496	-0.11	7.2e-16	7035	-0.09	5.9e-15
MedianF1.MeasureO	StdF1.MeasureE	5296	0.11	8.5e-15	6665	0.13	3.5e-25
MedianF1.MeasureO	MedianF2.MeasureE	5374	-0.1	4.5e-14	6854	-0.19	2e-55
MedianF1.MeasureO	StdF2.MeasureLongA	5250	-0.1	1.5e-13	6327	-0.11	5.6e-19
MedianF1.MeasureO	MedianF4.MeasureI	5557	-0.1	4.9e-13	7177	-0.09	3.7e-15
MedianF1.MeasureO	MedianF4.MeasureE	5398	-0.09	5.8e-11	6917	-0.12	3.3e-22
MedianF1.MeasureO	MedianF2.MeasureU	5278	0.09	1e-10	6740	0.11	5.4e-20
MedianF1.MeasureO	MedianF2.MeasureLongA	5496	0.08	1.6e-09	7035	0.04	0.00052
MedianF1.MeasureO	MedianF2.MeasureI	5511	0.08	2.5e-09	7077	0.03	0.01
MedianF1.MeasureO	MedianF4.MeasureA	5343	-0.08	5.7e-09	6974	-0.07	2.9e-08
MedianF1.MeasureO	SpilaRas.SkewF0	5652	-0.08	6.3e-09	7242	0.02	0.16
MedianF1.MeasureO	MedianF3.MeasureU	5563	0.08	9.7e-09	7157	0.1	1.1e-16
MedianF1.MeasureO	Vowels.StdF1	5664	-0.08	1.3e-08	7257	-0.1	1.3e-18
MedianF1.MeasureO	StdF1.MeasureO	5658	0.07	3.9e-08	7238	0.14	1.3e-33
MedianF1.MeasureO	Vowels.StdF0	5664	0.07	2.2e-07	7257	0.14	8.4e-32
MedianF1.MeasureO	MedianF4.MeasureLongA	5496	-0.07	3.7e-07	7035	-0.04	0.002
MedianF1.MeasureO	StdF0.MeasureReading	5537	0.07	5.3e-07	7079	0.09	5.3e-13
MedianF1.MeasureO	Vowels.MedianF4	5664	-0.06	1.1e-06	7257	-0.08	9e-13
MedianF1.MeasureO	Vowels.StdF3	5664	-0.06	1.6e-06	7257	-0.01	0.62
MedianF1.MeasureO	StdF2.MeasureI	4403	-0.07	3.5e-06	4492	-0.04	0.0047
MedianF1.MeasureO	MedianF4.MeasureO	5664	0.06	1.2e-05	7257	0.04	0.00056
MedianF1.MeasureO	MedianF3.MeasureI	5557	-0.06	2.1e-05	7177	-0.05	3.2e-06
MedianF1.MeasureO	Vowels.StdF4	5664	-0.05	5.3e-05	7257	0.04	0.00049
MedianF1.MeasureO	StdF4.MeasureLongA	5493	-0.05	5.7e-05	7033	-0.01	0.27
MedianF1.MeasureO	StdF4.MeasureI	5534	-0.05	9.1e-05	7146	0.03	0.018
MedianF1.MeasureO	StdF4.MeasureA	5336	-0.05	0.00013	6960	0.02	0.2
MedianF1.MeasureO	StdF3.MeasureA	3714	-0.06	0.00019	4269	-0.03	0.074
MedianF1.MeasureO	FCR	5641	0.05	0.00056	7243	0.03	0.0042
MedianF1.MeasureO	MedianF3.MeasureE	5398	-0.05	0.00073	6917	-0.1	8.2e-17
MedianF1.MeasureO	StdF3.MeasureLongA	5492	-0.04	0.0016	7033	0	0.85
MedianF1.MeasureO	StdF3.MeasureU	5566	-0.04	0.0027	7147	-0.05	0.00012
MedianF1.MeasureO	StdF4.MeasureU	5566	-0.03	0.015	7148	-0.02	0.061
MedianF1.MeasureO	StdF1.MeasureU	5212	0.03	0.021	6341	-0.04	0.0027
MedianF1.MeasureO	StdF3.MeasureI	5536	-0.03	0.029	7142	0.03	0.0031
MedianF1.MeasureO	Vowels.StdF2	5664	-0.03	0.029	7257	-0.08	3.7e-12
MedianF1.MeasureO	StdF4.MeasureE	3259	0.04	0.032	3771	0.02	0.13
MedianF1.MeasureO	StdF3.MeasureE	5379	-0.03	0.053	6899	0.06	8e-07
MedianF1.MeasureO	StdF0.MeasureLongA	5496	0.02	0.066	7035	0.01	0.24
MedianF1.MeasureO	StdF3.MeasureO	5658	-0.02	0.11	7238	-0.1	5.4e-18
MedianF1.MeasureO	StdF2.MeasureU	3162	0.02	0.33	3060	0.01	0.59
MedianF1.MeasureO	MedianF3.MeasureLongA	5496	0.01	0.36	7035	-0.02	0.19
MedianF1.MeasureO	MedianF4.MeasureU	5574	-0.01	0.43	7160	-0.01	0.59
MedianF1.MeasureO	MedianF3.MeasureO	5664	-0.01	0.49	7257	0.02	0.04
MedianF1.MeasureO	SkewF0.MeasureReading	5537	-0.01	0.52	7079	-0.02	0.14
MedianF1.MeasureO	StdF1.MeasureI	5107	-0.01	0.56	5802	-0.06	7.7e-06
MedianF1.MeasureO	VTL.F1to4	5277	0.01	0.6	6839	0.01	0.26
MedianF1.MeasureO	MedianF3.MeasureA	5305	0.01	0.62	6863	0.01	0.5
MedianF1.MeasureO	StdF2.MeasureE	5377	0	0.74	6898	0.08	4.4e-11
MedianF1.MeasureO	Vowels.MedianF3	5664	0	0.75	7257	-0.01	0.61
MedianF1.MeasureO	StdF4.MeasureO	5659	0	0.86	7241	-0.04	0.0013
MedianF1.MeasureU	FCR	5657	0.52	0	7177	0.37	1e-237
MedianF1.MeasureU	Vowels.MedianF1	5679	0.46	1.5e-293	7189	0.42	2.7e-303
MedianF1.MeasureU	VSA4o	5650	-0.39	5.2e-202	7171	-0.29	1.2e-138
MedianF1.MeasureU	MedianF2.MeasureU	5435	0.34	6.5e-144	6883	0.29	3.5e-136
MedianF1.MeasureU	MedianF1.MeasureO	5503	0.32	1.6e-134	7028	0.22	1.3e-79
MedianF1.MeasureU	Vowels.MedianF2	5679	0.26	5.8e-86	7189	0.23	2e-86
MedianF1.MeasureU	StdF1.MeasureU	5362	0.22	6.6e-59	6455	0.1	8.5e-16
MedianF1.MeasureU	MedianF2.MeasureO	5472	0.19	2.1e-47	6984	0.17	1.1e-45
MedianF1.MeasureU	MedianF1.MeasureE	5381	0.19	8e-46	6832	0.11	3.9e-19
MedianF1.MeasureU	MedianF4.MeasureI	5556	-0.16	1e-33	7094	-0.05	9.8e-05
MedianF1.MeasureU	MedianF3.MeasureU	5668	0.15	1.6e-29	7186	0.08	2e-11
MedianF1.MeasureU	MedianF3.MeasureI	5556	-0.14	1.3e-25	7094	-0.04	0.0024
MedianF1.MeasureU	Vowels.StdF2	5679	0.13	8.8e-23	7189	0.07	2.2e-10
MedianF1.MeasureU	MedianF2.MeasureA	5324	0.13	3.9e-21	6837	0.14	2.7e-30
MedianF1.MeasureU	StdF2.MeasureA	5050	-0.13	2.4e-20	5928	-0.07	3.7e-08
MedianF1.MeasureU	MedianF2.MeasureLongA	5498	0.12	1.6e-18	6955	0.12	1.1e-24
MedianF1.MeasureU	StdF1.MeasureA	5328	-0.11	5.8e-17	6866	-0.07	1.8e-08
MedianF1.MeasureU	Vowels.MedianF4	5679	-0.11	1e-16	7189	-0.04	0.00026
MedianF1.MeasureU	MedianF4.MeasureA	5342	-0.11	6.4e-16	6884	-0.06	3.5e-07
MedianF1.MeasureU	MedianF1.MeasureLongA	5443	0.11	8.1e-15	6818	0.09	4.8e-13
MedianF1.MeasureU	StdF3.MeasureU	5672	0.09	3.4e-12	7176	0.07	3.4e-08
MedianF1.MeasureU	StdF1.MeasureI	5121	0.1	3.8e-12	5765	0.16	1.3e-33
MedianF1.MeasureU	MedianF4.MeasureE	5395	-0.09	5.3e-12	6851	-0.08	3.9e-12
MedianF1.MeasureU	Vowels.SkewF0	5679	-0.09	1.2e-11	7189	-0.06	7.1e-08
MedianF1.MeasureU	MedianF1.MeasureA	5342	0.09	1.6e-11	6884	0.11	5.1e-21
MedianF1.MeasureU	StdF2.MeasureLongA	5255	-0.09	3.4e-11	6254	-0.05	2e-05
MedianF1.MeasureU	MedianF4.MeasureLongA	5498	-0.09	8.2e-11	6955	-0.02	0.095
MedianF1.MeasureU	StdF4.MeasureI	5531	-0.08	9.6e-10	7067	-0.07	7.1e-09
MedianF1.MeasureU	StdF2.MeasureU	3237	0.1	4.2e-09	3112	0.13	1.2e-13
MedianF1.MeasureU	StdF3.MeasureE	5377	-0.08	4.3e-09	6836	0.01	0.34
MedianF1.MeasureU	StdF4.MeasureU	5672	0.08	5.8e-09	7177	0.06	3.1e-07
MedianF1.MeasureU	VTL.F1to4	5288	0.08	1.9e-08	6810	-0.02	0.2
MedianF1.MeasureU	StdF3.MeasureI	5533	-0.08	2.1e-08	7063	-0.06	8.7e-07
MedianF1.MeasureU	StdF4.MeasureA	5335	-0.07	1.7e-07	6869	0	0.85
MedianF1.MeasureU	StdF2.MeasureE	5376	-0.07	3.7e-07	6835	0.02	0.19
MedianF1.MeasureU	MedianF2.MeasureE	5372	-0.07	1.4e-06	6790	-0.02	0.041
MedianF1.MeasureU	StdF1.MeasureE	5292	-0.06	2.5e-06	6611	-0.03	0.025
MedianF1.MeasureU	MedianF0.MeasureReading	5547	0.06	2.6e-06	7016	0.13	6.9e-29
MedianF1.MeasureU	Vowels.StdF4	5679	-0.06	2.6e-06	7189	-0.01	0.32
MedianF1.MeasureU	StdF4.MeasureLongA	5495	-0.06	3.5e-06	6953	0.01	0.32
MedianF1.MeasureU	SpilaRas.SkewF0	5667	-0.06	4.4e-06	7173	-0.02	0.1
MedianF1.MeasureU	MedianF0.MeasureLongA	5498	0.06	4.6e-06	6955	0.09	5.4e-13
MedianF1.MeasureU	StdF0.MeasureLongA	5498	0.06	7.3e-06	6955	0.11	1.3e-18
MedianF1.MeasureU	MedianF3.MeasureA	5304	-0.06	1.6e-05	6772	-0.02	0.11
MedianF1.MeasureU	StdF1.MeasureLongA	5450	-0.05	6.6e-05	6831	-0.02	0.19
MedianF1.MeasureU	Global.MedianF0	5679	0.05	8.3e-05	7189	0.12	4.6e-26
MedianF1.MeasureU	Vowels.MedianF0	5679	0.05	0.00024	7189	0.12	8.7e-23
MedianF1.MeasureU	StdF3.MeasureA	3722	-0.06	0.00049	4211	0	0.83
MedianF1.MeasureU	MedianF3.MeasureE	5395	-0.05	0.00066	6851	-0.06	2.4e-06
MedianF1.MeasureU	MedianF4.MeasureO	5519	-0.05	0.00077	7069	0.03	0.013
MedianF1.MeasureU	SpilaRas.MedianF0	5667	0.04	0.00083	7173	0.11	1.1e-21
MedianF1.MeasureU	SkewF0.MeasureReading	5547	-0.04	0.0013	7016	-0.04	0.0033
MedianF1.MeasureU	MedianF2.MeasureI	5511	-0.04	0.0016	6998	0.05	9.3e-06
MedianF1.MeasureU	Vowels.StdF3	5679	-0.04	0.003	7189	0.01	0.46
MedianF1.MeasureU	StdF2.MeasureI	4426	-0.04	0.0036	4440	0.03	0.076
MedianF1.MeasureU	StdF1.MeasureO	5512	-0.04	0.0041	7050	-0.02	0.09
MedianF1.MeasureU	Vowels.MedianF3	5679	-0.04	0.0075	7189	0	0.68
MedianF1.MeasureU	StdF4.MeasureE	3249	-0.05	0.0099	3729	0.01	0.36
MedianF1.MeasureU	StdF0.MeasureReading	5547	-0.03	0.014	7016	-0.02	0.12
MedianF1.MeasureU	StdF3.MeasureLongA	5494	-0.03	0.019	6953	0.01	0.44
MedianF1.MeasureU	StdF2.MeasureO	4832	0.03	0.033	5724	0.02	0.12
MedianF1.MeasureU	StdF3.MeasureO	5512	-0.03	0.034	7050	-0.01	0.31
MedianF1.MeasureU	MedianF3.MeasureO	5519	-0.03	0.042	7069	0.01	0.41
MedianF1.MeasureU	MedianF3.MeasureLongA	5498	-0.03	0.045	6955	-0.01	0.54
MedianF1.MeasureU	MedianF4.MeasureU	5679	0.02	0.18	7189	0.06	1.6e-07
MedianF1.MeasureU	StdF4.MeasureO	5513	-0.01	0.28	7053	-0.05	5.9e-05
MedianF1.MeasureU	SkewF0.MeasureLongA	5498	-0.01	0.42	6955	0.02	0.064
MedianF1.MeasureU	Vowels.StdF1	5679	-0.01	0.55	7189	-0.02	0.16
MedianF1.MeasureU	Vowels.StdF0	5679	-0.01	0.63	7189	-0.02	0.069
MedianF1.MeasureU	SpilaRas.StdF0	5667	0	0.99	7173	-0.01	0.43
MedianF1.MeasureU	MedianF1.MeasureI	5445	0.48	5.4e-310	6862	0.57	0
MedianF2.MeasureA	Vowels.MedianF2	5478	0.51	0	7059	0.5	0
MedianF2.MeasureA	MedianF1.MeasureA	5478	0.46	3.3e-278	7059	0.57	0
MedianF2.MeasureA	MedianF2.MeasureLongA	5392	0.43	2.3e-236	6958	0.39	3.4e-252
MedianF2.MeasureA	VSA4o	5469	0.35	9.6e-161	7054	0.4	4.5e-272
MedianF2.MeasureA	MedianF2.MeasureE	5220	0.35	1.2e-154	6695	0.32	8.4e-163
MedianF2.MeasureA	MedianF2.MeasureI	5373	0.35	1.6e-154	6921	0.3	3.9e-141
MedianF2.MeasureA	MedianF1.MeasureLongA	5342	0.35	1.2e-151	6821	0.39	6.8e-247
MedianF2.MeasureA	Vowels.MedianF1	5478	0.32	3.8e-134	7059	0.38	1.4e-235
MedianF2.MeasureA	MedianF2.MeasureO	5302	0.28	9.5e-94	6887	0.22	5.2e-74
MedianF2.MeasureA	MedianF3.MeasureE	5244	0.27	4.9e-90	6762	0.27	3.6e-117
MedianF2.MeasureA	VTL.F1to4	5248	-0.23	9.5e-67	6781	-0.3	1.7e-142
MedianF2.MeasureA	Vowels.MedianF3	5478	0.23	2.4e-66	7059	0.25	3.9e-97
MedianF2.MeasureA	MedianF1.MeasureE	5228	0.23	3.8e-65	6741	0.23	8.7e-85
MedianF2.MeasureA	MedianF1.MeasureO	5325	0.18	1.3e-40	6925	0.16	1.2e-41
MedianF2.MeasureA	MedianF1.MeasureI	5299	0.17	3.1e-36	6761	0.15	9e-35
MedianF2.MeasureA	MedianF3.MeasureA	5440	0.16	4.1e-32	6947	0.17	8.1e-44
MedianF2.MeasureA	MedianF2.MeasureU	5125	0.16	3e-31	6579	0.17	2.1e-42
MedianF2.MeasureA	Vowels.MedianF0	5478	0.15	1.4e-28	7059	0.17	1.4e-44
MedianF2.MeasureA	Global.MedianF0	5478	0.15	5.2e-28	7059	0.18	7.3e-50
MedianF2.MeasureA	MedianF3.MeasureI	5404	0.14	1.2e-25	7009	0.12	2.8e-25
MedianF2.MeasureA	Vowels.MedianF4	5478	0.14	3.7e-24	7059	0.21	7.3e-71
MedianF2.MeasureA	MedianF3.MeasureLongA	5392	0.14	1.3e-23	6958	0.13	3.5e-26
MedianF2.MeasureA	MedianF0.MeasureReading	5360	0.13	4.1e-22	6893	0.17	5.1e-47
MedianF2.MeasureA	MedianF1.MeasureU	5324	0.13	3.9e-21	6837	0.14	2.7e-30
MedianF2.MeasureA	SpilaRas.MedianF0	5475	0.12	3.6e-20	7053	0.16	3.5e-42
MedianF2.MeasureA	MedianF0.MeasureLongA	5392	0.12	7e-19	6958	0.11	1e-19
MedianF2.MeasureA	MedianF3.MeasureO	5348	0.11	1.2e-16	6974	0.17	4.1e-47
MedianF2.MeasureA	MedianF4.MeasureI	5404	0.11	1.1e-15	7009	0.1	1.4e-16
MedianF2.MeasureA	MedianF4.MeasureU	5400	0.11	1.8e-15	6973	0.2	2.2e-63
MedianF2.MeasureA	MedianF4.MeasureO	5348	0.1	1.6e-14	6974	0.23	2e-86
MedianF2.MeasureA	MedianF3.MeasureU	5391	0.1	2.2e-12	6970	0.08	1.8e-10
MedianF2.MeasureA	MedianF4.MeasureE	5244	0.1	4.3e-12	6762	0.08	1.3e-10
MedianF2.MeasureA	MedianF4.MeasureA	5478	0.08	1.6e-09	7059	0.15	2.4e-36
MedianF2.MeasureA	SpilaRas.StdF0	5475	0.07	4e-07	7053	0.04	0.0027
MedianF2.MeasureA	StdF2.MeasureO	4685	0.07	4.7e-07	5649	0.12	5.9e-19
MedianF2.MeasureA	StdF3.MeasureA	3817	-0.08	6.4e-07	4324	-0.06	2.8e-05
MedianF2.MeasureA	StdF1.MeasureE	5143	0.07	1e-06	6518	0.1	5.8e-17
MedianF2.MeasureA	StdF0.MeasureReading	5360	0.06	3.8e-06	6893	0.02	0.19
MedianF2.MeasureA	StdF3.MeasureU	5393	-0.06	4.3e-06	6960	-0.01	0.66
MedianF2.MeasureA	StdF2.MeasureA	5187	-0.06	2.7e-05	6086	-0.02	0.21
MedianF2.MeasureA	FCR	5474	0.05	9.5e-05	7055	0.08	1.7e-10
MedianF2.MeasureA	StdF4.MeasureU	5393	-0.05	0.00017	6961	0.01	0.44
MedianF2.MeasureA	StdF1.MeasureI	4968	0.05	0.00043	5691	0.07	4.8e-07
MedianF2.MeasureA	StdF0.MeasureLongA	5392	0.05	0.00064	6958	0.01	0.35
MedianF2.MeasureA	Vowels.StdF0	5478	0.05	0.00065	7059	0	0.84
MedianF2.MeasureA	StdF2.MeasureI	4284	-0.05	0.00066	4399	-0.02	0.19
MedianF2.MeasureA	Vowels.SkewF0	5478	-0.05	0.0007	7059	-0.03	0.0056
MedianF2.MeasureA	MedianF4.MeasureLongA	5392	0.05	0.00073	6958	0.12	7.4e-25
MedianF2.MeasureA	Vowels.StdF2	5478	-0.05	0.00083	7059	0.07	3.5e-08
MedianF2.MeasureA	StdF3.MeasureI	5381	0.04	0.0017	6977	0.03	0.033
MedianF2.MeasureA	StdF3.MeasureO	5344	-0.04	0.0037	6957	0.04	0.0004
MedianF2.MeasureA	StdF4.MeasureO	5345	-0.03	0.012	6960	0.04	0.00043
MedianF2.MeasureA	StdF1.MeasureO	5344	0.03	0.017	6957	0.11	1.1e-20
MedianF2.MeasureA	StdF4.MeasureA	5472	0.03	0.017	7045	0.01	0.24
MedianF2.MeasureA	StdF1.MeasureU	5038	-0.03	0.023	6171	0.01	0.61
MedianF2.MeasureA	Vowels.StdF1	5478	0.03	0.043	7059	0.04	0.00093
MedianF2.MeasureA	SkewF0.MeasureLongA	5392	-0.02	0.11	6958	0.05	2.3e-05
MedianF2.MeasureA	StdF1.MeasureLongA	5349	0.02	0.12	6835	0	0.84
MedianF2.MeasureA	StdF2.MeasureE	5225	0.02	0.13	6743	0.13	1.1e-26
MedianF2.MeasureA	StdF4.MeasureLongA	5389	0.02	0.2	6956	-0.02	0.14
MedianF2.MeasureA	SpilaRas.SkewF0	5475	-0.02	0.22	7053	-0.02	0.056
MedianF2.MeasureA	StdF4.MeasureE	3153	0.02	0.25	3668	-0.05	0.0064
MedianF2.MeasureA	StdF3.MeasureLongA	5388	0.01	0.27	6956	0.02	0.16
MedianF2.MeasureA	Vowels.StdF3	5478	-0.01	0.39	7059	0.06	6.8e-07
MedianF2.MeasureA	Vowels.StdF4	5478	0.01	0.46	7059	0.07	2.3e-09
MedianF2.MeasureA	StdF1.MeasureA	5465	0.01	0.5	7042	-0.05	3.2e-05
MedianF2.MeasureA	SkewF0.MeasureReading	5360	0	0.79	6893	-0.02	0.18
MedianF2.MeasureA	StdF2.MeasureU	3066	0	0.81	3009	0.03	0.12
MedianF2.MeasureA	StdF4.MeasureI	5379	0	0.89	6980	0.03	0.0046
MedianF2.MeasureA	StdF2.MeasureLongA	5152	0	0.91	6263	0	0.85
MedianF2.MeasureA	StdF3.MeasureE	5226	0	0.96	6744	0.09	2.1e-12
MedianF2.MeasureE	MedianF2.MeasureI	5377	0.57	0	6840	0.44	9.980126e-322
MedianF2.MeasureE	MedianF3.MeasureE	5533	0.63	0	7018	0.67	0
MedianF2.MeasureE	Vowels.MedianF2	5533	0.58	0	7018	0.56	0
MedianF2.MeasureE	Vowels.MedianF3	5533	0.49	0	7018	0.42	7.3e-294
MedianF2.MeasureE	VSA4o	5513	0.5	0	7006	0.36	4.1e-213
MedianF2.MeasureE	MedianF1.MeasureA	5235	0.45	1.2e-253	6742	0.35	3.1e-196
MedianF2.MeasureE	MedianF3.MeasureI	5419	0.43	8.8e-248	6928	0.35	7.6e-197
MedianF2.MeasureE	VTL.F1to4	5168	-0.39	3.4e-187	6596	-0.44	0
MedianF2.MeasureE	MedianF2.MeasureA	5220	0.35	1.2e-154	6695	0.32	8.4e-163
MedianF2.MeasureE	MedianF1.MeasureLongA	5309	0.34	1.7e-146	6659	0.27	1.9e-107
MedianF2.MeasureE	FCR	5514	-0.26	1.4e-82	7010	-0.15	6.4e-37
MedianF2.MeasureE	MedianF3.MeasureO	5394	0.26	2.6e-81	6907	0.19	1.8e-59
MedianF2.MeasureE	MedianF4.MeasureI	5419	0.25	1.4e-78	6928	0.22	7.9e-77
MedianF2.MeasureE	Vowels.MedianF4	5533	0.24	8.9e-73	7018	0.35	2.9e-197
MedianF2.MeasureE	MedianF3.MeasureA	5198	0.22	1e-58	6643	0.16	4e-39
MedianF2.MeasureE	MedianF4.MeasureE	5533	0.2	1.4e-50	7018	0.34	1.7e-187
MedianF2.MeasureE	MedianF3.MeasureLongA	5360	0.19	8.5e-44	6787	0.16	9.9e-41
MedianF2.MeasureE	MedianF2.MeasureO	5347	-0.18	2.3e-41	6807	-0.21	4.3e-68
MedianF2.MeasureE	MedianF4.MeasureU	5448	0.18	3.9e-40	6929	0.24	4.8e-91
MedianF2.MeasureE	MedianF2.MeasureLongA	5360	0.18	1.9e-39	6787	0.18	3.9e-49
MedianF2.MeasureE	MedianF1.MeasureE	5517	-0.17	3.1e-35	6997	-0.24	2.2e-91
MedianF2.MeasureE	MedianF4.MeasureO	5394	0.15	1.1e-28	6907	0.22	2.1e-74
MedianF2.MeasureE	MedianF3.MeasureU	5438	0.14	2.2e-25	6926	0.06	3.7e-06
MedianF2.MeasureE	StdF0.MeasureReading	5413	0.13	8.2e-21	6851	0.04	0.0024
MedianF2.MeasureE	Vowels.StdF0	5533	0.13	9e-21	7018	0.02	0.059
MedianF2.MeasureE	SpilaRas.StdF0	5520	0.12	1.4e-19	7004	0.06	8.7e-08
MedianF2.MeasureE	MedianF0.MeasureReading	5413	0.11	2.1e-17	6851	0.1	4.4e-18
MedianF2.MeasureE	MedianF1.MeasureO	5374	-0.1	4.5e-14	6854	-0.19	2e-55
MedianF2.MeasureE	StdF3.MeasureI	5400	0.1	1.1e-12	6898	0.07	7.2e-09
MedianF2.MeasureE	MedianF4.MeasureA	5235	0.09	1.4e-11	6742	0.15	8.3e-36
MedianF2.MeasureE	Vowels.MedianF0	5533	0.09	1.4e-11	7018	0.03	0.009
MedianF2.MeasureE	Global.MedianF0	5533	0.09	3.4e-11	7018	0.05	0.00015
MedianF2.MeasureE	MedianF4.MeasureLongA	5360	0.08	1.2e-09	6787	0.16	5.6e-40
MedianF2.MeasureE	StdF2.MeasureE	5512	0.08	1.1e-08	7004	-0.01	0.62
MedianF2.MeasureE	Vowels.MedianF1	5533	0.07	5.3e-08	7018	0.01	0.36
MedianF2.MeasureE	StdF2.MeasureI	4285	-0.08	9.6e-08	4332	-0.01	0.39
MedianF2.MeasureE	SpilaRas.MedianF0	5520	0.07	1.7e-07	7004	0.05	1.9e-05
MedianF2.MeasureE	Vowels.StdF1	5533	0.07	5.1e-07	7018	0.13	6.9e-29
MedianF2.MeasureE	StdF1.MeasureO	5388	0.07	6.5e-07	6890	0.1	7.2e-17
MedianF2.MeasureE	MedianF1.MeasureU	5372	-0.07	1.4e-06	6790	-0.02	0.041
MedianF2.MeasureE	Vowels.StdF3	5533	0.06	6.7e-06	7018	0.07	1.4e-08
MedianF2.MeasureE	StdF1.MeasureLongA	5315	0.05	9.1e-05	6666	0.07	4.1e-09
MedianF2.MeasureE	StdF3.MeasureE	5514	0.05	0.0002	7005	-0.02	0.19
MedianF2.MeasureE	MedianF2.MeasureU	5162	-0.05	0.00023	6519	-0.06	4.9e-06
MedianF2.MeasureE	StdF1.MeasureE	5425	0.05	0.00027	6761	0.03	0.0063
MedianF2.MeasureE	StdF2.MeasureO	4711	0.05	0.00033	5567	0.06	6.9e-06
MedianF2.MeasureE	StdF1.MeasureA	5221	0.05	0.00041	6726	0.08	9.9e-11
MedianF2.MeasureE	StdF1.MeasureI	4973	0.05	0.00062	5598	0.09	1e-11
MedianF2.MeasureE	Vowels.SkewF0	5533	0.05	0.00066	7018	0.11	1.3e-20
MedianF2.MeasureE	StdF2.MeasureA	4945	0.04	0.0016	5804	0.1	8.7e-15
MedianF2.MeasureE	MedianF0.MeasureLongA	5360	0.04	0.0018	6787	0.04	0.0005
MedianF2.MeasureE	StdF4.MeasureA	5228	0.04	0.002	6729	0.01	0.54
MedianF2.MeasureE	Vowels.StdF4	5533	0.04	0.0024	7018	0	0.8
MedianF2.MeasureE	StdF4.MeasureE	3348	0.05	0.003	3847	-0.03	0.048
MedianF2.MeasureE	StdF0.MeasureLongA	5360	-0.04	0.0066	6787	-0.03	0.015
MedianF2.MeasureE	StdF1.MeasureU	5092	-0.04	0.0078	6119	0.05	0.00033
MedianF2.MeasureE	StdF4.MeasureU	5441	-0.03	0.011	6917	0.02	0.092
MedianF2.MeasureE	SpilaRas.SkewF0	5520	0.03	0.019	7004	0.03	0.0058
MedianF2.MeasureE	StdF3.MeasureA	3636	-0.04	0.031	4125	-0.02	0.26
MedianF2.MeasureE	StdF4.MeasureLongA	5357	0.03	0.031	6785	-0.03	0.017
MedianF2.MeasureE	SkewF0.MeasureReading	5413	0.03	0.032	6851	0	0.71
MedianF2.MeasureE	StdF2.MeasureU	3083	0.03	0.1	2959	0.02	0.24
MedianF2.MeasureE	Vowels.StdF2	5533	0.02	0.12	7018	0.12	1.7e-25
MedianF2.MeasureE	StdF4.MeasureI	5398	0.02	0.13	6901	0.02	0.13
MedianF2.MeasureE	StdF2.MeasureLongA	5114	0.02	0.16	6121	0.09	2.1e-11
MedianF2.MeasureE	StdF3.MeasureLongA	5356	0.02	0.18	6785	-0.03	0.032
MedianF2.MeasureE	StdF3.MeasureU	5441	0.02	0.23	6916	0.06	4.6e-07
MedianF2.MeasureE	StdF3.MeasureO	5388	-0.01	0.48	6891	0.08	7.4e-12
MedianF2.MeasureE	MedianF1.MeasureI	5306	-0.01	0.49	6667	0.01	0.45
MedianF2.MeasureE	SkewF0.MeasureLongA	5360	0.01	0.55	6787	0.1	1.7e-17
MedianF2.MeasureE	StdF4.MeasureO	5389	-0.01	0.6	6893	0.02	0.056
MedianF2.MeasureI	MedianF2.MeasureE	5377	0.57	0	6840	0.44	9.980126e-322
MedianF2.MeasureI	Vowels.MedianF2	5690	0.6	0	7237	0.55	0
MedianF2.MeasureI	VSA4o	5661	0.59	0	7218	0.55	0
MedianF2.MeasureI	VTL.F1to4	5289	-0.46	3.9e-280	6796	-0.45	0
MedianF2.MeasureI	FCR	5666	-0.44	1.1e-263	7223	-0.45	0
MedianF2.MeasureI	MedianF3.MeasureE	5403	0.42	3.8e-234	6898	0.37	1.2e-221
MedianF2.MeasureI	MedianF3.MeasureI	5690	0.41	6.7e-233	7237	0.49	0
MedianF2.MeasureI	MedianF4.MeasureI	5690	0.37	1.3e-184	7237	0.39	2.8e-266
MedianF2.MeasureI	MedianF1.MeasureA	5392	0.37	8.9e-173	6971	0.34	3.5e-185
MedianF2.MeasureI	MedianF2.MeasureA	5373	0.35	1.6e-154	6921	0.3	3.9e-141
MedianF2.MeasureI	Vowels.MedianF4	5690	0.32	5e-136	7237	0.34	4e-195
MedianF2.MeasureI	MedianF1.MeasureLongA	5490	0.3	2.6e-111	6894	0.26	2e-107
MedianF2.MeasureI	MedianF3.MeasureO	5534	0.29	2.4e-108	7130	0.24	7.9e-92
MedianF2.MeasureI	MedianF4.MeasureU	5589	0.25	1.5e-81	7140	0.26	1.3e-109
MedianF2.MeasureI	MedianF3.MeasureU	5579	0.25	2.5e-79	7137	0.14	5.9e-33
MedianF2.MeasureI	MedianF4.MeasureE	5403	0.22	1.6e-62	6898	0.21	8.2e-70
MedianF2.MeasureI	MedianF3.MeasureA	5354	0.22	4.1e-62	6864	0.15	5.5e-36
MedianF2.MeasureI	MedianF4.MeasureO	5534	0.22	2.5e-61	7130	0.21	3.4e-73
MedianF2.MeasureI	Vowels.MedianF1	5690	0.21	9.2e-58	7237	0.13	7.4e-30
MedianF2.MeasureI	MedianF3.MeasureLongA	5543	0.2	9.1e-49	7033	0.15	1e-37
MedianF2.MeasureI	MedianF2.MeasureLongA	5543	0.19	1.4e-48	7033	0.14	9.5e-33
MedianF2.MeasureI	MedianF1.MeasureE	5384	0.19	3.1e-47	6875	0.13	1.8e-27
MedianF2.MeasureI	Vowels.MedianF0	5690	0.15	4.4e-31	7237	0.11	6.6e-22
MedianF2.MeasureI	StdF2.MeasureE	5381	0.15	8e-30	6880	0.12	2.5e-24
MedianF2.MeasureI	Global.MedianF0	5690	0.15	2.8e-29	7237	0.12	7.2e-26
MedianF2.MeasureI	MedianF0.MeasureReading	5564	0.14	1.5e-25	7059	0.15	1.3e-34
MedianF2.MeasureI	StdF3.MeasureI	5666	0.14	4.4e-25	7204	-0.05	2e-05
MedianF2.MeasureI	SpilaRas.MedianF0	5680	0.13	1.9e-21	7228	0.12	7.6e-23
MedianF2.MeasureI	StdF1.MeasureU	5222	-0.12	3.5e-18	6307	-0.01	0.62
MedianF2.MeasureI	StdF0.MeasureReading	5564	0.11	2.7e-16	7059	0.02	0.055
MedianF2.MeasureI	StdF4.MeasureU	5581	-0.11	2.9e-15	7126	0	0.8
MedianF2.MeasureI	StdF4.MeasureI	5664	0.1	1.4e-14	7208	-0.02	0.069
MedianF2.MeasureI	MedianF4.MeasureA	5392	0.1	1.7e-14	6971	0.1	9.9e-16
MedianF2.MeasureI	SpilaRas.StdF0	5680	0.1	2.9e-14	7228	0.05	4.5e-06
MedianF2.MeasureI	MedianF1.MeasureI	5601	0.1	5.1e-13	6988	0.08	9.5e-12
MedianF2.MeasureI	MedianF4.MeasureLongA	5543	0.09	3.6e-12	7033	0.14	2.3e-31
MedianF2.MeasureI	MedianF0.MeasureLongA	5543	0.09	6e-11	7033	0.07	5.2e-09
MedianF2.MeasureI	Vowels.StdF0	5690	0.08	2.1e-10	7237	0.02	0.07
MedianF2.MeasureI	StdF1.MeasureE	5299	0.09	2.5e-10	6644	0.11	3.6e-18
MedianF2.MeasureI	MedianF1.MeasureO	5511	0.08	2.5e-09	7077	0.03	0.01
MedianF2.MeasureI	StdF3.MeasureE	5383	0.08	3.4e-09	6881	0.04	0.00074
MedianF2.MeasureI	Vowels.StdF2	5690	-0.07	2.7e-07	7237	0.03	0.0087
MedianF2.MeasureI	StdF2.MeasureO	4833	0.07	5.5e-07	5745	0.1	5.9e-14
MedianF2.MeasureI	Vowels.StdF3	5690	0.07	7.3e-07	7237	0.03	0.0066
MedianF2.MeasureI	StdF4.MeasureE	3254	0.08	2e-06	3778	-0.03	0.074
MedianF2.MeasureI	StdF3.MeasureLongA	5539	0.06	2.3e-06	7031	-0.01	0.22
MedianF2.MeasureI	StdF2.MeasureA	5096	0.06	2.3e-05	5992	0.07	4.5e-07
MedianF2.MeasureI	Vowels.StdF4	5690	0.06	2.6e-05	7237	0.01	0.4
MedianF2.MeasureI	MedianF2.MeasureO	5491	0.06	2.7e-05	7031	0.01	0.32
MedianF2.MeasureI	StdF3.MeasureU	5581	-0.05	0.00013	7125	0.03	0.023
MedianF2.MeasureI	StdF1.MeasureLongA	5497	0.04	0.00096	6906	0.03	0.015
MedianF2.MeasureI	Vowels.SkewF0	5690	-0.04	0.0015	7237	0.08	1.1e-10
MedianF2.MeasureI	MedianF1.MeasureU	5511	-0.04	0.0016	6998	0.05	9.3e-06
MedianF2.MeasureI	StdF2.MeasureLongA	5292	0.04	0.0022	6329	0.06	2.8e-07
MedianF2.MeasureI	StdF1.MeasureI	5224	0.04	0.0069	5835	0.07	2.5e-08
MedianF2.MeasureI	StdF3.MeasureO	5527	-0.03	0.0098	7115	0.04	0.00036
MedianF2.MeasureI	StdF4.MeasureA	5385	0.03	0.017	6956	0.03	0.014
MedianF2.MeasureI	StdF4.MeasureO	5528	-0.03	0.017	7117	-0.01	0.44
MedianF2.MeasureI	StdF4.MeasureLongA	5540	0.03	0.019	7031	-0.02	0.038
MedianF2.MeasureI	SkewF0.MeasureLongA	5543	-0.03	0.02	7033	0.05	4.5e-06
MedianF2.MeasureI	StdF1.MeasureO	5528	0.03	0.02	7115	0.07	7.2e-09
MedianF2.MeasureI	SpilaRas.SkewF0	5680	-0.03	0.028	7228	0.05	0.00012
MedianF2.MeasureI	MedianF2.MeasureU	5288	-0.03	0.044	6710	-0.04	0.00042
MedianF2.MeasureI	StdF1.MeasureA	5378	0.02	0.11	6953	0.01	0.23
MedianF2.MeasureI	StdF0.MeasureLongA	5543	-0.02	0.21	7033	-0.05	3.2e-05
MedianF2.MeasureI	SkewF0.MeasureReading	5564	0.02	0.22	7059	-0.02	0.12
MedianF2.MeasureI	StdF3.MeasureA	3751	-0.02	0.29	4270	-0.01	0.57
MedianF2.MeasureI	StdF2.MeasureU	3158	-0.01	0.44	3048	0.04	0.026
MedianF2.MeasureI	Vowels.StdF1	5690	0.01	0.62	7237	0.02	0.058
MedianF2.MeasureI	StdF2.MeasureI	4518	0	0.91	4561	0.02	0.26
MedianF2.MeasureI	Vowels.MedianF3	5690	0.47	7.3e-314	7237	0.42	6.7e-306
MedianF2.MeasureLongA	MedianF2.MeasureA	5392	0.43	2.3e-236	6958	0.39	3.4e-252
MedianF2.MeasureLongA	MedianF1.MeasureLongA	5627	0.35	1.3e-165	7054	0.22	1.3e-78
MedianF2.MeasureLongA	StdF1.MeasureLongA	5635	0.28	8.2e-104	7065	0.21	3.5e-72
MedianF2.MeasureLongA	Vowels.MedianF2	5683	0.26	1e-88	7196	0.24	3.6e-96
MedianF2.MeasureLongA	StdF0.MeasureLongA	5683	0.25	1.7e-78	7196	0.28	7.4e-131
MedianF2.MeasureLongA	MedianF1.MeasureA	5412	0.2	7.2e-50	7012	0.25	9.1e-97
MedianF2.MeasureLongA	MedianF2.MeasureI	5543	0.19	1.4e-48	7033	0.14	9.5e-33
MedianF2.MeasureLongA	MedianF3.MeasureLongA	5683	0.19	7.5e-46	7196	0.22	2.9e-81
MedianF2.MeasureLongA	MedianF2.MeasureE	5360	0.18	1.9e-39	6787	0.18	3.9e-49
MedianF2.MeasureLongA	StdF4.MeasureLongA	5680	0.16	4.9e-33	7194	0.11	5.6e-22
MedianF2.MeasureLongA	MedianF2.MeasureO	5471	0.16	7.1e-31	6992	0.09	1.3e-14
MedianF2.MeasureLongA	Vowels.MedianF1	5683	0.15	7.8e-30	7196	0.17	2.7e-49
MedianF2.MeasureLongA	StdF3.MeasureLongA	5679	0.15	3.2e-28	7194	0.14	2.7e-34
MedianF2.MeasureLongA	MedianF3.MeasureE	5386	0.15	4e-28	6857	0.13	5.6e-26
MedianF2.MeasureLongA	VSA4o	5656	0.14	4.5e-27	7179	0.13	1.8e-30
MedianF2.MeasureLongA	MedianF0.MeasureLongA	5683	0.14	3.4e-25	7196	0.11	2.2e-19
MedianF2.MeasureLongA	Vowels.MedianF3	5683	0.13	9.9e-23	7196	0.12	5.2e-25
MedianF2.MeasureLongA	MedianF1.MeasureI	5469	0.13	2.5e-22	6861	0.14	2.3e-32
MedianF2.MeasureLongA	VTL.F1to4	5288	-0.12	1.3e-18	6811	-0.15	1.6e-34
MedianF2.MeasureLongA	MedianF1.MeasureU	5498	0.12	1.6e-18	6955	0.12	1.1e-24
MedianF2.MeasureLongA	MedianF4.MeasureLongA	5683	0.11	3.6e-18	7196	0.14	2.6e-31
MedianF2.MeasureLongA	MedianF1.MeasureE	5369	0.12	2.8e-17	6834	0.08	1.9e-10
MedianF2.MeasureLongA	MedianF2.MeasureU	5293	0.09	3e-11	6696	0.12	2e-21
MedianF2.MeasureLongA	MedianF3.MeasureA	5374	0.09	8.8e-11	6899	0.09	2.4e-13
MedianF2.MeasureLongA	MedianF1.MeasureO	5496	0.08	1.6e-09	7035	0.04	0.00052
MedianF2.MeasureLongA	MedianF3.MeasureO	5520	0.08	5.9e-09	7087	0.1	6.3e-16
MedianF2.MeasureLongA	Vowels.MedianF4	5683	0.07	6.6e-08	7196	0.1	2.2e-18
MedianF2.MeasureLongA	MedianF3.MeasureU	5568	0.07	2.5e-07	7096	0.04	0.00026
MedianF2.MeasureLongA	Global.MedianF0	5683	0.07	2.8e-07	7196	0.1	7.3e-17
MedianF2.MeasureLongA	MedianF4.MeasureO	5520	0.07	4.4e-07	7087	0.12	1.6e-22
MedianF2.MeasureLongA	MedianF4.MeasureU	5579	0.07	5.8e-07	7099	0.12	2.4e-23
MedianF2.MeasureLongA	MedianF3.MeasureI	5590	0.06	1.5e-06	7134	0.06	1.4e-07
MedianF2.MeasureLongA	Vowels.MedianF0	5683	0.06	2.4e-06	7196	0.09	1.4e-14
MedianF2.MeasureLongA	MedianF0.MeasureReading	5562	0.06	3.8e-06	7025	0.09	3e-13
MedianF2.MeasureLongA	MedianF4.MeasureI	5590	0.05	6.7e-05	7134	0.06	8.5e-07
MedianF2.MeasureLongA	StdF2.MeasureLongA	5425	0.05	0.0002	6470	0.06	1.8e-06
MedianF2.MeasureLongA	MedianF4.MeasureE	5386	0.05	0.00034	6857	0.04	0.00069
MedianF2.MeasureLongA	SpilaRas.MedianF0	5676	0.05	0.00043	7193	0.08	7.8e-13
MedianF2.MeasureLongA	StdF2.MeasureO	4830	0.04	0.0021	5727	0.07	1.6e-07
MedianF2.MeasureLongA	Vowels.StdF1	5683	0.03	0.011	7196	0.05	6.4e-05
MedianF2.MeasureLongA	StdF1.MeasureE	5279	0.03	0.015	6610	0.04	0.00084
MedianF2.MeasureLongA	StdF3.MeasureI	5566	0.03	0.015	7101	0.04	0.0023
MedianF2.MeasureLongA	StdF2.MeasureE	5364	0.03	0.043	6836	0.07	2e-08
MedianF2.MeasureLongA	StdF4.MeasureA	5405	0.03	0.045	6996	0.01	0.45
MedianF2.MeasureLongA	StdF3.MeasureA	3759	-0.03	0.054	4273	0	0.79
MedianF2.MeasureLongA	StdF4.MeasureE	3230	0.03	0.078	3731	0	0.87
MedianF2.MeasureLongA	StdF1.MeasureI	5140	0.02	0.088	5767	0.07	7.4e-08
MedianF2.MeasureLongA	StdF4.MeasureO	5516	-0.02	0.09	7070	0.02	0.077
MedianF2.MeasureLongA	StdF1.MeasureO	5515	0.02	0.13	7068	0.06	1.2e-07
MedianF2.MeasureLongA	StdF2.MeasureI	4432	-0.02	0.14	4472	0.02	0.22
MedianF2.MeasureLongA	StdF4.MeasureI	5564	0.02	0.14	7105	0.01	0.38
MedianF2.MeasureLongA	MedianF4.MeasureA	5412	0.02	0.15	7012	0.05	3.3e-05
MedianF2.MeasureLongA	SkewF0.MeasureLongA	5683	0.02	0.15	7196	0.04	0.00016
MedianF2.MeasureLongA	StdF0.MeasureReading	5562	-0.02	0.15	7025	0	0.76
MedianF2.MeasureLongA	StdF3.MeasureU	5570	-0.02	0.15	7083	0.03	0.033
MedianF2.MeasureLongA	Vowels.StdF4	5683	0.02	0.16	7196	0.03	0.003
MedianF2.MeasureLongA	StdF1.MeasureA	5399	0.02	0.17	6993	0.04	0.0012
MedianF2.MeasureLongA	SpilaRas.SkewF0	5676	-0.02	0.23	7193	0.01	0.47
MedianF2.MeasureLongA	SkewF0.MeasureReading	5562	-0.01	0.27	7025	0.01	0.48
MedianF2.MeasureLongA	StdF2.MeasureA	5113	-0.01	0.28	6018	0.02	0.058
MedianF2.MeasureLongA	FCR	5662	0.01	0.33	7185	0.06	1.4e-06
MedianF2.MeasureLongA	Vowels.StdF3	5683	0.01	0.46	7196	0.06	1.2e-06
MedianF2.MeasureLongA	SpilaRas.StdF0	5676	-0.01	0.49	7193	0.01	0.22
MedianF2.MeasureLongA	Vowels.SkewF0	5683	-0.01	0.5	7196	0.02	0.13
MedianF2.MeasureLongA	StdF3.MeasureO	5515	-0.01	0.51	7067	0.04	0.001
MedianF2.MeasureLongA	StdF1.MeasureU	5212	0.01	0.57	6260	0.02	0.17
MedianF2.MeasureLongA	StdF3.MeasureE	5366	0.01	0.68	6837	0.05	5.9e-06
MedianF2.MeasureLongA	Vowels.StdF2	5683	0	0.83	7196	0.07	6e-10
MedianF2.MeasureLongA	Vowels.StdF0	5683	0	0.88	7196	0	0.94
MedianF2.MeasureLongA	StdF4.MeasureU	5570	0	0.89	7084	0.03	0.02
MedianF2.MeasureLongA	StdF2.MeasureU	3186	0	0.96	3051	0.04	0.031
MedianF2.MeasureO	MedianF1.MeasureO	5631	0.62	0	7198	0.75	0
MedianF2.MeasureO	Vowels.MedianF1	5634	0.39	4.8e-200	7201	0.44	0
MedianF2.MeasureO	MedianF1.MeasureE	5357	0.35	3.2e-152	6845	0.37	6e-220
MedianF2.MeasureO	MedianF2.MeasureU	5255	0.29	1.8e-99	6711	0.26	1e-100
MedianF2.MeasureO	MedianF2.MeasureA	5302	0.28	9.5e-94	6887	0.22	5.2e-74
MedianF2.MeasureO	Vowels.MedianF2	5634	0.24	3.9e-77	7201	0.22	7.3e-80
MedianF2.MeasureO	MedianF1.MeasureI	5420	0.23	1.7e-63	6877	0.12	1.4e-24
MedianF2.MeasureO	MedianF1.MeasureU	5472	0.19	2.1e-47	6984	0.17	1.1e-45
MedianF2.MeasureO	MedianF2.MeasureE	5347	-0.18	2.3e-41	6807	-0.21	4.3e-68
MedianF2.MeasureO	MedianF2.MeasureLongA	5471	0.16	7.1e-31	6992	0.09	1.3e-14
MedianF2.MeasureO	MedianF3.MeasureI	5536	-0.14	3.1e-27	7129	-0.1	5.1e-17
MedianF2.MeasureO	Global.MedianF0	5634	0.14	8.8e-26	7201	0.18	2.9e-53
MedianF2.MeasureO	Vowels.MedianF0	5634	0.14	1.3e-25	7201	0.19	8.7e-57
MedianF2.MeasureO	SpilaRas.MedianF0	5622	0.13	6.6e-22	7186	0.14	9.3e-31
MedianF2.MeasureO	MedianF0.MeasureLongA	5471	0.12	1.4e-18	6992	0.12	1.4e-25
MedianF2.MeasureO	StdF3.MeasureU	5536	-0.11	1.8e-17	7098	-0.09	2.8e-13
MedianF2.MeasureO	Vowels.StdF2	5634	-0.11	3.4e-17	7201	-0.13	8.5e-27
MedianF2.MeasureO	StdF2.MeasureO	4941	0.12	7.7e-17	5862	0.15	4.1e-32
MedianF2.MeasureO	StdF1.MeasureE	5270	0.11	1.2e-16	6620	0.14	1.9e-28
MedianF2.MeasureO	MedianF1.MeasureLongA	5420	0.11	1.4e-16	6857	0.12	7.9e-22
MedianF2.MeasureO	MedianF1.MeasureA	5320	0.1	1.6e-13	6934	0.13	2.2e-29
MedianF2.MeasureO	FCR	5611	0.1	5.1e-13	7192	0.09	3.2e-15
MedianF2.MeasureO	MedianF3.MeasureO	5634	-0.1	5.9e-13	7201	0	0.69
MedianF2.MeasureO	Vowels.SkewF0	5634	-0.09	2e-12	7201	-0.04	0.00032
MedianF2.MeasureO	MedianF0.MeasureReading	5511	0.09	2.4e-12	7034	0.12	5.9e-25
MedianF2.MeasureO	Vowels.MedianF3	5634	-0.09	4.1e-11	7201	-0.02	0.041
MedianF2.MeasureO	VSA4o	5611	-0.08	1.3e-08	7192	-0.01	0.27
MedianF2.MeasureO	StdF1.MeasureO	5629	0.07	1.6e-07	7189	0.15	8.6e-36
MedianF2.MeasureO	SkewF0.MeasureLongA	5471	-0.07	4.4e-07	6992	-0.08	2.5e-10
MedianF2.MeasureO	StdF4.MeasureU	5536	-0.07	6.1e-07	7099	-0.03	0.014
MedianF2.MeasureO	MedianF4.MeasureI	5536	-0.06	1.7e-06	7129	-0.06	1.1e-07
MedianF2.MeasureO	StdF0.MeasureReading	5511	-0.06	1.7e-05	7034	0	0.76
MedianF2.MeasureO	MedianF2.MeasureI	5491	0.06	2.7e-05	7031	0.01	0.32
MedianF2.MeasureO	SpilaRas.SkewF0	5622	-0.05	4.4e-05	7186	0.03	0.011
MedianF2.MeasureO	StdF1.MeasureU	5184	-0.05	9.3e-05	6302	-0.05	7.8e-05
MedianF2.MeasureO	StdF1.MeasureA	5306	-0.05	0.00011	6918	-0.08	4.4e-12
MedianF2.MeasureO	StdF1.MeasureLongA	5427	-0.05	0.00011	6866	-0.07	2.8e-09
MedianF2.MeasureO	SkewF0.MeasureReading	5511	-0.05	0.0007	7034	-0.04	0.00039
MedianF2.MeasureO	StdF2.MeasureA	5035	-0.05	0.00074	5971	-0.07	3.8e-08
MedianF2.MeasureO	MedianF3.MeasureE	5370	-0.05	0.00088	6868	-0.07	5.3e-09
MedianF2.MeasureO	MedianF4.MeasureO	5634	0.04	0.00088	7201	0.06	1.3e-06
MedianF2.MeasureO	StdF2.MeasureE	5349	0.05	0.00089	6851	0.03	0.018
MedianF2.MeasureO	Vowels.StdF3	5634	-0.04	0.0013	7201	-0.07	2.6e-08
MedianF2.MeasureO	Vowels.StdF0	5634	-0.04	0.0023	7201	0.02	0.038
MedianF2.MeasureO	StdF0.MeasureLongA	5471	0.04	0.0031	6992	0.02	0.061
MedianF2.MeasureO	MedianF4.MeasureA	5320	-0.04	0.0083	6934	-0.04	0.0032
MedianF2.MeasureO	StdF2.MeasureU	3153	-0.04	0.015	3038	0.02	0.27
MedianF2.MeasureO	StdF2.MeasureLongA	5226	-0.03	0.029	6290	-0.06	6.9e-07
MedianF2.MeasureO	MedianF4.MeasureLongA	5471	-0.02	0.11	6992	-0.01	0.41
MedianF2.MeasureO	Vowels.MedianF4	5634	-0.02	0.12	7201	-0.04	0.0014
MedianF2.MeasureO	Vowels.StdF1	5634	-0.02	0.13	7201	-0.03	0.007
MedianF2.MeasureO	Vowels.StdF4	5634	-0.02	0.13	7201	0	0.91
MedianF2.MeasureO	StdF3.MeasureA	3700	-0.02	0.15	4248	-0.02	0.17
MedianF2.MeasureO	StdF3.MeasureI	5515	0.02	0.2	7095	-0.03	0.011
MedianF2.MeasureO	StdF4.MeasureE	3241	0.02	0.21	3744	0	0.92
MedianF2.MeasureO	StdF4.MeasureLongA	5468	-0.02	0.21	6990	-0.03	0.031
MedianF2.MeasureO	StdF4.MeasureO	5630	-0.02	0.21	7192	-0.01	0.22
MedianF2.MeasureO	MedianF3.MeasureA	5282	-0.01	0.39	6824	0.03	0.015
MedianF2.MeasureO	StdF3.MeasureO	5629	-0.01	0.39	7189	-0.09	2.4e-13
MedianF2.MeasureO	MedianF3.MeasureU	5533	0.01	0.44	7108	0.07	3.7e-08
MedianF2.MeasureO	StdF4.MeasureI	5513	0.01	0.44	7099	0	0.76
MedianF2.MeasureO	MedianF4.MeasureE	5370	-0.01	0.5	6868	-0.06	1.4e-06
MedianF2.MeasureO	StdF3.MeasureE	5351	0.01	0.51	6852	0.01	0.38
MedianF2.MeasureO	StdF1.MeasureI	5089	-0.01	0.62	5774	-0.03	0.0079
MedianF2.MeasureO	MedianF3.MeasureLongA	5471	-0.01	0.63	6992	0.01	0.34
MedianF2.MeasureO	MedianF4.MeasureU	5544	-0.01	0.66	7111	0.01	0.65
MedianF2.MeasureO	SpilaRas.StdF0	5622	-0.01	0.67	7186	0.01	0.58
MedianF2.MeasureO	StdF3.MeasureLongA	5467	0.01	0.69	6990	-0.01	0.3
MedianF2.MeasureO	VTL.F1to4	5253	0	0.74	6802	-0.02	0.086
MedianF2.MeasureO	StdF4.MeasureA	5313	0	0.81	6921	-0.01	0.4
MedianF2.MeasureO	StdF2.MeasureI	4385	0	0.92	4476	-0.02	0.29
MedianF2.MeasureU	FCR	5415	0.5	0	6878	0.47	0
MedianF2.MeasureU	MedianF1.MeasureU	5435	0.34	6.5e-144	6883	0.29	3.5e-136
MedianF2.MeasureU	MedianF2.MeasureO	5255	0.29	1.8e-99	6711	0.26	1e-100
MedianF2.MeasureU	Vowels.MedianF2	5435	0.27	1.5e-93	6884	0.26	1.7e-105
MedianF2.MeasureU	MedianF1.MeasureI	5226	0.25	4e-73	6581	0.28	4.6e-119
MedianF2.MeasureU	VSA4o	5409	-0.23	2.9e-67	6874	-0.2	9.6e-62
MedianF2.MeasureU	Vowels.MedianF1	5435	0.16	9.6e-34	6884	0.17	4.6e-45
MedianF2.MeasureU	Vowels.StdF2	5435	-0.16	2.4e-33	6884	-0.09	3.1e-13
MedianF2.MeasureU	MedianF2.MeasureA	5125	0.16	3e-31	6579	0.17	2.1e-42
MedianF2.MeasureU	MedianF3.MeasureI	5330	-0.13	1e-22	6803	-0.16	1.5e-41
MedianF2.MeasureU	StdF2.MeasureO	4674	-0.13	4.1e-20	5523	-0.08	2e-08
MedianF2.MeasureU	MedianF4.MeasureI	5330	-0.09	1.7e-11	6803	-0.08	1.5e-11
MedianF2.MeasureU	MedianF2.MeasureLongA	5293	0.09	3e-11	6696	0.12	2e-21
MedianF2.MeasureU	MedianF1.MeasureO	5278	0.09	1e-10	6740	0.11	5.4e-20
MedianF2.MeasureU	MedianF1.MeasureE	5172	0.09	5.7e-10	6561	0.08	1.5e-11
MedianF2.MeasureU	StdF3.MeasureU	5430	-0.08	6e-09	6873	-0.05	5.5e-06
MedianF2.MeasureU	StdF0.MeasureReading	5315	-0.08	7.4e-09	6735	-0.04	0.00059
MedianF2.MeasureU	Vowels.StdF3	5435	-0.07	5e-08	6884	-0.04	0.0018
MedianF2.MeasureU	MedianF3.MeasureU	5424	-0.07	4.3e-07	6881	0.01	0.27
MedianF2.MeasureU	MedianF4.MeasureU	5435	-0.07	4.7e-07	6884	0.04	0.0025
MedianF2.MeasureU	StdF1.MeasureA	5128	-0.07	4.7e-07	6608	0.01	0.26
MedianF2.MeasureU	StdF3.MeasureO	5288	-0.07	1.1e-06	6759	-0.02	0.047
MedianF2.MeasureU	Vowels.MedianF3	5435	-0.06	5.1e-06	6884	-0.03	0.0073
MedianF2.MeasureU	StdF1.MeasureE	5089	-0.06	1.1e-05	6353	-0.06	1e-05
MedianF2.MeasureU	Vowels.SkewF0	5435	-0.06	1.3e-05	6884	-0.04	0.0013
MedianF2.MeasureU	SpilaRas.SkewF0	5426	-0.06	1.5e-05	6873	-0.01	0.63
MedianF2.MeasureU	StdF1.MeasureU	5167	-0.06	1.7e-05	6220	-0.11	5.7e-17
MedianF2.MeasureU	Vowels.MedianF4	5435	-0.05	0.00013	6884	-0.01	0.33
MedianF2.MeasureU	SkewF0.MeasureReading	5315	-0.05	0.00015	6735	-0.05	0.00012
MedianF2.MeasureU	Vowels.StdF0	5435	-0.05	0.00017	6884	-0.01	0.67
MedianF2.MeasureU	MedianF2.MeasureE	5162	-0.05	0.00023	6519	-0.06	4.9e-06
MedianF2.MeasureU	Vowels.StdF1	5435	-0.05	0.00024	6884	0	0.88
MedianF2.MeasureU	StdF3.MeasureE	5167	-0.05	0.00055	6565	-0.01	0.44
MedianF2.MeasureU	StdF2.MeasureE	5166	-0.05	0.00056	6564	-0.01	0.4
MedianF2.MeasureU	SkewF0.MeasureLongA	5293	0.04	0.0021	6696	-0.02	0.17
MedianF2.MeasureU	SpilaRas.StdF0	5426	-0.04	0.0026	6873	-0.01	0.48
MedianF2.MeasureU	StdF2.MeasureA	4868	-0.04	0.0029	5718	-0.04	0.0035
MedianF2.MeasureU	StdF4.MeasureU	5430	-0.04	0.0034	6874	0	0.95
MedianF2.MeasureU	StdF1.MeasureO	5288	-0.04	0.0052	6759	-0.02	0.096
MedianF2.MeasureU	StdF4.MeasureI	5307	-0.04	0.0078	6777	-0.01	0.37
MedianF2.MeasureU	Vowels.StdF4	5435	-0.04	0.0089	6884	-0.01	0.29
MedianF2.MeasureU	StdF4.MeasureO	5289	-0.03	0.013	6762	-0.01	0.41
MedianF2.MeasureU	MedianF1.MeasureLongA	5241	0.03	0.02	6572	0.03	0.012
MedianF2.MeasureU	VTL.F1to4	5096	0.03	0.022	6560	-0.04	0.0026
MedianF2.MeasureU	MedianF4.MeasureA	5142	-0.03	0.028	6625	-0.01	0.64
MedianF2.MeasureU	MedianF3.MeasureE	5184	0.03	0.042	6579	-0.02	0.12
MedianF2.MeasureU	StdF2.MeasureLongA	5064	-0.03	0.043	6035	-0.02	0.075
MedianF2.MeasureU	MedianF2.MeasureI	5288	-0.03	0.044	6710	-0.04	0.00042
MedianF2.MeasureU	StdF2.MeasureU	3210	-0.03	0.057	3089	-0.01	0.56
MedianF2.MeasureU	StdF4.MeasureE	3100	-0.03	0.067	3580	-0.01	0.71
MedianF2.MeasureU	StdF1.MeasureI	4922	0.02	0.11	5536	0.03	0.031
MedianF2.MeasureU	SpilaRas.MedianF0	5426	0.02	0.16	6873	0.02	0.19
MedianF2.MeasureU	StdF1.MeasureLongA	5248	-0.02	0.17	6581	-0.02	0.087
MedianF2.MeasureU	MedianF3.MeasureLongA	5293	0.02	0.19	6696	0.04	0.00037
MedianF2.MeasureU	StdF3.MeasureI	5309	-0.02	0.26	6774	-0.03	0.015
MedianF2.MeasureU	MedianF0.MeasureReading	5315	0.02	0.27	6735	0.03	0.01
MedianF2.MeasureU	MedianF0.MeasureLongA	5293	0.02	0.28	6696	0.05	2.3e-05
MedianF2.MeasureU	MedianF1.MeasureA	5142	0.02	0.28	6625	0.02	0.084
MedianF2.MeasureU	StdF3.MeasureA	3580	-0.02	0.31	4060	-0.01	0.58
MedianF2.MeasureU	Global.MedianF0	5435	0.01	0.36	6884	0.02	0.13
MedianF2.MeasureU	StdF4.MeasureA	5135	0.01	0.41	6611	-0.01	0.46
MedianF2.MeasureU	MedianF4.MeasureLongA	5293	0.01	0.45	6696	0.01	0.45
MedianF2.MeasureU	StdF4.MeasureLongA	5290	-0.01	0.45	6694	0	0.69
MedianF2.MeasureU	StdF0.MeasureLongA	5293	-0.01	0.46	6696	0.06	5.2e-06
MedianF2.MeasureU	MedianF3.MeasureO	5294	-0.01	0.49	6778	0.03	0.012
MedianF2.MeasureU	StdF3.MeasureLongA	5289	-0.01	0.57	6694	0.01	0.4
MedianF2.MeasureU	Vowels.MedianF0	5435	0.01	0.57	6884	0.01	0.37
MedianF2.MeasureU	MedianF3.MeasureA	5105	0.01	0.62	6515	0.06	9.7e-07
MedianF2.MeasureU	MedianF4.MeasureO	5294	-0.01	0.65	6778	0.06	5.7e-07
MedianF2.MeasureU	StdF2.MeasureI	4245	-0.01	0.74	4273	0.02	0.22
MedianF2.MeasureU	MedianF4.MeasureE	5184	0	0.9	6579	-0.02	0.12
MedianF3.MeasureA	MedianF3.MeasureLongA	5374	0.67	0	6899	0.58	0
MedianF3.MeasureA	MedianF3.MeasureO	5328	0.53	0	6912	0.52	0
MedianF3.MeasureA	Vowels.MedianF3	5460	0.69	0	7001	0.69	0
MedianF3.MeasureA	VTL.F1to4	5224	-0.43	5.2e-240	6718	-0.46	0
MedianF3.MeasureA	MedianF3.MeasureE	5221	0.37	2e-167	6701	0.35	2.6e-188
MedianF3.MeasureA	MedianF4.MeasureA	5460	0.31	1.7e-124	7001	0.34	1.1e-187
MedianF3.MeasureA	VSA4o	5451	0.24	5.5e-74	6994	0.18	5e-51
MedianF3.MeasureA	MedianF1.MeasureA	5460	0.23	4.7e-68	7001	0.21	1.3e-69
MedianF3.MeasureA	MedianF3.MeasureU	5372	0.23	5.2e-66	6909	0.28	1.9e-120
MedianF3.MeasureA	MedianF2.MeasureI	5354	0.22	4.1e-62	6864	0.15	5.5e-36
MedianF3.MeasureA	Vowels.MedianF4	5460	0.22	4.6e-60	7001	0.22	2.2e-78
MedianF3.MeasureA	MedianF2.MeasureE	5198	0.22	1e-58	6643	0.16	4e-39
MedianF3.MeasureA	MedianF4.MeasureLongA	5374	0.2	1e-47	6899	0.19	9.7e-57
MedianF3.MeasureA	MedianF4.MeasureO	5328	0.18	1.3e-40	6912	0.18	4e-53
MedianF3.MeasureA	MedianF3.MeasureI	5386	0.17	6.1e-37	6950	0.11	3.4e-19
MedianF3.MeasureA	Vowels.MedianF2	5460	0.16	2.8e-34	7001	0.17	1.1e-47
MedianF3.MeasureA	MedianF2.MeasureA	5440	0.16	4.1e-32	6947	0.17	8.1e-44
MedianF3.MeasureA	MedianF1.MeasureLongA	5325	0.15	1.7e-27	6763	0.12	2e-22
MedianF3.MeasureA	FCR	5456	-0.13	7.8e-23	6997	-0.05	0.00016
MedianF3.MeasureA	MedianF4.MeasureE	5221	0.12	2.1e-19	6701	0.09	6.4e-13
MedianF3.MeasureA	Global.MedianF0	5460	0.12	1.4e-17	7001	0.04	0.00018
MedianF3.MeasureA	Vowels.MedianF0	5460	0.11	1.1e-16	7001	0.05	1e-05
MedianF3.MeasureA	MedianF4.MeasureI	5386	0.11	1.2e-16	6950	0.09	9e-13
MedianF3.MeasureA	MedianF0.MeasureReading	5345	0.11	1.3e-16	6837	0.01	0.3
MedianF3.MeasureA	SpilaRas.MedianF0	5457	0.11	4.1e-15	6995	0.02	0.12
MedianF3.MeasureA	MedianF1.MeasureE	5204	0.1	3.3e-13	6679	0.04	0.0015
MedianF3.MeasureA	MedianF0.MeasureLongA	5374	0.09	1.4e-11	6899	0.04	0.0011
MedianF3.MeasureA	MedianF2.MeasureLongA	5374	0.09	8.8e-11	6899	0.09	2.4e-13
MedianF3.MeasureA	Vowels.MedianF1	5460	0.09	8.8e-11	7001	0.08	6.7e-11
MedianF3.MeasureA	Vowels.StdF0	5460	0.09	3e-10	7001	0.06	1.5e-07
MedianF3.MeasureA	StdF0.MeasureReading	5345	0.08	1.7e-09	6837	0.07	4.2e-08
MedianF3.MeasureA	SpilaRas.StdF0	5457	0.08	4.4e-09	6995	0.05	1.5e-05
MedianF3.MeasureA	StdF3.MeasureU	5374	-0.07	9.7e-07	6897	0.04	0.0035
MedianF3.MeasureA	StdF3.MeasureLongA	5370	0.06	7e-06	6897	0	0.81
MedianF3.MeasureA	StdF1.MeasureE	5120	0.06	7.8e-06	6458	0.05	3e-05
MedianF3.MeasureA	StdF3.MeasureO	5324	-0.06	8.1e-06	6895	-0.01	0.41
MedianF3.MeasureA	Vowels.StdF2	5460	-0.06	1.4e-05	7001	0.03	0.012
MedianF3.MeasureA	MedianF1.MeasureU	5304	-0.06	1.6e-05	6772	-0.02	0.11
MedianF3.MeasureA	MedianF4.MeasureU	5381	0.05	7e-05	6912	0.05	1.6e-05
MedianF3.MeasureA	StdF1.MeasureU	5018	-0.05	0.00035	6109	-0.01	0.3
MedianF3.MeasureA	StdF1.MeasureA	5446	0.05	0.00042	6982	0.06	1.7e-07
MedianF3.MeasureA	StdF2.MeasureO	4665	0.05	0.0014	5587	0.04	0.0024
MedianF3.MeasureA	SpilaRas.SkewF0	5457	0.04	0.0019	6995	0.06	1.2e-06
MedianF3.MeasureA	StdF2.MeasureE	5202	0.04	0.0019	6682	0	0.79
MedianF3.MeasureA	StdF4.MeasureA	5453	0.04	0.003	6985	-0.03	0.0073
MedianF3.MeasureA	StdF1.MeasureLongA	5331	0.04	0.0037	6775	0.01	0.23
MedianF3.MeasureA	StdF2.MeasureI	4276	-0.04	0.0074	4384	0.01	0.59
MedianF3.MeasureA	Vowels.StdF3	5460	-0.04	0.0075	7001	0	0.85
MedianF3.MeasureA	StdF1.MeasureI	4949	0.03	0.016	5640	0.01	0.39
MedianF3.MeasureA	SkewF0.MeasureReading	5345	0.03	0.018	6837	0.03	0.018
MedianF3.MeasureA	SkewF0.MeasureLongA	5374	-0.03	0.022	6899	-0.02	0.049
MedianF3.MeasureA	StdF4.MeasureLongA	5371	0.03	0.03	6897	-0.03	0.0046
MedianF3.MeasureA	StdF4.MeasureU	5374	-0.03	0.033	6898	0.07	5.4e-08
MedianF3.MeasureA	Vowels.SkewF0	5460	0.02	0.075	7001	0.05	1.9e-05
MedianF3.MeasureA	StdF3.MeasureE	5203	0.02	0.076	6683	-0.01	0.53
MedianF3.MeasureA	StdF3.MeasureA	3825	-0.03	0.11	4343	0.01	0.34
MedianF3.MeasureA	Vowels.StdF4	5460	0.02	0.11	7001	0.01	0.29
MedianF3.MeasureA	StdF2.MeasureU	3055	0.03	0.13	2977	0.01	0.68
MedianF3.MeasureA	StdF4.MeasureE	3149	0.03	0.15	3671	0	0.97
MedianF3.MeasureA	StdF1.MeasureO	5324	0.02	0.23	6895	0.04	0.0029
MedianF3.MeasureA	MedianF1.MeasureI	5280	0.01	0.31	6693	-0.01	0.59
MedianF3.MeasureA	StdF2.MeasureA	5165	0.01	0.31	6075	-0.01	0.52
MedianF3.MeasureA	StdF4.MeasureO	5325	0.01	0.33	6898	0.05	8.1e-05
MedianF3.MeasureA	MedianF2.MeasureO	5282	-0.01	0.39	6824	0.03	0.015
MedianF3.MeasureA	StdF3.MeasureI	5363	0.01	0.43	6918	0.04	0.00034
MedianF3.MeasureA	Vowels.StdF1	5460	0.01	0.47	7001	0.04	0.0024
MedianF3.MeasureA	MedianF1.MeasureO	5305	0.01	0.62	6863	0.01	0.5
MedianF3.MeasureA	MedianF2.MeasureU	5105	0.01	0.62	6515	0.06	9.7e-07
MedianF3.MeasureA	StdF4.MeasureI	5361	-0.01	0.66	6921	0.03	0.0079
MedianF3.MeasureA	StdF0.MeasureLongA	5374	0	0.74	6899	0.05	6e-05
MedianF3.MeasureA	StdF2.MeasureLongA	5135	0	0.9	6231	-0.03	0.037
MedianF3.MeasureE	MedianF2.MeasureE	5533	0.63	0	7018	0.67	0
MedianF3.MeasureE	Vowels.MedianF3	5562	0.68	0	7088	0.64	0
MedianF3.MeasureE	VTL.F1to4	5191	-0.49	8.4e-307	6661	-0.56	0
MedianF3.MeasureE	MedianF2.MeasureI	5403	0.42	3.8e-234	6898	0.37	1.2e-221
MedianF3.MeasureE	Vowels.MedianF2	5562	0.41	5e-225	7088	0.44	0
MedianF3.MeasureE	MedianF3.MeasureI	5447	0.41	7.5e-221	6995	0.34	3.5e-193
MedianF3.MeasureE	MedianF4.MeasureE	5562	0.37	7.2e-184	7088	0.49	0
MedianF3.MeasureE	MedianF3.MeasureA	5221	0.37	2e-167	6701	0.35	2.6e-188
MedianF3.MeasureE	MedianF3.MeasureO	5418	0.35	5.1e-157	6970	0.33	2.3e-177
MedianF3.MeasureE	VSA4o	5541	0.32	1.1e-132	7075	0.27	3e-122
MedianF3.MeasureE	MedianF3.MeasureLongA	5386	0.31	2.7e-118	6857	0.29	1.1e-135
MedianF3.MeasureE	Vowels.MedianF4	5562	0.3	1e-117	7088	0.41	2.7e-282
MedianF3.MeasureE	MedianF2.MeasureA	5244	0.27	4.9e-90	6762	0.27	3.6e-117
MedianF3.MeasureE	MedianF1.MeasureA	5259	0.26	3.1e-83	6810	0.24	2.3e-87
MedianF3.MeasureE	MedianF4.MeasureI	5447	0.25	1.2e-75	6995	0.24	5.1e-91
MedianF3.MeasureE	MedianF3.MeasureU	5463	0.21	7.9e-55	6987	0.16	3.4e-43
MedianF3.MeasureE	MedianF1.MeasureLongA	5334	0.21	7.9e-52	6728	0.18	2.2e-49
MedianF3.MeasureE	MedianF4.MeasureO	5418	0.17	1.6e-36	6970	0.23	9.1e-81
MedianF3.MeasureE	FCR	5542	-0.16	1.1e-34	7080	-0.13	2e-27
MedianF3.MeasureE	MedianF2.MeasureLongA	5386	0.15	4e-28	6857	0.13	5.6e-26
MedianF3.MeasureE	MedianF4.MeasureA	5259	0.15	1.4e-27	6810	0.21	4.4e-67
MedianF3.MeasureE	MedianF4.MeasureU	5473	0.13	1.6e-22	6990	0.17	8.9e-49
MedianF3.MeasureE	MedianF4.MeasureLongA	5386	0.12	2.3e-19	6857	0.18	1.3e-49
MedianF3.MeasureE	MedianF0.MeasureReading	5441	0.09	9.2e-12	6918	0.07	5.6e-09
MedianF3.MeasureE	Vowels.MedianF0	5562	0.09	2.5e-11	7088	0.04	0.00034
MedianF3.MeasureE	Global.MedianF0	5562	0.09	3.2e-11	7088	0.05	7.8e-05
MedianF3.MeasureE	Vowels.MedianF1	5562	0.08	1.6e-09	7088	0.04	0.00084
MedianF3.MeasureE	SpilaRas.MedianF0	5549	0.07	5.5e-08	7074	0.04	0.0016
MedianF3.MeasureE	StdF1.MeasureE	5451	0.07	2.5e-07	6821	0.07	6.2e-10
MedianF3.MeasureE	MedianF0.MeasureLongA	5386	0.07	3.3e-07	6857	0.04	0.00033
MedianF3.MeasureE	Vowels.StdF1	5562	0.07	1.1e-06	7088	0.12	1.1e-22
MedianF3.MeasureE	StdF4.MeasureE	3356	0.08	1.5e-06	3858	0	0.84
MedianF3.MeasureE	StdF2.MeasureA	4968	0.06	1.2e-05	5850	0.11	7.3e-16
MedianF3.MeasureE	StdF0.MeasureReading	5441	0.06	2.9e-05	6918	0	0.96
MedianF3.MeasureE	StdF1.MeasureA	5245	0.06	3.4e-05	6793	0.09	5e-14
MedianF3.MeasureE	MedianF1.MeasureI	5333	0.06	4.4e-05	6732	0.01	0.62
MedianF3.MeasureE	Vowels.StdF0	5562	0.05	4.4e-05	7088	0.01	0.33
MedianF3.MeasureE	StdF1.MeasureI	5000	0.06	5.2e-05	5656	0.05	4.3e-05
MedianF3.MeasureE	SpilaRas.StdF0	5549	0.05	8.5e-05	7074	0.03	0.024
MedianF3.MeasureE	StdF1.MeasureU	5113	-0.05	9.2e-05	6176	0.02	0.14
MedianF3.MeasureE	StdF4.MeasureU	5464	-0.05	0.00018	6977	0.02	0.04
MedianF3.MeasureE	StdF1.MeasureLongA	5341	0.05	0.00031	6736	0.06	5.5e-06
MedianF3.MeasureE	MedianF1.MeasureU	5395	-0.05	0.00066	6851	-0.06	2.4e-06
MedianF3.MeasureE	MedianF1.MeasureO	5398	-0.05	0.00073	6917	-0.1	8.2e-17
MedianF3.MeasureE	StdF2.MeasureO	4733	0.05	0.00075	5624	0.06	4.8e-06
MedianF3.MeasureE	StdF1.MeasureO	5412	0.05	0.00077	6952	0.08	1.6e-12
MedianF3.MeasureE	MedianF2.MeasureO	5370	-0.05	0.00088	6868	-0.07	5.3e-09
MedianF3.MeasureE	Vowels.StdF2	5562	-0.04	0.0045	7088	0.04	0.00021
MedianF3.MeasureE	StdF3.MeasureO	5412	-0.04	0.0071	6953	0.04	0.0002
MedianF3.MeasureE	StdF2.MeasureLongA	5139	0.04	0.0089	6170	0.07	7.4e-08
MedianF3.MeasureE	StdF2.MeasureI	4304	-0.04	0.0097	4359	-0.01	0.52
MedianF3.MeasureE	StdF3.MeasureI	5427	0.03	0.01	6965	0.01	0.38
MedianF3.MeasureE	StdF3.MeasureU	5464	-0.03	0.013	6976	0.03	0.0065
MedianF3.MeasureE	StdF3.MeasureA	3646	-0.04	0.025	4149	-0.01	0.38
MedianF3.MeasureE	SkewF0.MeasureReading	5441	0.03	0.038	6918	-0.02	0.13
MedianF3.MeasureE	MedianF2.MeasureU	5184	0.03	0.042	6579	-0.02	0.12
MedianF3.MeasureE	SpilaRas.SkewF0	5549	0.02	0.1	7074	0.05	0.00012
MedianF3.MeasureE	Vowels.SkewF0	5562	0.02	0.13	7088	0.07	7.8e-10
MedianF3.MeasureE	StdF4.MeasureO	5413	-0.02	0.15	6955	0.03	0.0041
MedianF3.MeasureE	Vowels.StdF3	5562	-0.02	0.16	7088	0	0.97
MedianF3.MeasureE	StdF2.MeasureU	3101	0.02	0.22	2998	0.03	0.069
MedianF3.MeasureE	StdF4.MeasureLongA	5383	0.02	0.24	6855	-0.04	0.00022
MedianF3.MeasureE	StdF4.MeasureI	5425	-0.02	0.25	6968	0	0.69
MedianF3.MeasureE	StdF4.MeasureA	5252	0.02	0.28	6796	-0.01	0.38
MedianF3.MeasureE	StdF2.MeasureE	5539	-0.01	0.32	7066	-0.08	1.7e-10
MedianF3.MeasureE	MedianF1.MeasureE	5543	0.01	0.33	7065	-0.05	0.00011
MedianF3.MeasureE	StdF3.MeasureLongA	5382	0.01	0.54	6855	-0.04	0.00057
MedianF3.MeasureE	StdF0.MeasureLongA	5386	-0.01	0.55	6857	-0.01	0.55
MedianF3.MeasureE	StdF3.MeasureE	5541	-0.01	0.59	7067	-0.09	2.5e-13
MedianF3.MeasureE	SkewF0.MeasureLongA	5386	0	0.89	6857	0.05	0.00015
MedianF3.MeasureE	Vowels.StdF4	5562	0	0.99	7088	-0.03	0.029
MedianF3.MeasureI	MedianF4.MeasureI	5739	0.54	0	7341	0.52	0
MedianF3.MeasureI	Vowels.MedianF3	5739	0.56	0	7341	0.48	0
MedianF3.MeasureI	VTL.F1to4	5311	-0.5	0	6873	-0.42	5.2e-287
MedianF3.MeasureI	MedianF2.MeasureE	5419	0.43	8.8e-248	6928	0.35	7.6e-197
MedianF3.MeasureI	Vowels.MedianF4	5739	0.42	8.3e-242	7341	0.36	5.4e-220
MedianF3.MeasureI	MedianF2.MeasureI	5690	0.41	6.7e-233	7237	0.49	0
MedianF3.MeasureI	MedianF3.MeasureE	5447	0.41	7.5e-221	6995	0.34	3.5e-193
MedianF3.MeasureI	VSA4o	5709	0.36	4.8e-173	7321	0.31	2.3e-167
MedianF3.MeasureI	MedianF4.MeasureE	5447	0.33	2.6e-136	6995	0.22	1.2e-75
MedianF3.MeasureI	Vowels.MedianF2	5739	0.28	8e-106	7341	0.3	4.8e-149
MedianF3.MeasureI	FCR	5714	-0.24	9.9e-76	7327	-0.26	1.6e-110
MedianF3.MeasureI	MedianF4.MeasureU	5637	0.23	1.1e-67	7240	0.18	5.5e-56
MedianF3.MeasureI	MedianF1.MeasureA	5424	0.23	1.8e-64	7063	0.18	1e-51
MedianF3.MeasureI	MedianF4.MeasureA	5424	0.21	1.3e-52	7063	0.13	1.4e-27
MedianF3.MeasureI	MedianF4.MeasureO	5581	0.19	1.7e-46	7231	0.14	8.5e-33
MedianF3.MeasureI	MedianF3.MeasureO	5581	0.17	3.6e-38	7231	0.08	4.4e-12
MedianF3.MeasureI	MedianF3.MeasureA	5386	0.17	6.1e-37	6950	0.11	3.4e-19
MedianF3.MeasureI	MedianF4.MeasureLongA	5590	0.16	5.6e-34	7134	0.13	3.5e-30
MedianF3.MeasureI	MedianF1.MeasureLongA	5537	0.15	3.1e-28	6995	0.14	4.5e-32
MedianF3.MeasureI	MedianF1.MeasureI	5613	-0.14	1.2e-27	7061	-0.05	2.9e-05
MedianF3.MeasureI	MedianF2.MeasureO	5536	-0.14	3.1e-27	7129	-0.1	5.1e-17
MedianF3.MeasureI	MedianF2.MeasureA	5404	0.14	1.2e-25	7009	0.12	2.8e-25
MedianF3.MeasureI	MedianF1.MeasureU	5556	-0.14	1.3e-25	7094	-0.04	0.0024
MedianF3.MeasureI	MedianF2.MeasureU	5330	-0.13	1e-22	6803	-0.16	1.5e-41
MedianF3.MeasureI	MedianF3.MeasureLongA	5590	0.12	6.7e-20	7134	0.11	4.9e-19
MedianF3.MeasureI	StdF2.MeasureE	5425	0.12	5.7e-19	6976	0.07	2.3e-09
MedianF3.MeasureI	StdF0.MeasureReading	5613	0.11	2.8e-16	7161	0.06	6e-08
MedianF3.MeasureI	StdF3.MeasureU	5628	0.1	1.5e-14	7225	0.11	1.1e-19
MedianF3.MeasureI	StdF3.MeasureE	5427	0.1	2.4e-13	6977	0.03	0.02
MedianF3.MeasureI	StdF2.MeasureO	4873	0.1	3.2e-13	5822	0.11	1.9e-18
MedianF3.MeasureI	StdF1.MeasureE	5342	0.09	4.6e-12	6736	0.1	1.5e-17
MedianF3.MeasureI	Vowels.StdF1	5739	0.09	7.5e-12	7341	0.09	2e-13
MedianF3.MeasureI	Vowels.StdF3	5739	0.09	1.3e-11	7341	0.07	3.1e-09
MedianF3.MeasureI	Vowels.StdF0	5739	0.08	1.1e-09	7341	0.04	0.0019
MedianF3.MeasureI	SpilaRas.StdF0	5729	0.08	1.3e-08	7331	0.04	0.00027
MedianF3.MeasureI	StdF2.MeasureI	4547	-0.07	1.4e-06	4581	-0.12	4e-16
MedianF3.MeasureI	MedianF2.MeasureLongA	5590	0.06	1.5e-06	7134	0.06	1.4e-07
MedianF3.MeasureI	StdF1.MeasureO	5575	0.06	1e-05	7214	0.06	2e-07
MedianF3.MeasureI	MedianF1.MeasureO	5557	-0.06	2.1e-05	7177	-0.05	3.2e-06
MedianF3.MeasureI	MedianF1.MeasureE	5428	0.05	5.5e-05	6972	0.02	0.078
MedianF3.MeasureI	Vowels.MedianF0	5739	0.05	0.0001	7341	0	0.7
MedianF3.MeasureI	MedianF3.MeasureU	5626	0.05	0.00012	7237	-0.01	0.4
MedianF3.MeasureI	MedianF0.MeasureReading	5613	0.05	0.0002	7161	0.03	0.0094
MedianF3.MeasureI	SkewF0.MeasureReading	5613	0.05	0.00034	7161	0.01	0.28
MedianF3.MeasureI	Global.MedianF0	5739	0.05	0.00042	7341	0.01	0.41
MedianF3.MeasureI	StdF2.MeasureA	5125	0.05	0.0012	6064	0.05	4.8e-05
MedianF3.MeasureI	StdF3.MeasureLongA	5586	0.04	0.0013	7132	-0.01	0.41
MedianF3.MeasureI	StdF4.MeasureE	3283	0.06	0.0013	3802	-0.03	0.091
MedianF3.MeasureI	StdF1.MeasureLongA	5544	0.04	0.0019	7007	0.03	0.0056
MedianF3.MeasureI	StdF1.MeasureI	5267	0.04	0.003	5920	0.06	1.6e-06
MedianF3.MeasureI	Vowels.MedianF1	5739	0.04	0.0038	7341	0.05	6.4e-05
MedianF3.MeasureI	StdF2.MeasureLongA	5338	0.04	0.0074	6420	0.04	0.0032
MedianF3.MeasureI	StdF0.MeasureLongA	5590	-0.03	0.013	7134	-0.03	0.031
MedianF3.MeasureI	StdF1.MeasureA	5410	0.03	0.014	7044	0.05	0.00011
MedianF3.MeasureI	SpilaRas.MedianF0	5729	0.03	0.016	7331	0.01	0.26
MedianF3.MeasureI	Vowels.SkewF0	5739	0.03	0.021	7341	0.11	2e-21
MedianF3.MeasureI	StdF3.MeasureO	5574	0.03	0.024	7213	0.04	0.0015
MedianF3.MeasureI	StdF2.MeasureU	3191	0.04	0.025	3088	0.07	8.1e-05
MedianF3.MeasureI	SpilaRas.SkewF0	5729	0.02	0.059	7331	0.05	7.7e-06
MedianF3.MeasureI	Vowels.StdF2	5739	0.02	0.061	7341	0.08	1e-10
MedianF3.MeasureI	StdF4.MeasureLongA	5587	-0.02	0.12	7132	-0.02	0.076
MedianF3.MeasureI	MedianF0.MeasureLongA	5590	0.02	0.17	7134	0	0.72
MedianF3.MeasureI	StdF4.MeasureA	5417	-0.02	0.21	7047	-0.01	0.3
MedianF3.MeasureI	StdF4.MeasureI	5713	-0.01	0.3	7309	-0.05	5.5e-05
MedianF3.MeasureI	SkewF0.MeasureLongA	5590	0.01	0.34	7134	0.05	6.2e-05
MedianF3.MeasureI	Vowels.StdF4	5739	0.01	0.38	7341	-0.03	0.031
MedianF3.MeasureI	StdF1.MeasureU	5266	-0.01	0.4	6392	0.05	1.8e-05
MedianF3.MeasureI	StdF3.MeasureA	3774	-0.01	0.42	4307	-0.01	0.52
MedianF3.MeasureI	StdF4.MeasureO	5575	-0.01	0.53	7216	-0.01	0.27
MedianF3.MeasureI	StdF3.MeasureI	5715	-0.01	0.66	7305	0.01	0.48
MedianF3.MeasureI	StdF4.MeasureU	5628	0	0.89	7226	0.04	0.00016
MedianF3.MeasureLongA	MedianF3.MeasureA	5374	0.67	0	6899	0.58	0
MedianF3.MeasureLongA	Vowels.MedianF3	5683	0.52	0	7196	0.48	0
MedianF3.MeasureLongA	MedianF3.MeasureO	5520	0.44	1.1e-265	7087	0.38	8.6e-242
MedianF3.MeasureLongA	MedianF4.MeasureLongA	5683	0.3	3.2e-122	7196	0.43	5.7e-316
MedianF3.MeasureLongA	MedianF3.MeasureE	5386	0.31	2.7e-118	6857	0.29	1.1e-135
MedianF3.MeasureLongA	VTL.F1to4	5288	-0.31	1.4e-117	6811	-0.31	9.4e-155
MedianF3.MeasureLongA	MedianF1.MeasureLongA	5627	0.23	4.5e-66	7054	0.16	1.5e-42
MedianF3.MeasureLongA	MedianF3.MeasureU	5568	0.2	6.3e-49	7096	0.2	5.1e-65
MedianF3.MeasureLongA	MedianF2.MeasureI	5543	0.2	9.1e-49	7033	0.15	1e-37
MedianF3.MeasureLongA	MedianF2.MeasureLongA	5683	0.19	7.5e-46	7196	0.22	2.9e-81
MedianF3.MeasureLongA	MedianF2.MeasureE	5360	0.19	8.5e-44	6787	0.16	9.9e-41
MedianF3.MeasureLongA	VSA4o	5656	0.18	6.6e-41	7179	0.12	2.6e-24
MedianF3.MeasureLongA	MedianF4.MeasureA	5412	0.16	1.5e-33	7012	0.2	4.1e-65
MedianF3.MeasureLongA	MedianF1.MeasureA	5412	0.16	2.4e-32	7012	0.13	6.1e-29
MedianF3.MeasureLongA	Vowels.MedianF2	5683	0.15	1.2e-28	7196	0.15	5.1e-38
MedianF3.MeasureLongA	Vowels.MedianF4	5683	0.14	1.3e-27	7196	0.16	2.7e-42
MedianF3.MeasureLongA	MedianF4.MeasureO	5520	0.14	3.5e-25	7087	0.12	2.9e-25
MedianF3.MeasureLongA	MedianF2.MeasureA	5392	0.14	1.3e-23	6958	0.13	3.5e-26
MedianF3.MeasureLongA	MedianF3.MeasureI	5590	0.12	6.7e-20	7134	0.11	4.9e-19
MedianF3.MeasureLongA	FCR	5662	-0.11	9e-17	7185	-0.03	0.011
MedianF3.MeasureLongA	MedianF4.MeasureE	5386	0.09	2.3e-11	6857	0.09	5.1e-15
MedianF3.MeasureLongA	MedianF0.MeasureLongA	5683	0.08	5.2e-10	7196	0.04	0.0005
MedianF3.MeasureLongA	MedianF4.MeasureI	5590	0.08	2.2e-09	7134	0.07	2.4e-08
MedianF3.MeasureLongA	Global.MedianF0	5683	0.08	3.5e-09	7196	0.02	0.1
MedianF3.MeasureLongA	MedianF0.MeasureReading	5562	0.08	1.6e-08	7025	0	0.92
MedianF3.MeasureLongA	StdF3.MeasureO	5515	-0.08	1.6e-08	7067	0.01	0.28
MedianF3.MeasureLongA	Vowels.MedianF0	5683	0.07	3.2e-08	7196	0.02	0.041
MedianF3.MeasureLongA	SpilaRas.MedianF0	5676	0.07	5.4e-08	7193	0	0.87
MedianF3.MeasureLongA	MedianF1.MeasureE	5369	0.07	6.2e-08	6834	0.03	0.024
MedianF3.MeasureLongA	StdF0.MeasureReading	5562	0.07	1.1e-07	7025	0.06	2.6e-07
MedianF3.MeasureLongA	SpilaRas.StdF0	5676	0.06	2.6e-06	7193	0.02	0.08
MedianF3.MeasureLongA	Vowels.MedianF1	5683	0.06	4.8e-06	7196	0.05	0.00013
MedianF3.MeasureLongA	StdF3.MeasureU	5570	-0.06	1.2e-05	7083	0.01	0.29
MedianF3.MeasureLongA	StdF1.MeasureLongA	5635	0.05	5.7e-05	7065	0.02	0.093
MedianF3.MeasureLongA	StdF2.MeasureI	4432	-0.06	0.00016	4472	0.02	0.23
MedianF3.MeasureLongA	Vowels.StdF0	5683	0.05	0.00017	7196	0.03	0.012
MedianF3.MeasureLongA	Vowels.StdF2	5683	-0.05	0.00023	7196	0.01	0.48
MedianF3.MeasureLongA	Vowels.StdF3	5683	-0.04	0.0028	7196	-0.01	0.44
MedianF3.MeasureLongA	MedianF4.MeasureU	5579	0.04	0.0047	7099	0.05	0.00013
MedianF3.MeasureLongA	StdF1.MeasureE	5279	0.04	0.0062	6610	0.03	0.022
MedianF3.MeasureLongA	StdF2.MeasureLongA	5425	-0.04	0.0095	6470	-0.05	3.3e-05
MedianF3.MeasureLongA	StdF3.MeasureA	3759	-0.04	0.0095	4273	0.02	0.17
MedianF3.MeasureLongA	StdF1.MeasureI	5140	0.03	0.012	5767	0.02	0.066
MedianF3.MeasureLongA	MedianF1.MeasureI	5469	0.03	0.017	6861	0	1
MedianF3.MeasureLongA	StdF2.MeasureO	4830	0.03	0.042	5727	0.04	0.0045
MedianF3.MeasureLongA	StdF4.MeasureLongA	5680	0.03	0.043	7194	-0.09	2.6e-15
MedianF3.MeasureLongA	MedianF1.MeasureU	5498	-0.03	0.045	6955	-0.01	0.54
MedianF3.MeasureLongA	SpilaRas.SkewF0	5676	0.03	0.055	7193	0.05	3.7e-05
MedianF3.MeasureLongA	SkewF0.MeasureReading	5562	0.02	0.063	7025	0.03	0.0073
MedianF3.MeasureLongA	StdF2.MeasureE	5364	0.02	0.071	6836	-0.03	0.0089
MedianF3.MeasureLongA	SkewF0.MeasureLongA	5683	-0.02	0.1	7196	-0.01	0.65
MedianF3.MeasureLongA	StdF1.MeasureU	5212	-0.02	0.13	6260	-0.02	0.16
MedianF3.MeasureLongA	StdF3.MeasureI	5566	0.02	0.13	7101	0.03	0.034
MedianF3.MeasureLongA	StdF3.MeasureLongA	5679	-0.02	0.18	7194	-0.14	8.7e-32
MedianF3.MeasureLongA	MedianF2.MeasureU	5293	0.02	0.19	6696	0.04	0.00037
MedianF3.MeasureLongA	StdF0.MeasureLongA	5683	0.01	0.29	7196	0.04	0.0016
MedianF3.MeasureLongA	StdF4.MeasureI	5564	-0.01	0.33	7105	0.01	0.37
MedianF3.MeasureLongA	MedianF1.MeasureO	5496	0.01	0.36	7035	-0.02	0.19
MedianF3.MeasureLongA	StdF4.MeasureO	5516	-0.01	0.4	7070	0.02	0.036
MedianF3.MeasureLongA	StdF1.MeasureA	5399	0.01	0.44	6993	0.05	6.2e-05
MedianF3.MeasureLongA	Vowels.SkewF0	5683	0.01	0.51	7196	0.04	0.00034
MedianF3.MeasureLongA	StdF4.MeasureE	3230	0.01	0.52	3731	0	0.81
MedianF3.MeasureLongA	StdF3.MeasureE	5366	0.01	0.61	6837	-0.04	0.0038
MedianF3.MeasureLongA	MedianF2.MeasureO	5471	-0.01	0.63	6992	0.01	0.34
MedianF3.MeasureLongA	StdF1.MeasureO	5515	-0.01	0.67	7068	0.04	0.0022
MedianF3.MeasureLongA	StdF2.MeasureU	3186	0.01	0.71	3051	0.01	0.55
MedianF3.MeasureLongA	StdF4.MeasureA	5405	0	0.74	6996	-0.04	0.00021
MedianF3.MeasureLongA	StdF4.MeasureU	5570	0	0.75	7084	0.03	0.021
MedianF3.MeasureLongA	Vowels.StdF4	5683	0	0.84	7196	-0.03	0.027
MedianF3.MeasureLongA	Vowels.StdF1	5683	0	0.9	7196	0.02	0.048
MedianF3.MeasureLongA	StdF2.MeasureA	5113	0	0.94	6018	0.01	0.33
MedianF3.MeasureO	MedianF3.MeasureA	5328	0.53	0	6912	0.52	0
MedianF3.MeasureO	MedianF3.MeasureU	5588	0.54	0	7211	0.57	0
MedianF3.MeasureO	Vowels.MedianF3	5689	0.78	0	7311	0.76	0
MedianF3.MeasureO	MedianF3.MeasureLongA	5520	0.44	1.1e-265	7087	0.38	8.6e-242
MedianF3.MeasureO	VTL.F1to4	5282	-0.41	1.9e-214	6857	-0.41	1.5e-273
MedianF3.MeasureO	MedianF3.MeasureE	5418	0.35	5.1e-157	6970	0.33	2.3e-177
MedianF3.MeasureO	MedianF2.MeasureI	5534	0.29	2.4e-108	7130	0.24	7.9e-92
MedianF3.MeasureO	MedianF2.MeasureE	5394	0.26	2.6e-81	6907	0.19	1.8e-59
MedianF3.MeasureO	Vowels.MedianF2	5689	0.22	2.3e-61	7311	0.19	1.2e-59
MedianF3.MeasureO	MedianF4.MeasureO	5689	0.21	2.8e-59	7311	0.22	2.2e-80
MedianF3.MeasureO	VSA4o	5666	0.21	1.7e-58	7297	0.2	5.1e-70
MedianF3.MeasureO	MedianF3.MeasureI	5581	0.17	3.6e-38	7231	0.08	4.4e-12
MedianF3.MeasureO	MedianF1.MeasureA	5366	0.17	2.8e-36	7025	0.22	4e-80
MedianF3.MeasureO	Vowels.MedianF4	5689	0.14	1.5e-27	7311	0.12	2.1e-23
MedianF3.MeasureO	MedianF1.MeasureLongA	5467	0.14	8.1e-24	6949	0.16	1.4e-40
MedianF3.MeasureO	FCR	5666	-0.12	1.1e-19	7297	-0.07	5.4e-10
MedianF3.MeasureO	MedianF2.MeasureA	5348	0.11	1.2e-16	6974	0.17	4.1e-47
MedianF3.MeasureO	MedianF4.MeasureA	5366	0.11	1.7e-16	7025	0.1	1.8e-18
MedianF3.MeasureO	MedianF2.MeasureO	5634	-0.1	5.9e-13	7201	0	0.69
MedianF3.MeasureO	StdF0.MeasureReading	5562	0.08	3.2e-10	7131	0.08	4.5e-11
MedianF3.MeasureO	MedianF4.MeasureLongA	5520	0.08	6.5e-10	7087	0.1	4.9e-17
MedianF3.MeasureO	MedianF4.MeasureE	5418	0.08	1.1e-09	6970	0.01	0.23
MedianF3.MeasureO	MedianF2.MeasureLongA	5520	0.08	5.9e-09	7087	0.1	6.3e-16
MedianF3.MeasureO	MedianF0.MeasureReading	5562	0.07	7.9e-08	7131	0.07	7.7e-10
MedianF3.MeasureO	MedianF4.MeasureU	5599	0.07	1.7e-07	7214	0.05	5.5e-06
MedianF3.MeasureO	Vowels.StdF0	5689	0.07	6.6e-07	7311	0.07	4.1e-10
MedianF3.MeasureO	SpilaRas.StdF0	5677	0.06	3e-06	7296	0.06	1.7e-07
MedianF3.MeasureO	StdF3.MeasureO	5682	-0.06	5.1e-06	7291	-0.05	4.5e-05
MedianF3.MeasureO	MedianF4.MeasureI	5581	0.06	1.2e-05	7231	0.03	0.0038
MedianF3.MeasureO	Vowels.MedianF1	5689	0.06	1.2e-05	7311	0.1	8.1e-19
MedianF3.MeasureO	SpilaRas.SkewF0	5677	0.05	0.00015	7296	0.06	1.3e-07
MedianF3.MeasureO	Global.MedianF0	5689	0.05	0.00028	7311	0.09	1.3e-14
MedianF3.MeasureO	Vowels.MedianF0	5689	0.04	0.00076	7311	0.1	4.9e-17
MedianF3.MeasureO	SpilaRas.MedianF0	5677	0.04	0.001	7296	0.05	1.4e-05
MedianF3.MeasureO	SkewF0.MeasureReading	5562	0.04	0.0011	7131	0.01	0.4
MedianF3.MeasureO	StdF3.MeasureA	3726	-0.05	0.0011	4293	-0.02	0.2
MedianF3.MeasureO	StdF1.MeasureI	5125	0.04	0.0018	5831	0.03	0.013
MedianF3.MeasureO	MedianF0.MeasureLongA	5520	0.04	0.0025	7087	0.07	3.6e-09
MedianF3.MeasureO	StdF4.MeasureU	5590	-0.04	0.003	7202	0.08	2.8e-11
MedianF3.MeasureO	MedianF1.MeasureE	5402	0.04	0.0043	6947	0.05	7.3e-05
MedianF3.MeasureO	StdF2.MeasureI	4416	-0.04	0.0056	4516	0.02	0.21
MedianF3.MeasureO	StdF3.MeasureLongA	5516	0.03	0.02	7085	0.06	5.1e-08
MedianF3.MeasureO	StdF1.MeasureE	5314	0.03	0.021	6709	0.04	0.00052
MedianF3.MeasureO	StdF2.MeasureE	5397	0.03	0.022	6951	0.08	1e-10
MedianF3.MeasureO	Vowels.SkewF0	5689	0.03	0.022	7311	0.05	2.8e-05
MedianF3.MeasureO	MedianF1.MeasureU	5519	-0.03	0.042	7069	0.01	0.41
MedianF3.MeasureO	StdF2.MeasureLongA	5269	-0.03	0.05	6370	0	0.79
MedianF3.MeasureO	Vowels.StdF4	5689	-0.03	0.057	7311	0.1	2.2e-17
MedianF3.MeasureO	StdF1.MeasureU	5226	-0.02	0.08	6372	-0.03	0.04
MedianF3.MeasureO	StdF4.MeasureI	5558	-0.02	0.1	7200	0.07	3.2e-09
MedianF3.MeasureO	StdF0.MeasureLongA	5520	-0.02	0.11	7087	0.05	0.00014
MedianF3.MeasureO	StdF4.MeasureO	5683	-0.02	0.13	7294	0.1	5e-17
MedianF3.MeasureO	StdF1.MeasureLongA	5474	0.02	0.15	6959	0.03	0.033
MedianF3.MeasureO	StdF1.MeasureO	5682	0.02	0.17	7291	0.06	1.2e-06
MedianF3.MeasureO	Vowels.StdF3	5689	-0.02	0.2	7311	0.09	3.2e-14
MedianF3.MeasureO	StdF3.MeasureU	5590	-0.02	0.22	7201	0.04	0.00052
MedianF3.MeasureO	StdF2.MeasureO	4959	0.02	0.28	5881	0.04	0.00095
MedianF3.MeasureO	StdF2.MeasureA	5071	-0.01	0.32	6031	0.02	0.22
MedianF3.MeasureO	StdF2.MeasureU	3169	0.02	0.34	3079	0.02	0.2
MedianF3.MeasureO	MedianF1.MeasureI	5460	0.01	0.42	6957	0.01	0.28
MedianF3.MeasureO	SkewF0.MeasureLongA	5520	-0.01	0.44	7087	-0.02	0.16
MedianF3.MeasureO	MedianF1.MeasureO	5664	-0.01	0.49	7257	0.02	0.04
MedianF3.MeasureO	MedianF2.MeasureU	5294	-0.01	0.49	6778	0.03	0.012
MedianF3.MeasureO	StdF3.MeasureI	5560	-0.01	0.54	7196	0.07	8.8e-10
MedianF3.MeasureO	StdF4.MeasureE	3270	-0.01	0.57	3795	0	0.89
MedianF3.MeasureO	Vowels.StdF2	5689	0.01	0.6	7311	0.08	3.1e-11
MedianF3.MeasureO	StdF4.MeasureLongA	5517	-0.01	0.71	7085	0.01	0.47
MedianF3.MeasureO	StdF3.MeasureE	5399	0	0.74	6952	0.07	1.1e-08
MedianF3.MeasureO	StdF1.MeasureA	5352	0	0.82	7008	0.02	0.11
MedianF3.MeasureO	Vowels.StdF1	5689	0	0.94	7311	0.01	0.28
MedianF3.MeasureO	StdF4.MeasureA	5359	0	0.95	7011	0.02	0.13
MedianF3.MeasureU	MedianF3.MeasureO	5588	0.54	0	7211	0.57	0
MedianF3.MeasureU	Vowels.MedianF3	5750	0.62	0	7332	0.64	0
MedianF3.MeasureU	Vowels.MedianF2	5750	0.32	7.9e-135	7332	0.23	2.3e-92
MedianF3.MeasureU	VTL.F1to4	5310	-0.33	2.8e-132	6857	-0.3	2.6e-145
MedianF3.MeasureU	MedianF2.MeasureI	5579	0.25	2.5e-79	7137	0.14	5.9e-33
MedianF3.MeasureU	MedianF3.MeasureA	5372	0.23	5.2e-66	6909	0.28	1.9e-120
MedianF3.MeasureU	MedianF4.MeasureU	5750	0.22	1e-65	7332	0.13	1.4e-28
MedianF3.MeasureU	MedianF3.MeasureE	5463	0.21	7.9e-55	6987	0.16	3.4e-43
MedianF3.MeasureU	MedianF3.MeasureLongA	5568	0.2	6.3e-49	7096	0.2	5.1e-65
MedianF3.MeasureU	Vowels.MedianF1	5750	0.15	3.5e-31	7332	0.14	9.3e-35
MedianF3.MeasureU	MedianF1.MeasureU	5668	0.15	1.6e-29	7186	0.08	2e-11
MedianF3.MeasureU	MedianF2.MeasureE	5438	0.14	2.2e-25	6926	0.06	3.7e-06
MedianF3.MeasureU	FCR	5727	0.13	1.4e-22	7320	0.11	1.2e-22
MedianF3.MeasureU	Vowels.StdF2	5750	0.12	2.7e-19	7332	0.06	3.9e-08
MedianF3.MeasureU	MedianF4.MeasureO	5588	0.11	9.9e-18	7211	0.08	1.4e-10
MedianF3.MeasureU	MedianF1.MeasureA	5410	0.11	5.8e-16	7022	0.14	9.7e-32
MedianF3.MeasureU	Vowels.MedianF4	5750	0.1	1.8e-15	7332	0.03	0.0074
MedianF3.MeasureU	MedianF2.MeasureA	5391	0.1	2.2e-12	6970	0.08	1.8e-10
MedianF3.MeasureU	MedianF1.MeasureLongA	5512	0.09	2.6e-11	6957	0.09	8.2e-14
MedianF3.MeasureU	Vowels.StdF1	5750	0.08	7.6e-10	7332	0.01	0.37
MedianF3.MeasureU	MedianF1.MeasureO	5563	0.08	9.7e-09	7157	0.1	1.1e-16
MedianF3.MeasureU	MedianF2.MeasureLongA	5568	0.07	2.5e-07	7096	0.04	0.00026
MedianF3.MeasureU	MedianF2.MeasureU	5424	-0.07	4.3e-07	6881	0.01	0.27
MedianF3.MeasureU	StdF4.MeasureU	5740	0.06	1e-05	7316	0.13	2.2e-28
MedianF3.MeasureU	StdF2.MeasureO	4873	0.06	2.1e-05	5810	0.02	0.22
MedianF3.MeasureU	StdF1.MeasureU	5366	0.06	3.5e-05	6471	0.01	0.64
MedianF3.MeasureU	MedianF3.MeasureI	5626	0.05	0.00012	7237	-0.01	0.4
MedianF3.MeasureU	VSA4o	5720	0.05	0.00014	7314	0.06	1.4e-06
MedianF3.MeasureU	MedianF1.MeasureE	5444	0.05	0.00026	6966	0.04	0.00065
MedianF3.MeasureU	StdF4.MeasureO	5582	-0.05	0.00049	7195	0	0.78
MedianF3.MeasureU	StdF3.MeasureU	5740	0.05	0.0006	7315	0	0.71
MedianF3.MeasureU	MedianF4.MeasureE	5463	0.04	0.0024	6987	-0.05	2e-05
MedianF3.MeasureU	SpilaRas.SkewF0	5738	0.04	0.0053	7316	0.04	0.001
MedianF3.MeasureU	StdF3.MeasureO	5581	-0.04	0.0087	7192	-0.11	1.7e-22
MedianF3.MeasureU	StdF4.MeasureLongA	5565	-0.04	0.0089	7094	-0.01	0.36
MedianF3.MeasureU	StdF1.MeasureE	5356	0.04	0.0093	6732	0.01	0.27
MedianF3.MeasureU	StdF1.MeasureO	5581	0.03	0.021	7192	0.03	0.032
MedianF3.MeasureU	StdF4.MeasureA	5403	-0.03	0.032	7007	-0.01	0.33
MedianF3.MeasureU	StdF0.MeasureReading	5618	0.03	0.044	7154	0.06	1.7e-07
MedianF3.MeasureU	StdF1.MeasureA	5396	0.03	0.048	7004	-0.03	0.019
MedianF3.MeasureU	StdF3.MeasureA	3763	-0.03	0.057	4282	-0.02	0.12
MedianF3.MeasureU	StdF2.MeasureI	4463	-0.03	0.063	4513	0	0.91
MedianF3.MeasureU	MedianF4.MeasureA	5410	0.02	0.072	7022	0.02	0.064
MedianF3.MeasureU	StdF2.MeasureE	5443	0.02	0.076	6971	0.02	0.19
MedianF3.MeasureU	StdF3.MeasureI	5603	-0.02	0.08	7204	0.01	0.64
MedianF3.MeasureU	Vowels.StdF4	5750	-0.02	0.08	7332	0.06	3.3e-07
MedianF3.MeasureU	MedianF1.MeasureI	5505	0.02	0.1	6968	-0.04	0.00018
MedianF3.MeasureU	StdF4.MeasureI	5601	-0.02	0.12	7208	0.03	0.0046
MedianF3.MeasureU	MedianF4.MeasureLongA	5568	0.02	0.16	7096	0.01	0.34
MedianF3.MeasureU	StdF1.MeasureLongA	5520	0.02	0.19	6968	0.01	0.44
MedianF3.MeasureU	StdF3.MeasureLongA	5564	0.02	0.2	7094	0	0.78
MedianF3.MeasureU	SkewF0.MeasureLongA	5568	-0.02	0.22	7096	-0.03	0.0036
MedianF3.MeasureU	StdF1.MeasureI	5163	0.02	0.25	5841	-0.04	0.00059
MedianF3.MeasureU	StdF2.MeasureU	3236	-0.02	0.26	3120	-0.03	0.062
MedianF3.MeasureU	SpilaRas.StdF0	5738	0.01	0.28	7316	0.04	0.00023
MedianF3.MeasureU	StdF3.MeasureE	5444	-0.01	0.3	6972	0.02	0.048
MedianF3.MeasureU	MedianF2.MeasureO	5533	0.01	0.44	7108	0.07	3.7e-08
MedianF3.MeasureU	MedianF0.MeasureReading	5618	0.01	0.48	7154	0.02	0.068
MedianF3.MeasureU	MedianF4.MeasureI	5626	0.01	0.53	7237	-0.03	0.021
MedianF3.MeasureU	StdF0.MeasureLongA	5568	-0.01	0.58	7096	0.03	0.012
MedianF3.MeasureU	MedianF0.MeasureLongA	5568	0.01	0.67	7096	0.03	0.0037
MedianF3.MeasureU	SpilaRas.MedianF0	5738	-0.01	0.68	7316	0	1
MedianF3.MeasureU	Vowels.MedianF0	5750	-0.01	0.7	7332	0.05	0.0001
MedianF3.MeasureU	SkewF0.MeasureReading	5618	0	0.75	7154	0.02	0.15
MedianF3.MeasureU	StdF2.MeasureLongA	5314	0	0.77	6380	-0.02	0.062
MedianF3.MeasureU	Vowels.StdF0	5750	0	0.77	7332	0.03	0.013
MedianF3.MeasureU	Global.MedianF0	5750	0	0.79	7332	0.03	0.003
MedianF3.MeasureU	Vowels.SkewF0	5750	0	0.82	7332	-0.02	0.16
MedianF3.MeasureU	Vowels.StdF3	5750	0	0.83	7332	-0.02	0.11
MedianF3.MeasureU	StdF4.MeasureE	3287	0	0.9	3809	0.01	0.41
MedianF3.MeasureU	StdF2.MeasureA	5109	0	0.92	6029	-0.02	0.17
MedianF4.MeasureA	MedianF4.MeasureE	5259	0.51	0	6810	0.41	2.5e-273
MedianF4.MeasureA	MedianF4.MeasureLongA	5412	0.62	0	7012	0.51	0
MedianF4.MeasureA	Vowels.MedianF4	5498	0.73	0	7114	0.68	0
MedianF4.MeasureA	VTL.F1to4	5262	-0.65	0	6827	-0.59	0
MedianF4.MeasureA	MedianF4.MeasureO	5366	0.41	1.2e-216	7025	0.34	1.8e-191
MedianF4.MeasureA	MedianF4.MeasureI	5424	0.41	1.3e-216	7063	0.28	9.5e-129
MedianF4.MeasureA	MedianF3.MeasureA	5460	0.31	1.7e-124	7001	0.34	1.1e-187
MedianF4.MeasureA	MedianF4.MeasureU	5419	0.28	3.3e-96	7025	0.18	8.5e-53
MedianF4.MeasureA	Vowels.MedianF3	5498	0.25	3.9e-78	7114	0.27	2.9e-118
MedianF4.MeasureA	MedianF3.MeasureI	5424	0.21	1.3e-52	7063	0.13	1.4e-27
MedianF4.MeasureA	MedianF3.MeasureLongA	5412	0.16	1.5e-33	7012	0.2	4.1e-65
MedianF4.MeasureA	MedianF3.MeasureE	5259	0.15	1.4e-27	6810	0.21	4.4e-67
MedianF4.MeasureA	StdF1.MeasureA	5484	0.13	3.8e-23	7095	0.03	0.011
MedianF4.MeasureA	StdF2.MeasureA	5194	0.12	1.1e-17	6106	0.04	0.0038
MedianF4.MeasureA	MedianF3.MeasureO	5366	0.11	1.7e-16	7025	0.1	1.8e-18
MedianF4.MeasureA	MedianF1.MeasureU	5342	-0.11	6.4e-16	6884	-0.06	3.5e-07
MedianF4.MeasureA	StdF4.MeasureO	5363	0.11	4.1e-15	7011	0.06	2.7e-07
MedianF4.MeasureA	StdF3.MeasureO	5362	0.1	1.3e-14	7008	0.03	0.029
MedianF4.MeasureA	MedianF2.MeasureI	5392	0.1	1.7e-14	6971	0.1	9.9e-16
MedianF4.MeasureA	Vowels.StdF1	5498	0.1	5.1e-14	7114	0.04	0.001
MedianF4.MeasureA	VSA4o	5489	0.09	2.3e-12	7107	0.11	1.3e-21
MedianF4.MeasureA	Vowels.StdF4	5498	0.09	3.7e-12	7114	-0.05	0.00012
MedianF4.MeasureA	StdF1.MeasureLongA	5369	0.09	4.6e-12	6887	0.01	0.3
MedianF4.MeasureA	MedianF2.MeasureE	5235	0.09	1.4e-11	6742	0.15	8.3e-36
MedianF4.MeasureA	StdF2.MeasureLongA	5170	0.09	1.7e-11	6308	0.03	0.013
MedianF4.MeasureA	MedianF2.MeasureA	5478	0.08	1.6e-09	7059	0.15	2.4e-36
MedianF4.MeasureA	StdF1.MeasureE	5158	0.08	3.2e-09	6560	0.05	3.9e-05
MedianF4.MeasureA	MedianF1.MeasureO	5343	-0.08	5.7e-09	6974	-0.07	2.9e-08
MedianF4.MeasureA	Vowels.MedianF2	5498	0.07	2.8e-07	7114	0.11	4e-22
MedianF4.MeasureA	StdF4.MeasureI	5399	0.07	3.3e-07	7034	0.02	0.14
MedianF4.MeasureA	StdF3.MeasureI	5401	0.06	1.9e-06	7031	-0.03	0.0066
MedianF4.MeasureA	StdF1.MeasureI	4985	0.06	5e-06	5724	0.02	0.08
MedianF4.MeasureA	SpilaRas.MedianF0	5495	0.06	7e-06	7108	0	0.83
MedianF4.MeasureA	MedianF1.MeasureA	5498	0.06	9.2e-06	7114	0.12	1.2e-25
MedianF4.MeasureA	Global.MedianF0	5498	0.06	1.2e-05	7114	0	0.92
MedianF4.MeasureA	StdF1.MeasureO	5362	0.06	3.4e-05	7008	0.01	0.64
MedianF4.MeasureA	Vowels.MedianF0	5498	0.06	4e-05	7114	0	1
MedianF4.MeasureA	StdF2.MeasureE	5240	0.06	4.7e-05	6790	-0.04	0.00027
MedianF4.MeasureA	MedianF0.MeasureReading	5379	0.05	0.0001	6947	0	0.83
MedianF4.MeasureA	StdF4.MeasureA	5491	-0.05	0.00013	7098	-0.12	7.1e-25
MedianF4.MeasureA	StdF0.MeasureReading	5379	0.05	0.00017	6947	-0.01	0.64
MedianF4.MeasureA	MedianF0.MeasureLongA	5412	0.05	0.00041	7012	0	0.76
MedianF4.MeasureA	FCR	5494	-0.04	0.0011	7110	-0.03	0.0042
MedianF4.MeasureA	StdF2.MeasureI	4298	0.04	0.0052	4419	0	0.8
MedianF4.MeasureA	StdF4.MeasureU	5412	0.04	0.006	7011	0.03	0.027
MedianF4.MeasureA	SkewF0.MeasureLongA	5412	-0.04	0.0081	7012	0.03	0.012
MedianF4.MeasureA	MedianF2.MeasureO	5320	-0.04	0.0083	6934	-0.04	0.0032
MedianF4.MeasureA	StdF3.MeasureU	5412	0.03	0.011	7010	0.02	0.13
MedianF4.MeasureA	SkewF0.MeasureReading	5379	0.03	0.012	6947	0.02	0.16
MedianF4.MeasureA	StdF1.MeasureU	5056	-0.04	0.012	6211	0	0.95
MedianF4.MeasureA	Vowels.StdF3	5498	0.03	0.012	7114	-0.13	5.3e-28
MedianF4.MeasureA	StdF3.MeasureA	3826	-0.04	0.015	4343	-0.13	1.4e-18
MedianF4.MeasureA	SpilaRas.StdF0	5495	0.03	0.016	7108	-0.01	0.41
MedianF4.MeasureA	MedianF2.MeasureU	5142	-0.03	0.028	6625	-0.01	0.64
MedianF4.MeasureA	StdF4.MeasureLongA	5409	0.03	0.033	7010	-0.06	1.5e-07
MedianF4.MeasureA	MedianF1.MeasureE	5242	0.03	0.038	6788	0.01	0.28
MedianF4.MeasureA	StdF2.MeasureU	3079	0.04	0.044	3030	0	0.89
MedianF4.MeasureA	MedianF3.MeasureU	5410	0.02	0.072	7022	0.02	0.064
MedianF4.MeasureA	Vowels.StdF0	5498	0.02	0.076	7114	-0.01	0.57
MedianF4.MeasureA	StdF3.MeasureE	5241	0.02	0.1	6791	-0.1	1.2e-15
MedianF4.MeasureA	MedianF2.MeasureLongA	5412	0.02	0.15	7012	0.05	3.3e-05
MedianF4.MeasureA	StdF4.MeasureE	3161	0.02	0.19	3697	-0.04	0.015
MedianF4.MeasureA	SpilaRas.SkewF0	5495	0.02	0.23	7108	0.03	0.0036
MedianF4.MeasureA	StdF2.MeasureO	4698	0.02	0.24	5681	0.01	0.63
MedianF4.MeasureA	StdF3.MeasureLongA	5408	0.01	0.45	7010	-0.12	7.6e-25
MedianF4.MeasureA	Vowels.MedianF1	5498	0.01	0.46	7114	0.03	0.0082
MedianF4.MeasureA	StdF0.MeasureLongA	5412	0.01	0.52	7012	-0.01	0.36
MedianF4.MeasureA	Vowels.StdF2	5498	0.01	0.6	7114	-0.02	0.16
MedianF4.MeasureA	MedianF1.MeasureLongA	5362	0	0.82	6874	0.05	8.4e-05
MedianF4.MeasureA	MedianF1.MeasureI	5318	0	0.92	6802	0.01	0.43
MedianF4.MeasureA	Vowels.SkewF0	5498	0	0.94	7114	0.04	0.00084
MedianF4.MeasureE	MedianF4.MeasureA	5259	0.51	0	6810	0.41	2.5e-273
MedianF4.MeasureE	MedianF4.MeasureI	5447	0.52	0	6995	0.43	3.5e-305
MedianF4.MeasureE	Vowels.MedianF4	5562	0.77	0	7088	0.75	0
MedianF4.MeasureE	VTL.F1to4	5191	-0.68	0	6661	-0.61	0
MedianF4.MeasureE	MedianF4.MeasureLongA	5386	0.42	1.1e-226	6857	0.31	1.8e-154
MedianF4.MeasureE	MedianF3.MeasureE	5562	0.37	7.2e-184	7088	0.49	0
MedianF4.MeasureE	MedianF4.MeasureO	5418	0.36	3.6e-167	6970	0.31	8.3e-156
MedianF4.MeasureE	MedianF3.MeasureI	5447	0.33	2.6e-136	6995	0.22	1.2e-75
MedianF4.MeasureE	MedianF4.MeasureU	5473	0.31	2e-122	6990	0.26	3.9e-109
MedianF4.MeasureE	Vowels.MedianF3	5562	0.28	2.1e-103	7088	0.23	3.5e-82
MedianF4.MeasureE	MedianF2.MeasureI	5403	0.22	1.6e-62	6898	0.21	8.2e-70
MedianF4.MeasureE	MedianF2.MeasureE	5533	0.2	1.4e-50	7018	0.34	1.7e-187
MedianF4.MeasureE	Vowels.MedianF2	5562	0.16	8e-35	7088	0.21	3.6e-73
MedianF4.MeasureE	StdF2.MeasureA	4968	0.14	5.9e-23	5850	0.11	5.4e-16
MedianF4.MeasureE	StdF1.MeasureE	5451	0.13	6.4e-23	6821	0.06	2.5e-06
MedianF4.MeasureE	MedianF3.MeasureA	5221	0.12	2.1e-19	6701	0.09	6.4e-13
MedianF4.MeasureE	StdF2.MeasureLongA	5139	0.11	2.7e-16	6170	0.09	9.6e-14
MedianF4.MeasureE	StdF1.MeasureA	5245	0.11	2.8e-16	6793	0.07	8.1e-09
MedianF4.MeasureE	StdF3.MeasureO	5412	0.11	3.6e-16	6953	0.06	2.6e-07
MedianF4.MeasureE	Vowels.StdF1	5562	0.11	8.8e-16	7088	0.07	9.6e-10
MedianF4.MeasureE	VSA4o	5541	0.1	7.2e-14	7075	0.09	3.4e-15
MedianF4.MeasureE	MedianF1.MeasureE	5543	0.1	5e-13	7065	0.01	0.26
MedianF4.MeasureE	StdF1.MeasureLongA	5341	0.1	8.4e-13	6736	0.03	0.008
MedianF4.MeasureE	MedianF2.MeasureA	5244	0.1	4.3e-12	6762	0.08	1.3e-10
MedianF4.MeasureE	MedianF1.MeasureU	5395	-0.09	5.3e-12	6851	-0.08	3.9e-12
MedianF4.MeasureE	MedianF3.MeasureLongA	5386	0.09	2.3e-11	6857	0.09	5.1e-15
MedianF4.MeasureE	MedianF1.MeasureO	5398	-0.09	5.8e-11	6917	-0.12	3.3e-22
MedianF4.MeasureE	MedianF3.MeasureO	5418	0.08	1.1e-09	6970	0.01	0.23
MedianF4.MeasureE	FCR	5542	-0.07	2.8e-08	7080	-0.09	2.4e-13
MedianF4.MeasureE	StdF3.MeasureE	5541	-0.06	2e-06	7067	-0.26	1.8e-110
MedianF4.MeasureE	StdF1.MeasureU	5113	-0.06	1.5e-05	6176	-0.01	0.5
MedianF4.MeasureE	Vowels.StdF3	5562	0.06	1.9e-05	7088	-0.11	3.8e-21
MedianF4.MeasureE	StdF1.MeasureO	5412	0.06	3.3e-05	6952	0.04	0.0021
MedianF4.MeasureE	StdF4.MeasureA	5252	-0.06	5.1e-05	6796	-0.09	1.1e-14
MedianF4.MeasureE	StdF3.MeasureU	5464	0.05	5.4e-05	6976	0.01	0.41
MedianF4.MeasureE	StdF3.MeasureI	5427	0.05	9.5e-05	6965	-0.06	6.8e-08
MedianF4.MeasureE	MedianF2.MeasureLongA	5386	0.05	0.00034	6857	0.04	0.00069
MedianF4.MeasureE	StdF1.MeasureI	5000	0.05	0.00062	5656	0.06	2.6e-06
MedianF4.MeasureE	StdF3.MeasureA	3646	0.06	0.00066	4149	-0.02	0.17
MedianF4.MeasureE	Vowels.MedianF0	5562	0.05	0.00067	7088	-0.03	0.019
MedianF4.MeasureE	Global.MedianF0	5562	0.04	0.0011	7088	-0.03	0.015
MedianF4.MeasureE	StdF3.MeasureLongA	5382	0.04	0.0023	6855	-0.07	1.5e-08
MedianF4.MeasureE	MedianF3.MeasureU	5463	0.04	0.0024	6987	-0.05	2e-05
MedianF4.MeasureE	StdF2.MeasureI	4304	0.05	0.0027	4359	0	0.97
MedianF4.MeasureE	MedianF0.MeasureLongA	5386	0.04	0.0028	6857	-0.02	0.045
MedianF4.MeasureE	StdF2.MeasureE	5539	0.04	0.0077	7066	-0.13	1.1e-27
MedianF4.MeasureE	SpilaRas.MedianF0	5549	0.03	0.012	7074	-0.02	0.042
MedianF4.MeasureE	MedianF0.MeasureReading	5441	0.03	0.021	6918	-0.03	0.029
MedianF4.MeasureE	StdF4.MeasureO	5413	0.03	0.026	6955	0.05	1.6e-05
MedianF4.MeasureE	MedianF1.MeasureI	5333	0.03	0.04	6732	0.02	0.079
MedianF4.MeasureE	Vowels.MedianF1	5562	0.03	0.044	7088	-0.02	0.059
MedianF4.MeasureE	MedianF1.MeasureA	5259	0.03	0.057	6810	0.02	0.077
MedianF4.MeasureE	Vowels.SkewF0	5562	-0.02	0.17	7088	0.04	0.00045
MedianF4.MeasureE	SkewF0.MeasureLongA	5386	-0.02	0.2	6857	0.04	0.0016
MedianF4.MeasureE	StdF4.MeasureI	5425	0.02	0.25	6968	-0.03	0.024
MedianF4.MeasureE	StdF2.MeasureO	4733	0.02	0.26	5624	0.01	0.27
MedianF4.MeasureE	StdF2.MeasureU	3101	-0.02	0.3	2998	0	0.93
MedianF4.MeasureE	StdF4.MeasureLongA	5383	-0.01	0.3	6855	-0.05	5.9e-05
MedianF4.MeasureE	StdF4.MeasureE	3356	0.01	0.41	3858	-0.06	0.00027
MedianF4.MeasureE	StdF0.MeasureLongA	5386	0.01	0.42	6857	-0.03	0.015
MedianF4.MeasureE	Vowels.StdF2	5562	-0.01	0.45	7088	-0.05	6.2e-05
MedianF4.MeasureE	MedianF2.MeasureO	5370	-0.01	0.5	6868	-0.06	1.4e-06
MedianF4.MeasureE	Vowels.StdF0	5562	-0.01	0.51	7088	-0.04	0.0011
MedianF4.MeasureE	SkewF0.MeasureReading	5441	0.01	0.52	6918	-0.01	0.24
MedianF4.MeasureE	SpilaRas.StdF0	5549	0.01	0.62	7074	-0.03	0.024
MedianF4.MeasureE	StdF0.MeasureReading	5441	0	0.74	6918	-0.04	0.00041
MedianF4.MeasureE	SpilaRas.SkewF0	5549	0	0.79	7074	0.03	0.0047
MedianF4.MeasureE	Vowels.StdF4	5562	0	0.8	7088	-0.13	1.4e-29
MedianF4.MeasureE	MedianF2.MeasureU	5184	0	0.9	6579	-0.02	0.12
MedianF4.MeasureE	StdF4.MeasureU	5464	0	0.96	6977	-0.01	0.25
MedianF4.MeasureE	MedianF1.MeasureLongA	5334	0	1	6728	0	0.9
MedianF4.MeasureI	MedianF3.MeasureI	5739	0.54	0	7341	0.52	0
MedianF4.MeasureI	MedianF4.MeasureE	5447	0.52	0	6995	0.43	3.5e-305
MedianF4.MeasureI	Vowels.MedianF4	5739	0.77	0	7341	0.69	0
MedianF4.MeasureI	VTL.F1to4	5311	-0.65	0	6873	-0.54	0
MedianF4.MeasureI	MedianF4.MeasureU	5637	0.42	9e-240	7240	0.29	1.3e-136
MedianF4.MeasureI	MedianF4.MeasureA	5424	0.41	1.3e-216	7063	0.28	9.5e-129
MedianF4.MeasureI	MedianF2.MeasureI	5690	0.37	1.3e-184	7237	0.39	2.8e-266
MedianF4.MeasureI	MedianF4.MeasureO	5581	0.37	2e-183	7231	0.28	1.5e-132
MedianF4.MeasureI	MedianF4.MeasureLongA	5590	0.34	3.4e-153	7134	0.22	2.4e-81
MedianF4.MeasureI	Vowels.MedianF3	5739	0.29	2e-115	7341	0.27	1.1e-118
MedianF4.MeasureI	MedianF2.MeasureE	5419	0.25	1.4e-78	6928	0.22	7.9e-77
MedianF4.MeasureI	MedianF3.MeasureE	5447	0.25	1.2e-75	6995	0.24	5.1e-91
MedianF4.MeasureI	Vowels.StdF3	5739	0.21	1.7e-59	7341	0.03	0.01
MedianF4.MeasureI	Vowels.StdF4	5739	0.21	9.3e-59	7341	0.03	0.021
MedianF4.MeasureI	Vowels.MedianF2	5739	0.21	1.2e-56	7341	0.21	2.3e-77
MedianF4.MeasureI	VSA4o	5709	0.2	4e-53	7321	0.17	4.3e-48
MedianF4.MeasureI	StdF2.MeasureA	5125	0.19	1.2e-41	6064	0.11	1.1e-16
MedianF4.MeasureI	StdF2.MeasureE	5425	0.16	3.3e-34	6976	0.06	3.5e-07
MedianF4.MeasureI	MedianF1.MeasureU	5556	-0.16	1e-33	7094	-0.05	9.8e-05
MedianF4.MeasureI	StdF3.MeasureE	5427	0.16	1.2e-31	6977	0	0.79
MedianF4.MeasureI	FCR	5714	-0.15	3.8e-31	7327	-0.17	2.6e-46
MedianF4.MeasureI	StdF4.MeasureI	5713	0.15	1.2e-30	7309	-0.01	0.43
MedianF4.MeasureI	Vowels.StdF1	5739	0.15	7.3e-29	7341	0.07	2.3e-10
MedianF4.MeasureI	StdF3.MeasureO	5574	0.14	7.3e-27	7213	0.08	9.9e-13
MedianF4.MeasureI	StdF2.MeasureLongA	5338	0.14	8.8e-26	6420	0.09	2e-13
MedianF4.MeasureI	StdF4.MeasureO	5575	0.14	9.9e-25	7216	0.07	3.1e-10
MedianF4.MeasureI	StdF1.MeasureI	5267	0.13	1.1e-22	5920	0.11	3.1e-17
MedianF4.MeasureI	StdF1.MeasureA	5410	0.13	1.9e-22	7044	0.08	7.1e-11
MedianF4.MeasureI	StdF3.MeasureLongA	5586	0.12	2.6e-20	7132	0.01	0.25
MedianF4.MeasureI	StdF1.MeasureE	5342	0.12	1.1e-18	6736	0.06	1.3e-06
MedianF4.MeasureI	Global.MedianF0	5739	0.11	7e-17	7341	0	0.88
MedianF4.MeasureI	MedianF3.MeasureA	5386	0.11	1.2e-16	6950	0.09	9e-13
MedianF4.MeasureI	StdF1.MeasureLongA	5544	0.11	2.6e-16	7007	0.06	8.2e-07
MedianF4.MeasureI	Vowels.MedianF0	5739	0.11	3.1e-16	7341	0	0.86
MedianF4.MeasureI	MedianF2.MeasureA	5404	0.11	1.1e-15	7009	0.1	1.4e-16
MedianF4.MeasureI	StdF3.MeasureU	5628	0.11	1.7e-15	7225	0.07	9.8e-10
MedianF4.MeasureI	SpilaRas.MedianF0	5729	0.1	8.7e-15	7331	0.01	0.64
MedianF4.MeasureI	MedianF0.MeasureReading	5613	0.1	1.8e-14	7161	-0.01	0.25
MedianF4.MeasureI	StdF0.MeasureReading	5613	0.1	6.8e-14	7161	0.01	0.47
MedianF4.MeasureI	MedianF1.MeasureO	5557	-0.1	4.9e-13	7177	-0.09	3.7e-15
MedianF4.MeasureI	MedianF2.MeasureU	5330	-0.09	1.7e-11	6803	-0.08	1.5e-11
MedianF4.MeasureI	StdF4.MeasureU	5628	0.09	9e-11	7226	0.07	4.8e-09
MedianF4.MeasureI	MedianF0.MeasureLongA	5590	0.09	1.9e-10	7134	-0.02	0.056
MedianF4.MeasureI	SpilaRas.StdF0	5729	0.08	1.6e-09	7331	0.01	0.56
MedianF4.MeasureI	StdF1.MeasureO	5575	0.08	2e-09	7214	0.04	0.0013
MedianF4.MeasureI	MedianF3.MeasureLongA	5590	0.08	2.2e-09	7134	0.07	2.4e-08
MedianF4.MeasureI	Vowels.StdF0	5739	0.08	2.5e-09	7341	-0.01	0.24
MedianF4.MeasureI	StdF3.MeasureI	5715	0.08	4.6e-09	7305	-0.11	8e-21
MedianF4.MeasureI	StdF4.MeasureLongA	5587	0.07	2.6e-07	7132	0.01	0.44
MedianF4.MeasureI	StdF2.MeasureI	4547	0.08	2.7e-07	4581	-0.04	0.0038
MedianF4.MeasureI	MedianF1.MeasureA	5424	0.07	3.4e-07	7063	0.05	0.00011
MedianF4.MeasureI	MedianF1.MeasureE	5428	0.07	4.5e-07	6972	0.01	0.58
MedianF4.MeasureI	MedianF2.MeasureO	5536	-0.06	1.7e-06	7129	-0.06	1.1e-07
MedianF4.MeasureI	StdF2.MeasureO	4873	0.07	3e-06	5822	0.05	4.8e-05
MedianF4.MeasureI	StdF4.MeasureA	5417	0.06	4.7e-06	7047	0	0.85
MedianF4.MeasureI	MedianF3.MeasureO	5581	0.06	1.2e-05	7231	0.03	0.0038
MedianF4.MeasureI	StdF1.MeasureU	5266	-0.06	5.1e-05	6392	0	0.77
MedianF4.MeasureI	StdF3.MeasureA	3774	0.07	6.1e-05	4307	-0.01	0.62
MedianF4.MeasureI	MedianF2.MeasureLongA	5590	0.05	6.7e-05	7134	0.06	8.5e-07
MedianF4.MeasureI	Vowels.StdF2	5739	0.05	0.00056	7341	0.03	0.0049
MedianF4.MeasureI	Vowels.MedianF1	5739	0.03	0.0096	7341	0.01	0.59
MedianF4.MeasureI	StdF4.MeasureE	3283	0.04	0.011	3802	-0.03	0.051
MedianF4.MeasureI	SkewF0.MeasureReading	5613	0.03	0.016	7161	0	1
MedianF4.MeasureI	MedianF1.MeasureLongA	5537	0.03	0.018	6995	0.04	0.0011
MedianF4.MeasureI	StdF0.MeasureLongA	5590	0.02	0.074	7134	0	0.75
MedianF4.MeasureI	StdF2.MeasureU	3191	0.03	0.094	3088	0.04	0.043
MedianF4.MeasureI	SkewF0.MeasureLongA	5590	-0.02	0.096	7134	0.03	0.01
MedianF4.MeasureI	Vowels.SkewF0	5739	-0.02	0.13	7341	0.04	0.00081
MedianF4.MeasureI	MedianF3.MeasureU	5626	0.01	0.53	7237	-0.03	0.021
MedianF4.MeasureI	MedianF1.MeasureI	5613	-0.01	0.62	7061	0.05	6.8e-05
MedianF4.MeasureI	SpilaRas.SkewF0	5729	0	0.87	7331	0.03	0.0081
MedianF4.MeasureLongA	MedianF4.MeasureA	5412	0.62	0	7012	0.51	0
MedianF4.MeasureLongA	Vowels.MedianF4	5683	0.55	0	7196	0.46	0
MedianF4.MeasureLongA	MedianF4.MeasureE	5386	0.42	1.1e-226	6857	0.31	1.8e-154
MedianF4.MeasureLongA	MedianF4.MeasureO	5520	0.36	5.1e-173	7087	0.3	8.3e-149
MedianF4.MeasureLongA	MedianF4.MeasureI	5590	0.34	3.4e-153	7134	0.22	2.4e-81
MedianF4.MeasureLongA	MedianF3.MeasureLongA	5683	0.3	3.2e-122	7196	0.43	5.7e-316
MedianF4.MeasureLongA	MedianF4.MeasureU	5579	0.24	7.2e-74	7099	0.17	1.3e-47
MedianF4.MeasureLongA	MedianF3.MeasureA	5374	0.2	1e-47	6899	0.19	9.7e-57
MedianF4.MeasureLongA	Vowels.MedianF3	5683	0.18	6.2e-42	7196	0.19	2.6e-58
MedianF4.MeasureLongA	MedianF3.MeasureI	5590	0.16	5.6e-34	7134	0.13	3.5e-30
MedianF4.MeasureLongA	MedianF3.MeasureE	5386	0.12	2.3e-19	6857	0.18	1.3e-49
MedianF4.MeasureLongA	MedianF2.MeasureLongA	5683	0.11	3.6e-18	7196	0.14	2.6e-31
MedianF4.MeasureLongA	StdF1.MeasureLongA	5635	0.1	9.5e-15	7065	0.03	0.025
MedianF4.MeasureLongA	StdF2.MeasureLongA	5425	0.1	1.3e-12	6470	0.05	1.1e-05
MedianF4.MeasureLongA	MedianF2.MeasureI	5543	0.09	3.6e-12	7033	0.14	2.3e-31
MedianF4.MeasureLongA	Vowels.StdF4	5683	0.09	6.6e-11	7196	-0.02	0.053
MedianF4.MeasureLongA	MedianF1.MeasureU	5498	-0.09	8.2e-11	6955	-0.02	0.095
MedianF4.MeasureLongA	MedianF3.MeasureO	5520	0.08	6.5e-10	7087	0.1	4.9e-17
MedianF4.MeasureLongA	StdF3.MeasureO	5515	0.08	7.3e-10	7067	0.02	0.054
MedianF4.MeasureLongA	StdF1.MeasureE	5279	0.08	8.8e-10	6610	0.05	0.00011
MedianF4.MeasureLongA	MedianF2.MeasureE	5360	0.08	1.2e-09	6787	0.16	5.6e-40
MedianF4.MeasureLongA	StdF4.MeasureO	5516	0.08	4.2e-09	7070	0.03	0.021
MedianF4.MeasureLongA	VSA4o	5656	0.07	3e-08	7179	0.1	2.5e-18
MedianF4.MeasureLongA	StdF1.MeasureA	5399	0.07	3.6e-08	6993	0.03	0.009
MedianF4.MeasureLongA	StdF2.MeasureA	5113	0.07	1.2e-07	6018	0.03	0.014
MedianF4.MeasureLongA	StdF2.MeasureE	5364	0.07	2.2e-07	6836	0	0.83
MedianF4.MeasureLongA	Vowels.StdF1	5683	0.07	2.5e-07	7196	0.03	0.032
MedianF4.MeasureLongA	MedianF1.MeasureO	5496	-0.07	3.7e-07	7035	-0.04	0.002
MedianF4.MeasureLongA	Vowels.MedianF2	5683	0.07	6.4e-07	7196	0.13	1.7e-26
MedianF4.MeasureLongA	MedianF1.MeasureLongA	5627	0.07	7.2e-07	7054	0.13	2.5e-28
MedianF4.MeasureLongA	StdF3.MeasureI	5566	0.06	2.4e-06	7101	-0.02	0.1
MedianF4.MeasureLongA	StdF4.MeasureI	5564	0.06	9e-06	7105	0.01	0.21
MedianF4.MeasureLongA	StdF1.MeasureU	5212	-0.05	0.00023	6260	0	0.71
MedianF4.MeasureLongA	FCR	5662	-0.05	0.0003	7185	-0.04	0.00029
MedianF4.MeasureLongA	StdF1.MeasureO	5515	0.05	0.00049	7068	0.04	0.00019
MedianF4.MeasureLongA	MedianF2.MeasureA	5392	0.05	0.00073	6958	0.12	7.4e-25
MedianF4.MeasureLongA	MedianF1.MeasureA	5412	0.05	0.00077	7012	0.11	8.2e-20
MedianF4.MeasureLongA	StdF1.MeasureI	5140	0.04	0.0015	5767	0.03	0.016
MedianF4.MeasureLongA	Vowels.StdF3	5683	0.04	0.0019	7196	-0.05	1.5e-05
MedianF4.MeasureLongA	StdF3.MeasureA	3759	-0.05	0.0029	4273	-0.08	3e-07
MedianF4.MeasureLongA	StdF3.MeasureLongA	5679	-0.03	0.01	7194	-0.2	8e-64
MedianF4.MeasureLongA	StdF0.MeasureReading	5562	0.03	0.011	7025	0.01	0.23
MedianF4.MeasureLongA	MedianF0.MeasureLongA	5683	0.03	0.014	7196	0.03	0.0084
MedianF4.MeasureLongA	MedianF1.MeasureE	5369	0.03	0.025	6834	0.03	0.0076
MedianF4.MeasureLongA	MedianF0.MeasureReading	5562	0.03	0.03	7025	0.04	0.00021
MedianF4.MeasureLongA	SkewF0.MeasureReading	5562	0.03	0.046	7025	0.01	0.22
MedianF4.MeasureLongA	SpilaRas.MedianF0	5676	0.03	0.048	7193	0.03	0.019
MedianF4.MeasureLongA	StdF4.MeasureU	5570	0.03	0.051	7084	0	0.7
MedianF4.MeasureLongA	Global.MedianF0	5683	0.03	0.059	7196	0.04	0.00024
MedianF4.MeasureLongA	StdF2.MeasureO	4830	0.03	0.062	5727	0.04	0.0023
MedianF4.MeasureLongA	StdF3.MeasureE	5366	0.02	0.068	6837	-0.05	3.3e-05
MedianF4.MeasureLongA	MedianF2.MeasureO	5471	-0.02	0.11	6992	-0.01	0.41
MedianF4.MeasureLongA	StdF4.MeasureE	3230	0.03	0.11	3731	-0.04	0.019
MedianF4.MeasureLongA	Vowels.MedianF0	5683	0.02	0.11	7196	0.05	0.00013
MedianF4.MeasureLongA	Vowels.StdF0	5683	0.02	0.11	7196	0	0.97
MedianF4.MeasureLongA	MedianF1.MeasureI	5469	0.02	0.12	6861	0.02	0.066
MedianF4.MeasureLongA	MedianF3.MeasureU	5568	0.02	0.16	7096	0.01	0.34
MedianF4.MeasureLongA	StdF4.MeasureLongA	5680	0.02	0.21	7194	-0.1	6.4e-19
MedianF4.MeasureLongA	StdF2.MeasureI	4432	0.02	0.22	4472	-0.01	0.66
MedianF4.MeasureLongA	Vowels.StdF2	5683	-0.02	0.24	7196	0	1
MedianF4.MeasureLongA	SpilaRas.StdF0	5676	0.02	0.26	7193	0	0.95
MedianF4.MeasureLongA	StdF3.MeasureU	5570	0.01	0.27	7083	0	0.81
MedianF4.MeasureLongA	SkewF0.MeasureLongA	5683	-0.01	0.32	7196	0.04	0.00085
MedianF4.MeasureLongA	MedianF2.MeasureU	5293	0.01	0.45	6696	0.01	0.45
MedianF4.MeasureLongA	StdF2.MeasureU	3186	0.01	0.57	3051	0.01	0.56
MedianF4.MeasureLongA	Vowels.MedianF1	5683	0.01	0.65	7196	0.04	0.00038
MedianF4.MeasureLongA	SpilaRas.SkewF0	5676	0	0.73	7193	0.04	0.00034
MedianF4.MeasureLongA	StdF4.MeasureA	5405	0	0.76	6996	-0.06	2.7e-06
MedianF4.MeasureLongA	StdF0.MeasureLongA	5683	0	0.87	7196	-0.03	0.0062
MedianF4.MeasureLongA	Vowels.SkewF0	5683	0	0.99	7196	0.05	1e-05
MedianF4.MeasureLongA	VTL.F1to4	5288	-0.49	5e-314	6811	-0.4	1.2e-266
MedianF4.MeasureO	MedianF4.MeasureU	5599	0.49	0	7214	0.5	0
MedianF4.MeasureO	Vowels.MedianF4	5689	0.7	0	7311	0.67	0
MedianF4.MeasureO	VTL.F1to4	5282	-0.65	0	6857	-0.61	0
MedianF4.MeasureO	MedianF4.MeasureA	5366	0.41	1.2e-216	7025	0.34	1.8e-191
MedianF4.MeasureO	MedianF4.MeasureI	5581	0.37	2e-183	7231	0.28	1.5e-132
MedianF4.MeasureO	MedianF4.MeasureLongA	5520	0.36	5.1e-173	7087	0.3	8.3e-149
MedianF4.MeasureO	MedianF4.MeasureE	5418	0.36	3.6e-167	6970	0.31	8.3e-156
MedianF4.MeasureO	Vowels.MedianF3	5689	0.26	2.8e-88	7311	0.25	2.8e-102
MedianF4.MeasureO	MedianF2.MeasureI	5534	0.22	2.5e-61	7130	0.21	3.4e-73
MedianF4.MeasureO	MedianF3.MeasureO	5689	0.21	2.8e-59	7311	0.22	2.2e-80
MedianF4.MeasureO	MedianF3.MeasureI	5581	0.19	1.7e-46	7231	0.14	8.5e-33
MedianF4.MeasureO	MedianF3.MeasureA	5328	0.18	1.3e-40	6912	0.18	4e-53
MedianF4.MeasureO	MedianF3.MeasureE	5418	0.17	1.6e-36	6970	0.23	9.1e-81
MedianF4.MeasureO	Vowels.MedianF2	5689	0.16	8.8e-36	7311	0.22	6.5e-83
MedianF4.MeasureO	MedianF2.MeasureE	5394	0.15	1.1e-28	6907	0.22	2.1e-74
MedianF4.MeasureO	MedianF3.MeasureLongA	5520	0.14	3.5e-25	7087	0.12	2.9e-25
MedianF4.MeasureO	VSA4o	5666	0.13	3.4e-23	7297	0.13	7.6e-27
MedianF4.MeasureO	Vowels.StdF3	5689	0.13	1e-22	7311	0.04	0.00075
MedianF4.MeasureO	MedianF3.MeasureU	5588	0.11	9.9e-18	7211	0.08	1.4e-10
MedianF4.MeasureO	StdF3.MeasureI	5560	0.11	7.2e-17	7196	0.02	0.067
MedianF4.MeasureO	StdF3.MeasureO	5682	0.11	9.7e-17	7291	0.01	0.62
MedianF4.MeasureO	MedianF2.MeasureA	5348	0.1	1.6e-14	6974	0.23	2e-86
MedianF4.MeasureO	MedianF1.MeasureE	5402	0.1	6.9e-14	6947	0.08	1.7e-12
MedianF4.MeasureO	Vowels.MedianF1	5689	0.1	2.2e-13	7311	0.13	1.6e-27
MedianF4.MeasureO	Global.MedianF0	5689	0.1	3.3e-13	7311	0.09	4.6e-14
MedianF4.MeasureO	SpilaRas.MedianF0	5677	0.09	2.7e-12	7296	0.07	2.4e-10
MedianF4.MeasureO	MedianF0.MeasureReading	5562	0.09	3e-12	7131	0.08	3.1e-11
MedianF4.MeasureO	Vowels.MedianF0	5689	0.09	4.2e-12	7311	0.09	1e-13
MedianF4.MeasureO	StdF1.MeasureE	5314	0.09	1.5e-11	6709	0.09	8.4e-15
MedianF4.MeasureO	StdF1.MeasureO	5682	0.08	4.4e-10	7291	0.11	3.2e-21
MedianF4.MeasureO	MedianF1.MeasureA	5366	0.08	5.3e-10	7025	0.16	2.2e-39
MedianF4.MeasureO	StdF2.MeasureA	5071	0.09	6e-10	6031	0.04	0.0047
MedianF4.MeasureO	FCR	5666	-0.08	2.1e-09	7297	-0.01	0.23
MedianF4.MeasureO	MedianF0.MeasureLongA	5520	0.08	6.8e-09	7087	0.06	6.2e-07
MedianF4.MeasureO	StdF2.MeasureE	5397	0.08	9.9e-09	6951	0.1	1.9e-16
MedianF4.MeasureO	StdF3.MeasureLongA	5516	0.08	1.4e-08	7085	0	0.75
MedianF4.MeasureO	Vowels.StdF1	5689	0.07	2.9e-08	7311	0.08	7.2e-12
MedianF4.MeasureO	StdF1.MeasureLongA	5474	0.07	1.4e-07	6959	0.01	0.22
MedianF4.MeasureO	MedianF1.MeasureLongA	5467	0.07	1.5e-07	6949	0.13	1.4e-27
MedianF4.MeasureO	StdF2.MeasureLongA	5269	0.07	1.6e-07	6370	0.03	0.038
MedianF4.MeasureO	MedianF2.MeasureLongA	5520	0.07	4.4e-07	7087	0.12	1.6e-22
MedianF4.MeasureO	StdF4.MeasureI	5558	0.06	2.7e-06	7200	0.01	0.36
MedianF4.MeasureO	StdF3.MeasureE	5399	0.06	3.9e-06	6952	0.02	0.068
MedianF4.MeasureO	MedianF1.MeasureI	5460	0.06	5.2e-06	6957	0.08	3.4e-10
MedianF4.MeasureO	MedianF1.MeasureO	5664	0.06	1.2e-05	7257	0.04	0.00056
MedianF4.MeasureO	SpilaRas.StdF0	5677	0.06	1.2e-05	7296	-0.01	0.31
MedianF4.MeasureO	Vowels.StdF4	5689	0.06	1.5e-05	7311	-0.03	0.0095
MedianF4.MeasureO	StdF2.MeasureO	4959	0.06	2e-05	5881	0.09	3.4e-11
MedianF4.MeasureO	StdF0.MeasureReading	5562	0.06	2.4e-05	7131	-0.02	0.051
MedianF4.MeasureO	StdF1.MeasureA	5352	0.06	4.8e-05	7008	0.03	0.017
MedianF4.MeasureO	StdF4.MeasureO	5683	0.05	0.00016	7294	0	0.77
MedianF4.MeasureO	StdF1.MeasureU	5226	-0.05	0.00027	6372	0.02	0.094
MedianF4.MeasureO	MedianF1.MeasureU	5519	-0.05	0.00077	7069	0.03	0.013
MedianF4.MeasureO	MedianF2.MeasureO	5634	0.04	0.00088	7201	0.06	1.3e-06
MedianF4.MeasureO	StdF4.MeasureU	5590	-0.04	0.002	7202	-0.02	0.14
MedianF4.MeasureO	Vowels.StdF0	5689	0.04	0.0031	7311	-0.02	0.14
MedianF4.MeasureO	StdF3.MeasureU	5590	0.04	0.0032	7201	0.03	0.0088
MedianF4.MeasureO	StdF4.MeasureE	3270	0.05	0.0065	3795	-0.04	0.022
MedianF4.MeasureO	StdF1.MeasureI	5125	0.03	0.012	5831	0.04	0.0032
MedianF4.MeasureO	StdF4.MeasureA	5359	-0.03	0.027	7011	-0.07	1.3e-08
MedianF4.MeasureO	StdF2.MeasureI	4416	0.02	0.14	4516	0	0.94
MedianF4.MeasureO	StdF0.MeasureLongA	5520	0.02	0.16	7087	-0.01	0.45
MedianF4.MeasureO	StdF4.MeasureLongA	5517	0.02	0.22	7085	-0.03	0.004
MedianF4.MeasureO	SkewF0.MeasureLongA	5520	-0.02	0.23	7087	0.02	0.12
MedianF4.MeasureO	SkewF0.MeasureReading	5562	0.02	0.24	7131	-0.02	0.21
MedianF4.MeasureO	StdF2.MeasureU	3169	0.02	0.36	3079	0.01	0.43
MedianF4.MeasureO	Vowels.StdF2	5689	0.01	0.64	7311	0.08	1.4e-11
MedianF4.MeasureO	MedianF2.MeasureU	5294	-0.01	0.65	6778	0.06	5.7e-07
MedianF4.MeasureO	StdF3.MeasureA	3726	-0.01	0.72	4293	-0.03	0.023
MedianF4.MeasureO	Vowels.SkewF0	5689	0	0.82	7311	0.02	0.087
MedianF4.MeasureO	SpilaRas.SkewF0	5677	0	0.9	7296	0.01	0.34
MedianF4.MeasureU	MedianF4.MeasureO	5599	0.49	0	7214	0.5	0
MedianF4.MeasureU	Vowels.MedianF4	5761	0.66	0	7335	0.61	0
MedianF4.MeasureU	VTL.F1to4	5319	-0.6	0	6860	-0.54	0
MedianF4.MeasureU	MedianF4.MeasureI	5637	0.42	9e-240	7240	0.29	1.3e-136
MedianF4.MeasureU	MedianF4.MeasureE	5473	0.31	2e-122	6990	0.26	3.9e-109
MedianF4.MeasureU	Vowels.MedianF2	5761	0.3	3.4e-118	7335	0.31	2.8e-159
MedianF4.MeasureU	MedianF4.MeasureA	5419	0.28	3.3e-96	7025	0.18	8.5e-53
MedianF4.MeasureU	MedianF2.MeasureI	5589	0.25	1.5e-81	7140	0.26	1.3e-109
MedianF4.MeasureU	MedianF4.MeasureLongA	5579	0.24	7.2e-74	7099	0.17	1.3e-47
MedianF4.MeasureU	MedianF3.MeasureI	5637	0.23	1.1e-67	7240	0.18	5.5e-56
MedianF4.MeasureU	MedianF3.MeasureU	5750	0.22	1e-65	7332	0.13	1.4e-28
MedianF4.MeasureU	Vowels.MedianF3	5761	0.22	3.4e-62	7335	0.18	4.7e-54
MedianF4.MeasureU	Vowels.StdF3	5761	0.21	6.5e-56	7335	0.07	1.6e-09
MedianF4.MeasureU	StdF3.MeasureU	5751	0.18	5.5e-42	7318	0.08	3.3e-12
MedianF4.MeasureU	MedianF2.MeasureE	5448	0.18	3.9e-40	6929	0.24	4.8e-91
MedianF4.MeasureU	Vowels.StdF1	5761	0.17	1.2e-36	7335	0.11	1.8e-20
MedianF4.MeasureU	Vowels.StdF2	5761	0.15	8.1e-32	7335	0.14	1.6e-35
MedianF4.MeasureU	StdF3.MeasureO	5592	0.13	1.3e-23	7195	0.06	4.8e-07
MedianF4.MeasureU	StdF3.MeasureI	5614	0.13	1.4e-22	7207	0.05	2.3e-05
MedianF4.MeasureU	MedianF3.MeasureE	5473	0.13	1.6e-22	6990	0.17	8.9e-49
MedianF4.MeasureU	MedianF2.MeasureA	5400	0.11	1.8e-15	6973	0.2	2.2e-63
MedianF4.MeasureU	StdF2.MeasureLongA	5325	0.11	8.5e-15	6383	0.04	0.0051
MedianF4.MeasureU	Vowels.MedianF1	5761	0.1	6.5e-14	7335	0.13	1.2e-28
MedianF4.MeasureU	StdF2.MeasureE	5453	0.1	8.3e-14	6974	0.09	1.4e-13
MedianF4.MeasureU	StdF3.MeasureLongA	5575	0.1	2.1e-13	7097	-0.01	0.46
MedianF4.MeasureU	Vowels.StdF4	5761	0.1	2.2e-13	7335	-0.03	0.026
MedianF4.MeasureU	FCR	5738	0.09	5.8e-12	7323	0.08	3.8e-11
MedianF4.MeasureU	StdF2.MeasureA	5118	0.1	6.1e-12	6032	0.05	5.3e-05
MedianF4.MeasureU	StdF1.MeasureLongA	5531	0.09	6.4e-11	6971	0.04	0.00022
MedianF4.MeasureU	StdF1.MeasureE	5365	0.09	3.7e-10	6735	0.08	3e-11
MedianF4.MeasureU	StdF2.MeasureO	4883	0.09	5e-10	5813	0.07	2.8e-07
MedianF4.MeasureU	StdF1.MeasureA	5405	0.08	5.2e-10	7007	0.04	0.0003
MedianF4.MeasureU	StdF3.MeasureE	5454	0.08	7.5e-10	6975	0.01	0.51
MedianF4.MeasureU	StdF4.MeasureI	5612	0.08	9.7e-10	7211	0.01	0.48
MedianF4.MeasureU	StdF1.MeasureO	5592	0.08	1.1e-09	7195	0.1	3.4e-17
MedianF4.MeasureU	StdF4.MeasureO	5593	0.07	1.5e-07	7198	-0.01	0.62
MedianF4.MeasureU	MedianF3.MeasureO	5599	0.07	1.7e-07	7214	0.05	5.5e-06
MedianF4.MeasureU	MedianF2.MeasureU	5435	-0.07	4.7e-07	6884	0.04	0.0025
MedianF4.MeasureU	MedianF2.MeasureLongA	5579	0.07	5.8e-07	7099	0.12	2.4e-23
MedianF4.MeasureU	StdF2.MeasureI	4468	0.07	1.7e-06	4513	0	0.83
MedianF4.MeasureU	MedianF1.MeasureA	5419	0.06	3.9e-06	7025	0.15	5.3e-37
MedianF4.MeasureU	StdF1.MeasureI	5172	0.06	6.2e-06	5844	0.06	1e-06
MedianF4.MeasureU	StdF1.MeasureU	5377	0.06	1.1e-05	6474	0.06	4.2e-06
MedianF4.MeasureU	MedianF3.MeasureA	5381	0.05	7e-05	6912	0.05	1.6e-05
MedianF4.MeasureU	VSA4o	5731	0.05	9.6e-05	7317	0.09	1.5e-15
MedianF4.MeasureU	StdF4.MeasureU	5751	0.05	9.8e-05	7319	-0.03	0.0093
MedianF4.MeasureU	Global.MedianF0	5761	0.05	0.00022	7335	0.06	1.8e-06
MedianF4.MeasureU	Vowels.MedianF0	5761	0.05	0.00023	7335	0.05	3e-06
MedianF4.MeasureU	StdF0.MeasureReading	5628	0.05	0.00063	7157	0	0.94
MedianF4.MeasureU	MedianF1.MeasureLongA	5523	0.04	0.0011	6960	0.12	1.4e-23
MedianF4.MeasureU	MedianF0.MeasureReading	5628	0.04	0.0012	7157	0.05	6.7e-06
MedianF4.MeasureU	MedianF0.MeasureLongA	5579	0.04	0.0018	7099	0.03	0.0066
MedianF4.MeasureU	MedianF1.MeasureE	5454	0.04	0.003	6969	0.06	1.9e-06
MedianF4.MeasureU	SpilaRas.MedianF0	5749	0.04	0.0031	7319	0.05	5e-05
MedianF4.MeasureU	MedianF3.MeasureLongA	5579	0.04	0.0047	7099	0.05	0.00013
MedianF4.MeasureU	SpilaRas.StdF0	5749	0.04	0.0048	7319	0.01	0.21
MedianF4.MeasureU	StdF0.MeasureLongA	5579	0.03	0.011	7099	-0.01	0.67
MedianF4.MeasureU	StdF2.MeasureU	3241	0.04	0.014	3121	0.02	0.2
MedianF4.MeasureU	StdF4.MeasureLongA	5576	0.03	0.017	7097	-0.02	0.19
MedianF4.MeasureU	SkewF0.MeasureReading	5628	0.03	0.022	7157	-0.01	0.28
MedianF4.MeasureU	Vowels.StdF0	5761	0.02	0.06	7335	-0.01	0.56
MedianF4.MeasureU	MedianF1.MeasureU	5679	0.02	0.18	7189	0.06	1.6e-07
MedianF4.MeasureU	SpilaRas.SkewF0	5749	0.02	0.18	7319	0.01	0.25
MedianF4.MeasureU	StdF4.MeasureA	5412	-0.02	0.19	7010	-0.04	0.0011
MedianF4.MeasureU	StdF4.MeasureE	3292	0.02	0.19	3810	-0.03	0.036
MedianF4.MeasureU	Vowels.SkewF0	5761	0.02	0.24	7335	0.01	0.21
MedianF4.MeasureU	StdF3.MeasureA	3770	0.02	0.35	4285	0.01	0.61
MedianF4.MeasureU	MedianF1.MeasureO	5574	-0.01	0.43	7160	-0.01	0.59
MedianF4.MeasureU	MedianF2.MeasureO	5544	-0.01	0.66	7111	0.01	0.65
MedianF4.MeasureU	SkewF0.MeasureLongA	5579	0	0.81	7099	0.03	0.0087
MedianF4.MeasureU	MedianF1.MeasureI	5514	0	0.82	6971	0.05	9e-05
SkewF0.MeasureLongA	MedianF0.MeasureLongA	5683	-0.27	2.3e-93	7196	-0.23	1.3e-89
SkewF0.MeasureLongA	Global.MedianF0	5683	-0.17	1.7e-36	7196	-0.08	5.1e-11
SkewF0.MeasureLongA	Vowels.MedianF0	5683	-0.15	2.4e-31	7196	-0.07	1.4e-09
SkewF0.MeasureLongA	SpilaRas.MedianF0	5676	-0.15	6.6e-29	7193	-0.04	0.00049
SkewF0.MeasureLongA	Vowels.SkewF0	5683	0.12	2.6e-19	7196	0.09	3e-14
SkewF0.MeasureLongA	MedianF1.MeasureO	5496	-0.11	7.2e-16	7035	-0.09	5.9e-15
SkewF0.MeasureLongA	SpilaRas.StdF0	5676	-0.11	9.1e-16	7193	-0.06	1.5e-06
SkewF0.MeasureLongA	MedianF0.MeasureReading	5562	-0.1	5.7e-14	7025	0.02	0.098
SkewF0.MeasureLongA	Vowels.MedianF1	5683	-0.07	4e-08	7196	-0.01	0.22
SkewF0.MeasureLongA	SpilaRas.SkewF0	5676	0.07	2.1e-07	7193	0.02	0.066
SkewF0.MeasureLongA	MedianF2.MeasureO	5471	-0.07	4.4e-07	6992	-0.08	2.5e-10
[truncated: 3,113 more rows]

## Sheet: S4_AgeEffectsFormants
		Men		Women
Formant	Vowel in IPA	Change per year in Hz (95% CI)	P	Change per year in Hz (95% CI)	P	P Sex differences
F1	[a]	-0.5 (-0.6, -0.4)	3.2e-17	-1.4 (-1.6, -1.3)	9.5e-81	7.7e-21
F1	[ɛ]	0.1 (0, 0.2)	0.0098	-0.6 (-0.7, -0.4)	9.5e-81	4.3e-19
F1	[i]	0.1 (0, 0.1)	0.019	-0.5 (-0.6, -0.4)	9.5e-81	1.5e-30
F1	[ɔ]	0.6 (0.5, 0.7)	6.4e-37	0.4 (0.3, 0.6)	9.5e-81	0.084
F1	[u]	0 (0, 0.1)	0.26	-0.3 (-0.4, -0.2)	9.5e-81	1.3e-11
F2	[a]	0.1 (0, 0.2)	0.13	-1 (-1.1, -0.8)	7.3e-40	2.7e-28
F2	[ɛ]	-1.5 (-1.7, -1.3)	9.9e-35	-3.2 (-3.5, -3)	7.2e-121	5.8e-21
F2	[i]	-0.1 (-0.4, 0.1)	0.36	-2.7 (-3, -2.4)	5.6e-85	2.3e-41
F2	[ɔ]	0.7 (0.6, 0.9)	3.4e-26	0.6 (0.4, 0.8)	3.4e-14	0.24
F2	[u]	-0.4 (-0.5, -0.3)	4.9e-10	0.1 (-0.1, 0.2)	0.29	2.1e-06
F3	[a]	0.5 (0.1, 0.8)	0.0053	1.9 (1.5, 2.2)	8.9e-25	3.3e-08
F3	[ɛ]	-0.7 (-1, -0.4)	6.9e-07	-1.3 (-1.6, -1)	4.1e-19	0.0024
F3	[i]	-1.8 (-2.2, -1.5)	1.8e-24	-2.3 (-2.7, -1.9)	1.2e-30	0.091
F3	[ɔ]	-0.5 (-0.9, -0.2)	0.00094	1 (0.6, 1.3)	4.8e-08	6.9e-10
F3	[u]	0.8 (0.4, 1.1)	4.6e-06	2.3 (1.9, 2.7)	2.9e-31	6.3e-09
F4	[a]	1.1 (0.5, 1.6)	5.4e-05	-0.2 (-0.8, 0.3)	0.37	0.00059
F4	[ɛ]	0.5 (0, 1)	0.072	-1 (-1.6, -0.4)	0.00067	0.00024
F4	[i]	0.8 (0.3, 1.3)	0.0028	-0.1 (-0.6, 0.4)	0.78	0.021
F4	[ɔ]	0.5 (0.1, 0.9)	0.022	-1.1 (-1.5, -0.8)	2.8e-09	1e-08
F4	[u]	1 (0.6, 1.4)	5.7e-07	-2.2 (-2.6, -1.8)	6.2e-29	8.9e-30

## Sheet: S5_PhenotypicCorrelations
AcousticPhenotype	OtherPhenotype	Type_OtherPhenotype	Subtype_OtherPhenotype	mean1_all	mean2_all	variance1_all	variance2_all	corrcoef_all	p_all	n_all	mean1_male	mean2_male	variance1_male	variance2_male	corrcoef_male	p_male	n_male	mean1_female	mean2_female	variance1_female	variance2_female	corrcoef_female	p_female	n_female	p_hetSexDifferences
StdF0_MeasureReading	Letter Fluency Number of Words Letters H S	Cognition	Letter Fluency	0.00184789	0.0113308	0.994533	0.989051	0.164387	9.2e-76	12331	-0.000980473	0.0108292	0.992997	0.995931	0.182601	2.54e-42	5453	0.00409026	0.0117285	0.995884	0.983741	0.149881	5.67e-36	6878	0.0685298
StdF0_MeasureReading	g factor	Cognition	G factor	0.00685617	0.0312245	0.992837	0.958928	0.140416	1.81e-53	11863	0.0084696	0.049481	0.996608	1.05983	0.13695	2.61e-23	5212	0.00559183	0.016918	0.990028	0.879535	0.143663	4.13e-32	6651	0.714992
StdF0_MeasureReading	Category Fluency Number of Words	Cognition	Category Fluency	0.0025181	0.00683536	0.995605	0.992567	0.132777	7.55e-50	12355	-6.85e-05	0.00538282	0.993344	1.10464	0.107056	2.08e-15	5457	0.00456437	0.00798447	0.997528	0.904049	0.155541	9.26e-39	6898	0.00712364
StdF0_MeasureReading	WASI Vocabulary	Cognition	WASI Vocabulary	0.0290455	0.00779267	0.971337	0.994216	0.189144	3.54e-45	5431	0.0326514	0.0223109	1.02347	1.10321	0.209838	5.47e-26	2453	0.0260753	-0.00416606	0.928702	0.904464	0.169451	1.03e-20	2978	0.133854
MedianF3_MeasureI	g factor	Cognition	G factor	0.00843122	0.032361	0.996764	0.962516	0.123021	1.14e-41	11965	0.00789162	0.0515499	0.99845	1.06114	0.131577	1.11e-21	5228	0.00884995	0.0174702	0.995604	0.885621	0.116016	1.14e-21	6737	0.396155
MedianF3_MeasureI	Trail Making Test B Seconds	Cognition	Trail Making Test	0.00779075	0.0139934	0.996886	0.992478	-0.117285	8.69e-39	12225	0.00576201	0.0108388	0.997292	1.10666	-0.12965	1.55e-21	5347	0.00936791	0.0164458	0.99671	0.903849	-0.106932	5.57e-19	6878	0.210638
StdF0_MeasureReading	Digit Coding Number Correct	Cognition	Digit coding	0.00268955	-0.010353	0.99546	0.990375	0.116544	1.55e-38	12298	0.00022899	-0.0169944	0.994248	1.01326	0.129309	9.26e-22	5436	0.00463878	-0.0050917	0.996556	0.972328	0.106227	1.04e-18	6862	0.201593
MedianF3_MeasureI	Digit Coding Number Correct	Cognition	Digit coding	0.00359003	-0.013191	0.996366	0.992684	0.110647	3.56e-35	12410	0.00122716	-0.0217186	0.994527	1.01701	0.092937	5.79e-12	5459	0.00544572	-0.00649373	0.997947	0.973622	0.124828	1.32e-25	6951	0.0767348
MedianF2_MeasureI	BodyScan High waist height ratio adjForHeight	Anthropometric	Bodyscan	0.0102703	0.0202972	0.997498	1.00174	0.130563	3.57e-34	8619	0.0245207	0.0307226	0.994404	1.02362	0.166192	1.04e-24	3746	-0.000684424	0.0122829	0.999805	0.984984	0.102557	6.86e-13	4873	0.00320438
MedianF3_MeasureI	Trail Making Test B A Difference Seconds	Cognition	Trail Making Test	0.00768111	0.0184745	0.996709	0.992426	-0.109289	9.77e-34	12176	0.00727645	0.0291098	0.998443	1.06065	-0.123848	1.08e-19	5324	0.00799553	0.010211	0.995506	0.93941	-0.0973411	6.4e-16	6852	0.145183
MedianF3_MeasureI	Letter Fluency Number of Words Letters H S	Cognition	Letter Fluency	0.0034798	0.0127694	0.998672	0.992414	0.106884	4.94e-33	12455	0.0024235	0.0122675	0.997431	0.993584	0.125501	9.9e-21	5480	0.00430969	0.0131638	0.999788	0.991636	0.0922599	1.11e-14	6975	0.0644906
SkewF0_MeasureVowels	Trail Making Test B Seconds	Cognition	Trail Making Test	0.00526951	0.0151968	1.00119	0.990825	-0.105143	7.58e-32	12387	0.00581827	0.0123307	0.996932	1.1053	-0.104226	1.23e-14	5439	0.00483993	0.0174404	1.00467	0.901347	-0.106206	6.43e-19	6948	0.912655
SkewF0_MeasureVowels	Digit Coding Number Correct	Cognition	Digit coding	0.00129686	-0.0141905	0.998075	0.992302	0.104111	1.06e-31	12574	-0.00195723	-0.021422	0.991926	1.01543	0.122735	3.93e-20	5553	0.00387056	-0.00847102	1.00307	0.974074	0.0891425	7.01e-14	7021	0.0604415
MedianF2_MeasureI	BodyScan SittingHeight Manual adjForHeight	Anthropometric	Bodyscan	0.00249955	0.0128824	0.99929	0.989969	-0.11319	2.29e-31	10506	0.00945304	0.0113497	1.00207	0.986021	-0.135304	5.76e-20	4519	-0.00274896	0.0140393	0.997296	0.99311	-0.0965097	6.94e-14	5987	0.0479666
StdF0_MeasureReading	Trail Making Test B Seconds	Cognition	Trail Making Test	0.00740496	0.0107888	0.992182	0.985456	-0.104872	4.92e-31	12116	0.00767338	0.00839539	0.993529	1.09756	-0.0993679	3.44e-13	5329	0.00719419	0.012668	0.99127	0.897573	-0.109897	1.01e-19	6787	0.56378
MedianF3_MeasureVowels	DXA Body Composition Head Lean and Bone Mineral Content	Anthropometric	DXA	-0.000369024	-0.000777441	0.997181	0.992298	-0.100183	8.31e-30	12730	0.00520998	-0.00686113	0.999998	0.987758	-0.119179	3.01e-19	5612	-0.00476764	0.00401908	0.995055	0.995964	-0.0851883	5.88e-13	7118	0.0560382
MedianF3_MeasureVowels	DXA Body Composition Head Total Mass	Anthropometric	DXA	-0.000369024	0.00238123	0.997181	0.991708	-0.0995767	1.82e-29	12730	0.00520998	-0.00470445	0.999998	0.986902	-0.117507	9.46e-19	5612	-0.00476764	0.00796775	0.995055	0.995564	-0.0854179	5.1e-13	7118	0.0712746
StdF0_MeasureReading	Education Any University Degree	Cognition	Education	0.14751	-3.45e-18	0.125761	0.998749	0.100083	1.94e-29	12589	0.123446	0.000138452	0.108226	0.996985	0.0912243	9.59e-12	5549	0.166477	-0.000109129	0.138782	1.00028	0.106869	2.27e-19	7040	0.382057
SkewF0_MeasureVowels	g factor	Cognition	G factor	0.0050109	0.029399	1.00141	0.962266	0.101191	5.2e-29	12123	0.00757288	0.0476441	0.999177	1.06146	0.111477	3.34e-16	5317	0.00300942	0.0151455	1.0033	0.884452	0.0925671	1.9e-14	6806	0.299929
MedianF3_MeasureVowels	DXA Body Composition Head Lean Mass	Anthropometric	DXA	-0.000369024	0.0141774	0.997181	0.988836	-0.0987297	5.44e-29	12730	0.00520998	0.00515921	0.999998	0.987601	-0.118344	5.34e-19	5612	-0.00476764	0.0212875	0.995055	0.989834	-0.0831818	2.03e-12	7118	0.0481087
StdF0_MeasureReading	Education nr years	Cognition	Education	-0.0142358	0.0822075	1.00197	1.06002	0.182508	7.83e-29	3647	-0.0355197	0.105015	1.00849	1.00448	0.198815	3.54e-14	1417	-0.00071144	0.0677149	0.997813	1.09524	0.173187	1.5e-16	2230	0.445542
MedianF2_MeasureI	DXA Lumbar L123 Area	Anthropometric	DXA	-0.000809887	-0.0357173	1.00034	0.986911	-0.105866	4.08e-28	10707	0.00244073	-0.0341352	1.00469	0.980154	-0.117675	1.03e-15	4609	-0.00326677	-0.0369131	0.997198	0.992176	-0.0969723	3.09e-14	6098	0.287048
MedianF2_MeasureI	DXA Lumbar L12 Area	Anthropometric	DXA	-0.000777344	-0.0360238	1.00026	0.988413	-0.104735	1.48e-27	10710	0.0023575	-0.0363606	1.0045	0.979943	-0.11707	1.43e-15	4610	-0.00314647	-0.0357692	0.997198	0.994975	-0.0954515	7.67e-14	6100	0.266214
MedianF3_MeasureA	DXA Body Composition Head Lean Mass	Anthropometric	DXA	-0.000725089	0.0194096	0.997288	0.983789	-0.0986997	1.91e-27	12018	0.00265408	0.00643026	0.99977	0.984152	-0.110483	8.11e-16	5272	-0.00336591	0.0295529	0.995481	0.983416	-0.0894189	1.81e-13	6746	0.250323
MedianF2_MeasureI	BodyScan Crotch height ratio adjForHeight	Anthropometric	Bodyscan	0.0103933	0.00259564	0.997598	0.978616	0.116236	2.24e-27	8621	0.0245207	0.00482739	0.994404	0.983271	0.123996	2.43e-14	3746	-0.000462421	0.000880739	0.999985	0.975233	0.110239	1.11e-14	4875	0.524858
MedianF3_MeasureO	Tonsillectomy	Surgery	Tonsillectomy	0.210272	1.18e-17	0.166071	0.998753	-0.0956562	4.08e-27	12636	0.183891	0.000167202	0.150103	1.00121	-0.0763957	1.28e-08	5525	0.230769	-0.00012991	0.17754	0.996985	-0.109846	1.42e-20	7111	0.0614687
SkewF0_MeasureVowels	Trail Making Test B A Difference Seconds	Cognition	Trail Making Test	0.00633983	0.0192042	1.00056	0.991002	-0.0961543	8.96e-27	12337	0.00699827	0.0299567	0.997223	1.05991	-0.0891868	4.75e-11	5415	0.00582475	0.0107926	1.00331	0.93708	-0.102043	1.63e-17	6922	0.477346
VTL_F1to4_05122022	DXA Body Composition Head Lean Mass	Anthropometric	DXA	0.000772789	0.0160545	0.997965	0.979798	0.0975796	1.74e-26	11840	-0.000375316	0.00553846	1.00253	0.979534	0.102275	1.49e-13	5185	0.00166729	0.0242477	0.994557	0.979997	0.0938991	1.58e-14	6655	0.650176
MedianF3_MeasureI	Category Fluency Number of Words	Cognition	Category Fluency	0.00320278	0.00860265	0.997285	0.997074	0.0949991	1.89e-26	12477	0.00100824	0.00466164	0.995902	1.10759	0.107093	1.74e-15	5483	0.0049232	0.0116922	0.998505	0.91056	0.0847621	1.21e-12	6994	0.214357
SkewF0_MeasureVowels	Letter Fluency Number of Words Letters H S	Cognition	Letter Fluency	4.21e-05	0.00926404	1.00045	0.992952	0.0942048	2.6e-26	12619	-0.00264993	0.00849686	0.994255	0.996183	0.103926	7.05e-15	5572	0.00217068	0.00987064	1.00547	0.990537	0.086539	3.31e-13	7047	0.330712
MedianF2_MeasureI	BodyScan Waist height ratio adjForHeight	Anthropometric	Bodyscan	0.0102703	0.0218364	0.997498	1.0022	0.113576	3.38e-26	8619	0.0245207	0.0262404	0.994404	1.01194	0.172579	1.48e-26	3746	-0.000684424	0.0184509	0.999805	0.994889	0.0678935	2.08e-06	4873	1.26e-06
MedianF3_MeasureA	DXA Body Composition Head Total Mass	Anthropometric	DXA	-0.000725089	0.00736528	0.997288	0.986289	-0.096179	3.89e-26	12018	0.00265408	-0.00388067	0.99977	0.98324	-0.106035	1.11e-14	5272	-0.00336591	0.016154	0.995481	0.988642	-0.0884381	3.31e-13	6746	0.336992
MedianF3_MeasureVowels	DXA Body Composition Head Fat Mass	Anthropometric	DXA	-0.000369024	0.0104082	0.997181	0.987248	-0.0931453	5.73e-26	12730	0.00520998	0.000812382	0.999998	0.981538	-0.108783	2.85e-16	5612	-0.00476764	0.0179737	0.995055	0.991759	-0.0807834	8.55e-12	7118	0.115704
MedianF2_MeasureI	DXA Lumbar L1 L3 Area	Anthropometric	DXA	-0.000809887	-0.0345863	1.00034	0.984957	-0.101357	6.8e-26	10707	0.00244073	-0.0293638	1.00469	0.979264	-0.109366	9.18e-14	4609	-0.00326677	-0.0385335	0.997198	0.989385	-0.0953396	8.27e-14	6098	0.470896
MedianF3_MeasureA	DXA Body Composition Head Fat Mass	Anthropometric	DXA	-0.000725089	0.0156742	0.997288	0.982295	-0.0948208	1.91e-25	12018	0.00265408	0.00161444	0.99977	0.979228	-0.102982	6.29e-14	5272	-0.00336591	0.0266619	0.995481	0.984563	-0.0883942	3.4e-13	6746	0.426105
VTL_F1to4_05122022	DXA Body Composition Head Total Mass	Anthropometric	DXA	0.000772789	0.00358326	0.997965	0.981639	0.0954805	2.01e-25	11840	-0.000375316	-0.004404	1.00253	0.977845	0.0941001	1.09e-11	5185	0.00166729	0.00980624	0.994557	0.984654	0.0965492	2.81e-15	6655	0.894526
VTL_F1to4_05122022	DXA Body Composition Head Fat Mass	Anthropometric	DXA	0.000772789	0.0118428	0.997965	0.977934	0.0953724	2.28e-25	11840	-0.000375316	0.00110129	1.00253	0.974751	0.0975266	1.88e-12	5185	0.00166729	0.0202117	0.994557	0.980401	0.0936839	1.81e-14	6655	0.835206
MedianF3_MeasureA	DXA Body Composition Head Lean and Bone Mineral Content	Anthropometric	DXA	-0.000725089	0.00402803	0.997288	0.986927	-0.0946496	2.33e-25	12018	0.00265408	-0.0059675	0.99977	0.983936	-0.105352	1.64e-14	5272	-0.00336591	0.0118395	0.995481	0.989271	-0.0862508	1.25e-12	6746	0.297342
MedianF2_MeasureO	Letter Fluency Number of Words Letters H S	Cognition	Letter Fluency	-0.00266195	0.0111351	0.995772	0.994917	-0.0931946	5e-25	12225	-0.00111462	0.00837614	0.996989	0.999457	-0.116896	7.6e-18	5373	-0.00387529	0.0132985	0.994959	0.991491	-0.0745115	6.49e-10	6852	0.0196367
MedianF2_MeasureI	DXA Lumbar L1234 Area	Anthropometric	DXA	-0.000713679	-0.0494021	1.0005	0.9787	-0.0988476	1.08e-24	10704	0.0023481	-0.0454828	1.00487	0.973165	-0.11041	5.35e-14	4608	-0.00302809	-0.0523647	0.997344	0.983024	-0.0901389	1.72e-12	6096	0.297525
VTL_F1to4_05122022	DXA Body Composition Head Lean and Bone Mineral Content	Anthropometric	DXA	0.000772789	0.000392572	0.997965	0.982364	0.0938917	1.24e-24	11840	-0.000375316	-0.0066127	1.00253	0.97849	0.0914391	4.09e-11	5185	0.00166729	0.00585048	0.994557	0.985462	0.0957965	4.61e-15	6655	0.81354
MedianF0_MeasureReading	DXA Body Composition Head Lean Mass	Anthropometric	DXA	-0.00104877	0.0146363	0.99923	0.988124	-0.0912934	1.82e-24	12437	-0.000714644	0.00729575	0.997499	0.982034	-0.0842694	3.94e-10	5489	-0.00131273	0.0204355	1.00074	0.993001	-0.0968029	5.84e-16	6948	0.486578
StdF0_MeasureReading	Trail Making Test B A Difference Seconds	Cognition	Trail Making Test	0.00675255	0.0144471	0.990329	0.986021	-0.0924218	2.4e-24	12070	0.00830258	0.0262976	0.993508	1.0508	-0.0892988	7.02e-11	5306	0.00553664	0.00515101	0.987978	0.935158	-0.0951269	4.31e-15	6764	0.750016
MedianF2_MeasureI	DXA Lumbar L23 Area	Anthropometric	DXA	-0.00105849	-0.0321203	1.00048	0.986271	-0.0978713	3.01e-24	10709	0.00244073	-0.0321451	1.00469	0.978467	-0.111998	2.29e-14	4609	-0.00370241	-0.0321015	0.997454	0.99233	-0.0872377	8.54e-12	6100	0.203111
MedianF2_MeasureE	g factor	Cognition	G factor	0.00424912	0.0339752	0.988875	0.95755	0.0935379	1e-23	11460	0.00792019	0.0512439	0.993542	1.05908	0.113935	4.96e-16	5029	0.00137836	0.0204713	0.98536	0.877891	0.076048	1e-09	6431	0.0435082
MedianF2_MeasureI	DXA Lumbar L1 Area	Anthropometric	DXA	-0.000777344	-0.0349648	1.00026	0.984979	-0.0963721	1.48e-23	10710	0.0023575	-0.0305802	1.0045	0.980047	-0.102557	2.84e-12	4610	-0.00314647	-0.0382784	0.997198	0.988842	-0.0917235	6.86e-13	6100	0.577694
MedianF2_MeasureI	DXA Lumbar L12 L4 Area	Anthropometric	DXA	-0.000713679	-0.0543587	1.0005	0.977441	-0.0963691	1.52e-23	10704	0.0023481	-0.0516787	1.00487	0.971446	-0.108956	1.14e-13	4608	-0.00302809	-0.0563845	0.997344	0.982122	-0.0868853	1.05e-11	6096	0.256758
MedianF3_MeasureO	DXA Body Composition Head Lean Mass	Anthropometric	DXA	-0.000192055	0.0133676	0.998238	0.989285	-0.0890438	1.97e-23	12485	0.00156124	0.00346882	1.00277	0.986322	-0.0800075	3.09e-09	5467	-0.00155786	0.0210787	0.994847	0.991598	-0.0960747	6.93e-16	7018	0.371992
MedianF2_MeasureVowels	DXA Body Composition Trunk Lean and Bone Mineral Content	Anthropometric	DXA	-0.00186531	0.00597473	0.999329	0.990641	-0.0879205	2.7e-23	12727	-0.00611573	0.000593643	1.02291	0.991865	-0.108067	4.52e-16	5610	0.0014851	0.0102164	0.980861	0.989775	-0.0717304	1.36e-09	7117	0.0412788
MedianF2_MeasureVowels	DXA Body Composition Trunk Lean	Anthropometric	DXA	-0.00186531	0.00551582	0.999329	0.991221	-0.0875948	3.91e-23	12727	-0.00611573	-0.000169345	1.02291	0.992825	-0.107009	8.72e-16	5610	0.0014851	0.00999716	0.980861	0.99005	-0.0719909	1.18e-09	7117	0.0492284
MedianF3_MeasureVowels	DXA Body Composition Trunk Lean	Anthropometric	DXA	-0.000369024	0.00546531	0.997181	0.991039	-0.0871787	6.2e-23	12730	0.00520998	-0.000168109	0.999998	0.992516	-0.0862736	9.33e-11	5612	-0.00476764	0.00990683	0.995055	0.989969	-0.0878543	1.09e-13	7118	0.929284
MedianF3_MeasureO	DXA Body Composition Trunk Percent Fat	Anthropometric	DXA	-0.000192055	-0.00495694	0.998238	0.990379	0.0879177	7e-23	12485	0.00156124	-0.00825326	1.00277	0.986417	0.088781	4.71e-11	5467	-0.00155786	-0.00238912	0.994847	0.993592	0.0872549	2.36e-13	7018	0.932421
MedianF3_MeasureVowels	DXA Body Composition Trunk Lean and Bone Mineral Content	Anthropometric	DXA	-0.000369024	0.00592445	0.997181	0.990457	-0.0869356	8.17e-23	12730	0.00520998	0.000595118	0.999998	0.991551	-0.0859395	1.1e-10	5612	-0.00476764	0.0101262	0.995055	0.989694	-0.087685	1.21e-13	7118	0.921932
StdF0_MeasureReading	Rapid Visual Information Processing (Sensitivity)	Cognition	Rapid visual information processing	0.00980802	0.0160755	1.0061	1.00434	0.100793	8.76e-23	9441	-0.011999	0.00414703	1.02017	1.026	0.105645	1.23e-11	4087	0.0264545	0.0251811	0.994909	0.987804	0.09666	1.31e-12	5354	0.664338
MedianF3_MeasureO	DXA Body Composition Total Lean	Anthropometric	DXA	-0.000192055	0.00952532	0.998238	0.988409	-0.0874251	1.21e-22	12485	0.00156124	0.0141124	1.00277	0.98217	-0.0789878	4.89e-09	5467	-0.00155786	0.005952	0.994847	0.99338	-0.0940007	2.87e-15	7018	0.40423
MedianF3_MeasureO	DXA Clinical Body LeanHeight2 kgm2	Anthropometric	DXA	-0.000192055	0.00893808	0.998238	0.985388	-0.0873653	1.3e-22	12485	0.00156124	0.0130967	1.00277	0.98015	-0.0810825	1.89e-09	5467	-0.00155786	0.00569849	0.994847	0.989584	-0.0922683	9.19e-15	7018	0.534286
MedianF3_MeasureE	DXA Body Composition Trunk Lean and Bone Mineral Content	Anthropometric	DXA	-2.02e-05	0.00716339	0.996665	0.984995	-0.0884705	1.57e-22	12125	0.00149474	-0.0011435	1.0044	0.990699	-0.103281	3.73e-14	5337	-0.00121127	0.0136946	0.990724	0.980559	-0.0766724	2.48e-10	6788	0.144767
MedianF3_MeasureE	DXA Body Composition Trunk Lean	Anthropometric	DXA	-2.02e-05	0.00662959	0.996665	0.985557	-0.0876232	3.96e-22	12125	0.00149474	-0.00194469	1.0044	0.992152	-0.101735	8.93e-14	5337	-0.00121127	0.013371	0.990724	0.980414	-0.076372	2.92e-10	6788	0.164567
MedianF3_MeasureO	DXA Clinical Body Android Percent Fat	Anthropometric	DXA	-0.000192055	-0.0271456	0.998238	0.986072	0.0863202	4.12e-22	12485	0.00156124	-0.0267409	1.00277	0.979219	0.0862413	1.65e-10	5467	-0.00155786	-0.027461	0.994847	0.991551	0.0863826	4.07e-13	7018	0.993737
MedianF3_MeasureI	Education nr years	Cognition	Education	0.0022777	0.0778564	1.06103	1.05297	0.1579	4.48e-22	3683	0.00939716	0.0987495	1.10431	0.997281	0.134662	3.27e-07	1424	-0.00221017	0.0646861	1.03418	1.08808	0.172459	1.3e-16	2259	0.26078
MedianF2_MeasureI	DXA Lumbar L2 Area	Anthropometric	DXA	-0.00102588	-0.0312829	1.0004	0.989518	-0.0930338	4.66e-22	10712	0.0023575	-0.0364114	1.0045	0.980597	-0.110247	5.76e-14	4610	-0.003582	-0.0274084	0.997454	0.996384	-0.0800702	3.69e-10	6102	0.120913
MedianF3_MeasureO	DXA Body Composition Subtotal Fat Mass	Anthropometric	DXA	-0.000192055	-0.00292477	0.998238	0.986325	0.0853101	1.24e-21	12485	0.00156124	-0.00614453	1.00277	0.984069	0.0754381	2.31e-08	5467	-0.00155786	-0.000416592	0.994847	0.988207	0.0930238	5.55e-15	7018	0.328615
MedianF0_MeasureReading	DXA Body Composition Right Arm Percent Fat	Anthropometric	DXA	-0.00104877	-0.0093321	0.99923	0.991241	0.0853341	1.45e-21	12437	-0.000714644	-0.0142204	0.997499	0.981453	0.0819402	1.18e-09	5489	-0.00131273	-0.00547026	1.00074	0.999081	0.0879919	1.95e-13	6948	0.736995
MedianF2_MeasureI	DXA Lumbar L1 L34 Area	Anthropometric	DXA	-0.000713679	-0.051641	1.0005	0.976369	-0.0918133	1.66e-21	10704	0.0023481	-0.0450722	1.00487	0.971999	-0.100809	6.69e-12	4608	-0.00302809	-0.0566065	0.997344	0.979775	-0.0850469	2.84e-11	6096	0.418154
MedianF2_MeasureVowels	DXA Body Composition Head Lean and Bone Mineral Content	Anthropometric	DXA	-0.00186531	-0.000762539	0.999329	0.992376	-0.0839402	2.29e-21	12727	-0.00611573	-0.00664204	1.02291	0.987956	-0.112509	2.66e-17	5610	0.0014851	0.003872	0.980861	0.99595	-0.0610869	2.49e-07	7117	0.00387833
VTL_F1to4_05122022	DXA Body Composition Trunk Lean and Bone Mineral Content	Anthropometric	DXA	0.000772789	0.0067977	0.997965	0.986826	0.086976	2.38e-21	11840	-0.000375316	0.000348317	1.00253	0.984941	0.0542648	9.22e-05	5185	0.00166729	0.0118225	0.994557	0.988385	0.112511	3.1e-20	6655	0.0016262
MedianF2_MeasureI	DXA Body Composition Trunk Lean and Bone Mineral Content	Anthropometric	DXA	-0.00212226	0.00819142	0.995091	0.990826	-0.0847999	2.73e-21	12421	0.00159341	0.0014892	0.99709	0.991242	-0.110283	2.62e-16	5473	-0.00504913	0.0134708	0.993641	0.990578	-0.0646537	6.83e-08	6948	0.0113609
VTL_F1to4_05122022	DXA Body Composition Trunk Lean	Anthropometric	DXA	0.000772789	0.0062743	0.997965	0.988126	0.0866981	3.19e-21	11840	-0.000375316	-0.000258381	1.00253	0.987236	0.0546048	8.33e-05	5185	0.00166729	0.011364	0.994557	0.988909	0.111773	5.47e-20	6655	0.00198287
MedianF3_MeasureO	DXA Body Composition Total Lean and Bone Mineral Content	Anthropometric	DXA	-0.000192055	0.00834997	0.998238	0.988744	-0.0842581	3.88e-21	12485	0.00156124	0.0128111	1.00277	0.982805	-0.0741978	3.91e-08	5467	-0.00155786	0.00487475	0.994847	0.993484	-0.0920974	1.03e-14	7018	0.320083
MedianF2_MeasureE	Letter Fluency Number of Words Letters H S	Cognition	Letter Fluency	-0.00051355	0.0144407	0.993301	0.993597	0.0859789	4.71e-21	11936	-0.000958827	0.0152795	0.998784	0.992167	0.106346	9.28e-15	5272	-0.000161284	0.0137771	0.989112	0.994877	0.0698114	1.15e-08	6664	0.0468953
StdF0_MeasureReading	WASI Matrix Reasoning	Cognition	WASI Matrix Reasoning	0.0269229	0.0086147	0.976105	0.995944	0.1262	8e-21	5445	0.0325568	0.030813	1.02438	1.1085	0.132298	4.25e-11	2459	0.0222834	-0.00966585	0.936636	0.902856	0.120334	3.99e-11	2986	0.658855
MedianF2_MeasureI	DXA Body Composition Trunk Lean	Anthropometric	DXA	-0.00212226	0.00771858	0.995091	0.991459	-0.083635	9.47e-21	12421	0.00159341	0.000985707	0.99709	0.992258	-0.108533	7.71e-16	5473	-0.00504913	0.0130221	0.993641	0.990909	-0.0639441	9.49e-08	6948	0.013382
MedianF0_MeasureReading	DXA Body Composition Head Fat Mass	Anthropometric	DXA	-0.00104877	0.0107192	0.99923	0.986324	-0.0835451	9.84e-21	12437	-0.000714644	0.00283055	0.997499	0.977222	-0.0725296	7.39e-08	5489	-0.00131273	0.0169514	1.00074	0.993569	-0.0921621	1.34e-14	6948	0.276013
MedianF2_MeasureVowels	DXA Body Composition Head Total Mass	Anthropometric	DXA	-0.00186531	0.00240306	0.999329	0.99178	-0.0825264	1.06e-20	12727	-0.00611573	-0.00447483	1.02291	0.987079	-0.109843	1.48e-16	5610	0.0014851	0.00782459	0.980861	0.995558	-0.0606889	2.97e-07	7117	0.00577652
SkewF0_MeasureSpilaRas	Trail Making Test B Seconds	Cognition	Trail Making Test	0.00611682	0.0156811	0.989629	0.989864	-0.0838666	1.38e-20	12247	0.00631867	0.0132828	0.977634	1.10563	-0.0816159	2.05e-09	5373	0.00595905	0.0175558	0.999149	0.899517	-0.0860472	8.66e-13	6874	0.807343
MedianF0_MeasureReading	DXA Body Composition Head Total Mass	Anthropometric	DXA	-0.00104877	0.00297799	0.99923	0.990296	-0.0831019	1.57e-20	12437	-0.000714644	-0.00175636	0.997499	0.982126	-0.0769496	1.12e-08	5489	-0.00131273	0.00671818	1.00074	0.99686	-0.0879179	2.05e-13	6948	0.542793
MedianF3_MeasureO	DXA Body Composition Total Fat Mass	Anthropometric	DXA	-0.000192055	-0.00263007	0.998238	0.986218	0.0829372	1.58e-20	12485	0.00156124	-0.00628218	1.00277	0.983765	0.0734759	5.3e-08	5467	-0.00155786	0.000214922	0.994847	0.988251	0.0903304	3.29e-14	7018	0.349185
MedianF2_MeasureI	DXA Lumbar L234 Area	Anthropometric	DXA	-0.000962369	-0.0496321	1.00064	0.977704	-0.089504	1.62e-20	10706	0.0023481	-0.0464884	1.00487	0.97105	-0.102228	3.37e-12	4608	-0.00346395	-0.0520078	0.9976	0.982879	-0.0799301	4.01e-10	6098	0.252073
SkewF0_MeasureSpilaRas	Digit Coding Number Correct	Cognition	Digit coding	0.00171519	-0.0153096	0.994285	0.99334	0.0829952	1.78e-20	12434	-0.00082636	-0.0235483	0.978621	1.01687	0.104055	1.05e-14	5487	0.0037226	-0.00880235	1.00679	0.974804	0.0662441	3.23e-08	6947	0.0358539
StdF0_MeasureReading	NEO Personality Openness	Personality	Openness	0.0595477	0.0301359	0.963942	0.952315	0.134105	2.1e-20	4711	0.0737636	0.0469876	0.946295	0.974426	0.172112	9.55e-12	1539	0.0526504	0.0219597	0.97266	0.941687	0.115474	6.59e-11	3172	0.0662524
MedianF1_MeasureI	WASI Vocabulary	Cognition	WASI Vocabulary	0.0295656	0.00625153	0.952412	0.996595	-0.125832	2.24e-20	5350	-0.0126135	0.0202801	0.914451	1.10482	-0.152171	3.84e-14	2437	0.0648523	-0.00548472	0.981759	0.906101	-0.10213	3.23e-08	2913	0.0668851
SkewF0_MeasureSpilaRas	Letter Fluency Number of Words Letters H S	Cognition	Letter Fluency	-0.000342443	0.0106396	0.995992	0.991018	0.0826317	2.25e-20	12476	-0.000643775	0.00900218	0.979742	0.996374	0.102693	2.1e-14	5505	-0.000104481	0.0119326	1.00897	0.986927	0.0669527	2.18e-08	6971	0.0469299
FCR	Trail Making Test B Seconds	Cognition	Trail Making Test	-0.00904492	0.0148291	0.994924	0.990665	0.0829461	2.35e-20	12369	-0.0130102	0.0118018	1.00115	1.10541	0.103035	2.67e-14	5424	-0.00594802	0.0171934	0.99018	0.90118	0.0656383	4.33e-08	6945	0.0385758
MedianF3_MeasureO	DXA Body Composition Total Percent Fat	Anthropometric	DXA	-0.000192055	-0.00580389	0.998238	0.987583	0.0825039	2.5e-20	12485	0.00156124	-0.00887723	1.00277	0.983313	0.0749321	2.87e-08	5467	-0.00155786	-0.00340976	0.994847	0.991037	0.0884119	1.13e-13	7018	0.454027
MedianF3_MeasureO	DXA Clinical Body Fat MassHeight2	Anthropometric	DXA	-0.000192055	-0.0026082	0.998238	0.986849	0.0824645	2.6e-20	12485	0.00156124	-0.00592996	1.00277	0.984159	0.0733218	5.65e-08	5467	-0.00155786	-2.06e-05	0.994847	0.989069	0.0896065	5.26e-14	7018	0.36573
MedianF3_MeasureO	DXA Clinical Body Total Body Percent Fat	Anthropometric	DXA	-0.000192055	-0.00564912	0.998238	0.987324	0.0824409	2.67e-20	12485	0.00156124	-0.00868952	1.00277	0.983196	0.0757039	2.06e-08	5467	-0.00155786	-0.00328066	0.994847	0.990668	0.087699	1.78e-13	7018	0.505248
SkewF0_MeasureSpilaRas	g factor	Cognition	G factor	0.00641107	0.0297404	0.989542	0.961266	0.0839665	3.16e-20	11986	0.010582	0.0476771	0.974519	1.06183	0.0900747	5.95e-11	5254	0.00315588	0.0157416	1.00139	0.88248	0.0789354	8.66e-11	6732	0.544228
MedianF2_MeasureI	DXA Clinical Body Android Lean and Bone Mineral Content	Anthropometric	DXA	-0.00212226	0.0191994	0.995091	0.983713	-0.0822233	4.18e-20	12421	0.00159341	0.0172652	0.99709	0.995412	-0.108267	9.07e-16	5473	-0.00504913	0.020723	0.993641	0.974634	-0.0614479	2.94e-07	6948	0.00940385
MedianF3_MeasureO	DXA Body Composition Subtotal Percent Fat	Anthropometric	DXA	-0.000192055	-0.00615536	0.998238	0.987166	0.0818581	4.91e-20	12485	0.00156124	-0.00922956	1.00277	0.982459	0.0749205	2.88e-08	5467	-0.00155786	-0.00376056	0.994847	0.99096	0.0872699	2.34e-13	7018	0.492769
MedianF0_MeasureReading	DXA Body Composition Head Lean and Bone Mineral Content	Anthropometric	DXA	-0.00104877	-5.23e-05	0.99923	0.990785	-0.0817922	6.19e-20	12437	-0.000714644	-0.00358511	0.997499	0.982832	-0.0781327	6.67e-09	5489	-0.00131273	0.00273862	1.00074	0.997192	-0.0846571	1.53e-12	6948	0.717354
FCR	Letter Fluency Number of Words Letters H S	Cognition	Letter Fluency	-0.00149986	0.00892203	0.996228	0.99277	-0.0812255	6.42e-20	12601	-0.00519293	0.00757646	1.0003	0.995764	-0.102758	1.53e-14	5557	0.00141359	0.00998355	0.993139	0.990546	-0.0641413	7.06e-08	7044	0.0309794
MedianF1_MeasureI	Letter Fluency Number of Words Letters H S	Cognition	Letter Fluency	-0.000243447	0.0127605	0.99202	0.988805	-0.0828414	7.49e-20	12068	0.00224627	0.012173	0.98684	0.993357	-0.117098	7.2e-18	5362	-0.00223418	0.0132302	0.9963	0.985313	-0.0554706	5.46e-06	6706	0.000742896
MedianF3_MeasureO	DXA Body Composition Subtotal Lean	Anthropometric	DXA	-0.000192055	0.00874634	0.998238	0.988222	-0.0814389	7.6e-20	12485	0.00156124	0.0142343	1.00277	0.981749	-0.0733895	5.49e-08	5467	-0.00155786	0.00447127	0.994847	0.993363	-0.0877141	1.77e-13	7018	0.426272
MedianF3_MeasureO	DXA Body Composition Head Fat Mass	Anthropometric	DXA	-0.000192055	0.00940484	0.998238	0.988158	-0.081232	9.41e-20	12485	0.00156124	-0.000919182	1.00277	0.980955	-0.0666468	8.07e-07	5467	-0.00155786	0.0174472	0.994847	0.993761	-0.0925476	7.63e-15	7018	0.150302
MedianF3_MeasureI	Education Any University Degree	Cognition	Education	0.146136	-6.14e-17	0.12479	0.998761	0.0804386	9.81e-20	12721	0.122782	0.000363798	0.107726	0.999265	0.074205	2.84e-08	5579	0.16438	-0.000284182	0.137378	0.998506	0.0852621	5.14e-13	7142	0.535273
MedianF3_MeasureO	DXA Clinical Body Android Subcutaneous	Anthropometric	DXA	-0.000192055	-0.0192763	0.998238	0.988562	0.0810583	1.13e-19	12485	0.00156124	-0.0224234	1.00277	0.983808	0.095001	1.87e-12	5467	-0.00155786	-0.0168247	0.994847	0.992392	0.0702111	3.86e-09	7018	0.168444
MedianF3_MeasureE	DXA Body Composition Head Lean and Bone Mineral Content	Anthropometric	DXA	-2.02e-05	0.00272605	0.996665	0.984071	-0.0822022	1.18e-19	12125	0.00149474	-0.00302033	1.0044	0.981542	-0.103719	2.91e-14	5337	-0.00121127	0.00724409	0.990724	0.986157	-0.0652003	7.52e-08	6788	0.0348157
MedianF1_MeasureVowels	DXA Body Composition Head Lean Mass	Anthropometric	DXA	-0.00189489	0.0141774	0.99797	0.988836	-0.0802147	1.2e-19	12730	-0.0018016	0.00515921	1.02968	0.987601	-0.0861507	9.92e-11	5612	-0.00196844	0.0212875	0.973113	0.989834	-0.0754252	1.84e-10	7118	0.547168
MedianF3_MeasureO	DXA Body Composition Trunk Lean	Anthropometric	DXA	-0.000192055	0.00353934	0.998238	0.991465	-0.0809737	1.23e-19	12485	0.00156124	-0.00256546	1.00277	0.99299	-0.0657231	1.14e-06	5467	-0.00155786	0.00829496	0.994847	0.990367	-0.0929038	6.01e-15	7018	0.131164
MedianF3_MeasureI	WASI Vocabulary	Cognition	WASI Vocabulary	0.0121835	0.00743019	1.01933	0.998267	0.12143	1.36e-19	5509	0.00380896	0.0209499	1.01244	1.11053	0.130579	5.83e-11	2489	0.0190855	-0.0037124	1.02525	0.905806	0.113673	3.59e-10	3020	0.530435
MedianF1_MeasureVowels	DXA Body Composition Head Total Mass	Anthropometric	DXA	-0.00189489	0.00238123	0.99797	0.991708	-0.0796745	2.11e-19	12730	-0.0018016	-0.00470445	1.02968	0.986902	-0.0866582	7.7e-11	5612	-0.00196844	0.00796775	0.973113	0.995564	-0.0740565	3.9e-10	7118	0.479377
MedianF1_MeasureO	Digit Coding Number Correct	Cognition	Digit coding	-0.000461466	-0.0125525	0.994183	0.992585	-0.0809788	2.66e-19	12252	0.00354686	-0.0201277	0.992417	1.0189	-0.0917119	1.51e-11	5385	-0.00360474	-0.0066121	0.995689	0.972015	-0.0723485	1.92e-09	6867	0.286415
MedianF3_MeasureO	DXA Body Composition Head Total Mass	Anthropometric	DXA	-0.000192055	0.00121624	0.998238	0.992665	-0.0799794	3.41e-19	12485	0.00156124	-0.00760147	1.00277	0.98648	-0.0682403	4.37e-07	5467	-0.00155786	0.00808521	0.994847	0.997517	-0.0890938	7.32e-14	7018	0.246826
MedianF1_MeasureVowels	DXA Body Composition Head Fat Mass	Anthropometric	DXA	-0.00189489	0.0104082	0.99797	0.987248	-0.0790439	4.04e-19	12730	-0.0018016	0.000812382	1.02968	0.981538	-0.0832727	4.08e-10	5612	-0.00196844	0.0179737	0.973113	0.991759	-0.0756558	1.62e-10	7118	0.669022
MedianF2_MeasureA	DXA Body Composition Head Lean and Bone Mineral Content	Anthropometric	DXA	-0.00225916	0.000259934	0.998986	0.989591	-0.0809429	4.79e-19	12086	-0.00401141	-0.00678914	0.999692	0.985303	-0.0955979	3.13e-12	5289	-0.000895666	0.00574508	0.998579	0.993005	-0.0695982	9.14e-09	6797	0.155295
FCR	Trail Making Test B A Difference Seconds	Cognition	Trail Making Test	-0.00962497	0.0187229	0.995463	0.990856	0.0801521	4.91e-19	12319	-0.0148588	0.029225	1.00081	1.0601	0.104278	1.49e-14	5400	-0.00554022	0.0105264	0.9914	0.936802	0.0601749	5.43e-07	6919	0.0149134
MedianF3_MeasureLongA	DXA Body Composition Head Lean Mass	Anthropometric	DXA	-0.000234561	0.0175653	0.998912	0.990119	-0.0798459	5.14e-19	12400	0.0010175	0.0105419	1.00433	0.988279	-0.0952404	1.61e-12	5472	-0.00122349	0.0231126	0.994777	0.991645	-0.0676409	1.73e-08	6928	0.126194
MedianF0_MeasureReading	DXA Body Composition Total Lean	Anthropometric	DXA	-0.00104877	0.0140095	0.99923	0.988284	-0.0795828	5.95e-19	12437	-0.000714644	0.0154988	0.997499	0.985113	-0.0811129	1.73e-09	5489	-0.00131273	0.012833	1.00074	0.990927	-0.0783804	5.93e-11	6948	0.879502
MedianF2_MeasureVowels	DXA Lumbar L123 Area	Anthropometric	DXA	0.0049739	-0.0347632	1.00739	0.991634	-0.0845556	6.46e-19	10989	0.00358407	-0.0305641	1.03891	0.984488	-0.0910653	3.32e-10	4737	0.00602695	-0.0379448	0.98367	0.997183	-0.0795337	2.97e-10	6252	0.548525
MedianF2_MeasureVowels	DXA Body Composition Head Lean Mass	Anthropometric	DXA	-0.00186531	0.0141986	0.999329	0.98896	-0.0785128	7.02e-19	12727	-0.00611573	0.00533841	1.02291	0.987811	-0.105653	2.01e-15	5610	0.0014851	0.0211827	0.980861	0.989895	-0.0567573	1.65e-06	7117	0.00605072
MedianF1_MeasureVowels	DXA Body Composition Head Lean and Bone Mineral Content	Anthropometric	DXA	-0.00189489	-0.000777441	0.99797	0.992298	-0.0784665	7.29e-19	12730	-0.0018016	-0.00686113	1.02968	0.987758	-0.0866453	7.75e-11	5612	-0.00196844	0.00401908	0.973113	0.995964	-0.0718807	1.25e-09	7118	0.407293
MedianF0_MeasureReading	DXA Clinical Body LeanHeight2 kgm2	Anthropometric	DXA	-0.00104877	0.0135857	0.99923	0.98478	-0.0793655	7.41e-19	12437	-0.000714644	0.0145047	0.997499	0.982109	-0.082717	8.22e-10	5489	-0.00131273	0.0128597	1.00074	0.98703	-0.0767293	1.48e-10	6948	0.739737
MedianF2_MeasureE	Trail Making Test B Seconds	Cognition	Trail Making Test	0.00381722	0.0144712	0.990245	0.987434	-0.0816151	8.49e-19	11718	0.00496894	0.0104589	0.996588	1.10208	-0.106216	2.07e-14	5146	0.0029154	0.0176129	0.985427	0.897791	-0.0603262	9.81e-07	6572	0.0134665
MedianF3_MeasureO	DXA Clinical Body Android Fat Mass	Anthropometric	DXA	-0.000192055	-0.0207049	0.998238	0.986769	0.0789531	9.63e-19	12485	0.00156124	-0.020865	1.00277	0.980125	0.0949964	1.88e-12	5467	-0.00155786	-0.0205801	0.994847	0.992086	0.0664845	2.45e-08	7018	0.11322
MedianF2_MeasureVowels	BodyScan High waist height ratio adjForHeight	Anthropometric	Bodyscan	0.0108436	0.0202961	1.00388	1.00482	0.0935527	1.1e-18	8849	0.0145512	0.0299463	1.03544	1.02175	0.125672	4.39e-15	3857	0.00797903	0.01284	0.979673	0.991811	0.0676195	1.72e-06	4992	0.0065901
FCR	g factor	Cognition	G factor	-0.0107423	0.0291182	1.00001	0.962414	-0.0800319	1.11e-18	12105	-0.0192879	0.0471647	1.00693	1.06191	-0.0909017	3.24e-11	5302	-0.00408225	0.0150534	0.994669	0.884563	-0.0706234	5.43e-09	6803	0.267355
MedianF3_MeasureO	DXA Body Composition Trunk Lean and Bone Mineral Content	Anthropometric	DXA	-0.000192055	0.0040622	0.998238	0.990727	-0.0787097	1.23e-18	12485	0.00156124	-0.00196255	1.00277	0.99171	-0.0621798	4.18e-06	5467	-0.00155786	0.00875547	0.994847	0.990052	-0.0916356	1.4e-14	7018	0.101906
MedianF3_MeasureO	DXA Body Composition Trunk Fat Mass	Anthropometric	DXA	-0.000192055	-0.00338387	0.998238	0.988168	0.0786445	1.31e-18	12485	0.00156124	-0.010271	1.00277	0.987331	0.088385	5.74e-11	5467	-0.00155786	0.00198118	0.994847	0.988895	0.0710529	2.51e-09	7018	0.335701
MedianF2_MeasureE	DXA Body Composition Trunk Lean and Bone Mineral Content	Anthropometric	DXA	-0.000247932	0.0076416	0.998412	0.984436	-0.0800539	1.4e-18	12028	-0.00307303	-0.0014305	1.00537	0.991793	-0.112028	2.53e-16	5308	0.00198356	0.0148075	0.993057	0.978655	-0.0545152	7.74e-06	6720	0.00169007
MedianF2_MeasureE	DXA Body Composition Trunk Lean	Anthropometric	DXA	-0.000247932	0.00715275	0.998412	0.984935	-0.0800094	1.46e-18	12028	-0.00307303	-0.00215182	1.00537	0.993255	-0.111198	4.19e-16	5308	0.00198356	0.0145023	0.993057	0.978388	-0.0550782	6.22e-06	6720	0.00218555
MedianF3_MeasureE	DXA Body Composition Head Total Mass	Anthropometric	DXA	-2.02e-05	0.00576453	0.996665	0.983679	-0.0796817	1.47e-18	12125	0.00149474	-0.000722626	1.0044	0.98209	-0.0999237	2.44e-13	5337	-0.00121127	0.010865	0.990724	0.985015	-0.0636714	1.51e-07	6788	0.0470354
MedianF3_MeasureO	DXA Body Composition Subtotal Lean and Bone Mineral Content	Anthropometric	DXA	-0.000192055	0.00856264	0.998238	0.98876	-0.0784867	1.54e-18	12485	0.00156124	0.0139197	1.00277	0.982751	-0.0693456	2.83e-07	5467	-0.00155786	0.00438948	0.994847	0.993542	-0.0856131	6.57e-13	7018	0.36634
MedianF3_MeasureO	DXA Body Composition Head Lean and Bone Mineral Content	Anthropometric	DXA	-0.000192055	-0.00197035	0.998238	0.993033	-0.0782974	1.86e-18	12485	0.00156124	-0.0101	1.00277	0.98715	-0.0681971	4.44e-07	5467	-0.00155786	0.00436261	0.994847	0.997666	-0.0861402	4.74e-13	7018	0.319063
MedianF2_MeasureA	ICD10 M51 Number of diagnoses	Musculoskeletal	Intervertebral disc disorder	-0.00352077	-0.319927	1.0029	1.0682	0.0823836	2e-18	11252	0.00215679	-0.162898	1.01441	0.854858	0.0677935	2.57e-06	4800	-0.00774463	-0.436751	0.99445	1.19508	0.0922764	1.07e-13	6452	0.19817
FCR	Digit Coding Number Correct	Cognition	Digit coding	-0.00243173	-0.0138074	0.994174	0.99251	-0.0779338	2.14e-18	12556	-0.00565768	-0.0209475	1.00036	1.01584	-0.0829275	6.26e-10	5538	0.000113908	-0.00817298	0.989418	0.974166	-0.0739284	5.53e-10	7018	0.615949
MedianF2_MeasureE	DXA Clinical Body Android Lean and Bone Mineral Content	Anthropometric	DXA	-0.000247932	0.0202627	0.998412	0.980626	-0.0795254	2.35e-18	12028	-0.00307303	0.0201264	1.00537	0.994766	-0.103365	4.17e-14	5308	0.00198356	0.0203703	0.993057	0.969604	-0.0603369	7.38e-07	6720	0.0188477
MedianF2_MeasureI	DXA Lumbar L1 L4 Area	Anthropometric	DXA	-0.000713679	-0.058331	1.0005	0.975303	-0.0842589	2.4e-18	10704	0.0023481	-0.0525399	1.00487	0.973023	-0.0929724	2.49e-10	4608	-0.00302809	-0.0627085	0.997344	0.977141	-0.0776888	1.23e-09	6096	0.432634
MedianF2_MeasureVowels	DXA Lumbar L12 Area	Anthropometric	DXA	0.00480366	-0.0343137	1.00789	0.99212	-0.0829848	2.8e-18	10992	0.00299846	-0.0318163	1.04032	0.982609	-0.0906344	4e-10	4738	0.00617128	-0.0362057	0.983479	0.999475	-0.0770939	1.01e-09	6254	0.481101
MedianF3_MeasureI	DXA Body Composition Trunk Lean and Bone Mineral Content	Anthropometric	DXA	-0.000209247	0.00687167	0.996366	0.991203	-0.0775728	2.97e-18	12567	-0.000205644	0.00109855	0.994334	0.992696	-0.0741012	3.5e-08	5521	-0.000212071	0.0113953	0.9981	0.990127	-0.0802932	1.45e-11	7046	0.730016
MedianF2_MeasureA	DXA Body Composition Head Total Mass	Anthropometric	DXA	-0.00225916	0.0035243	0.998986	0.98885	-0.0790618	3.07e-18	12086	-0.00401141	-0.00465688	0.999692	0.984626	-0.0927057	1.38e-11	5289	-0.000895666	0.00989038	0.998579	0.992189	-0.0685042	1.56e-08	6797	0.18596
MedianF2_MeasureVowels	DXA Clinical Body Android Lean and Bone Mineral Content	Anthropometric	DXA	-0.00186531	0.0176796	0.999329	0.985188	-0.076886	3.63e-18	12727	-0.00611573	0.0183892	1.02291	0.998856	-0.0898129	1.55e-11	5610	0.0014851	0.0171203	0.980861	0.974553	-0.0663496	2.09e-08	7117	0.18794
MedianF2_MeasureVowels	DXA Lumbar L1 L3 Area	Anthropometric	DXA	0.0049739	-0.0338107	1.00739	0.989423	-0.0826716	3.79e-18	10989	0.00358407	-0.0265199	1.03891	0.985378	-0.085198	4.2e-09	4737	0.00602695	-0.0393348	0.98367	0.992575	-0.0807185	1.61e-10	6252	0.815744
VTL_F1to4_05122022	DXA Body Composition Subtotal Fat Mass	Anthropometric	DXA	0.000772789	-0.00449196	0.997965	0.98165	-0.0795214	4.32e-18	11840	-0.000375316	-0.00529665	1.00253	0.971874	-0.0532725	0.000123781	5185	0.00166729	-0.00386501	0.994557	0.989413	-0.0998747	3.01e-16	6655	0.0117296
MedianF0_MeasureReading	DXA Body Composition Total Lean and Bone Mineral Content	Anthropometric	DXA	-0.00104877	0.0129261	0.99923	0.988679	-0.0775713	4.43e-18	12437	-0.000714644	0.014847	0.997499	0.986062	-0.0770262	1.09e-08	5489	-0.00131273	0.0114087	1.00074	0.990884	-0.0780013	7.34e-11	6948	0.95686
MedianF3_MeasureE	DXA Lumbar L1 Area	Anthropometric	DXA	7.53e-05	-0.0345642	1.00786	0.982642	-0.0847366	4.58e-18	10406	-0.00186879	-0.0278293	1.02472	0.983864	-0.0855927	9.44e-09	4479	0.00154442	-0.0396537	0.995291	0.981823	-0.0840681	8.82e-11	5927	0.938488
MedianF0_MeasureReading	DXA Clinical Body Total Body Percent Fat	Anthropometric	DXA	-0.00104877	-0.0103245	0.99923	0.988065	0.0774382	5.05e-18	12437	-0.000714644	-0.0104496	0.997499	0.984718	0.0766055	1.31e-08	5489	-0.00131273	-0.0102256	1.00074	0.990851	0.0780931	6.97e-11	6948	0.934231
MedianF3_MeasureLongA	DXA Body Composition Head Total Mass	Anthropometric	DXA	-0.000234561	0.004393	0.998912	0.992516	-0.0774709	5.47e-18	12400	0.0010175	-0.000905421	1.00433	0.987337	-0.0927011	6.19e-12	5472	-0.00122349	0.0085779	0.994777	0.996711	-0.0654351	4.95e-08	6928	0.130889
MedianF3_MeasureI	DXA Body Composition Trunk Lean	Anthropometric	DXA	-0.000209247	0.00641885	0.996366	0.991867	-0.0769497	5.51e-18	12567	-0.000205644	0.000446128	0.994334	0.993794	-0.0738142	3.95e-08	5521	-0.000212071	0.0110989	0.9981	0.990449	-0.079408	2.42e-11	7046	0.755227
MedianF0_MeasureReading	DXA Body Composition Total Percent Fat	Anthropometric	DXA	-0.00104877	-0.0104738	0.99923	0.98857	0.0773255	5.64e-18	12437	-0.000714644	-0.0107406	0.997499	0.985461	0.0754627	2.14e-08	5489	-0.00131273	-0.0102631	1.00074	0.991169	0.0787907	4.71e-11	6948	0.853534
MedianF2_MeasureI	DXA Lumbar L3 Area	Anthropometric	DXA	-0.000851389	-0.0267841	1.00053	0.981517	-0.0832016	6.16e-18	10711	0.0026651	-0.0219071	1.0047	0.971466	-0.0944587	1.27e-10	4610	-0.0035085	-0.0304693	0.99752	0.98924	-0.0747703	4.92e-09	6101	0.311955
MedianF0_MeasureReading	DXA Body Composition Subtotal Fat Mass	Anthropometric	DXA	-0.00104877	-0.00787946	0.99923	0.98748	0.0771801	6.5e-18	12437	-0.000714644	-0.00795112	0.997499	0.987135	0.0759422	1.74e-08	5489	-0.00131273	-0.00782284	1.00074	0.987895	0.0781561	6.73e-11	6948	0.902262
MedianF1_MeasureU	Letter Fluency Number of Words Letters H S	Cognition	Letter Fluency	-0.00160276	0.00927006	0.99518	0.987527	-0.0778029	6.85e-18	12221	0.000814471	0.00896374	0.999318	0.994514	-0.113395	5.71e-17	5406	-0.00352023	0.00951304	0.992036	0.982129	-0.0492882	4.68e-05	6815	0.000417654
SkewF0_MeasureVowels	WASI Vocabulary	Cognition	WASI Vocabulary	0.0299445	0.00680137	0.945868	0.998955	0.115214	8.16e-18	5522	0.0416534	0.0192677	0.936681	1.11182	0.11184	2.03e-08	2498	0.0202723	-0.00349656	0.953562	0.905826	0.118404	6.21e-11	3024	0.807438
StdF0_MeasureReading	Trail Making Test Part A Seconds	Cognition	Trail Making Test	0.00125159	-0.00910532	0.992036	0.97427	-0.0772837	8.18e-18	12328	0.000538643	-0.0151879	0.994432	1.02632	-0.0723796	8.73e-08	5450	0.00181651	-0.0042856	0.99028	0.933118	-0.0814123	1.33e-11	6878	0.617828
MedianF3_MeasureLongA	DXA Body Composition Head Lean and Bone Mineral Content	Anthropometric	DXA	-0.000234561	0.000985013	0.998912	0.993525	-0.0769927	8.73e-18	12400	0.0010175	-0.0034796	1.00433	0.988432	-0.0933827	4.33e-12	5472	-0.00122349	0.00451133	0.994777	0.997662	-0.0640409	9.47e-08	6928	0.104033
MedianF3_MeasureI	DXA Body Composition Right Leg Total Mass	Anthropometric	DXA	-0.000209247	-0.000867283	0.996366	0.975165	0.0763268	1.02e-17	12567	-0.000205644	0.0177312	0.994334	0.973087	0.0911926	1.1e-11	5521	-0.000212071	-0.0154404	0.9981	0.976447	0.0647398	5.31e-08	7046	0.140322
MedianF0_MeasureReading	DXA Body Composition Subtotal Percent Fat	Anthropometric	DXA	-0.00104877	-0.0108176	0.99923	0.98827	0.0766993	1.04e-17	12437	-0.000714644	-0.011046	0.997499	0.984878	0.07527	2.33e-08	5489	-0.00131273	-0.0106372	1.00074	0.991091	0.0778232	8.1e-11	6948	0.887376
MedianF2_MeasureI	DXA Lumbar L2 L4 Area	Anthropometric	DXA	-0.000962369	-0.0560671	1.00064	0.977416	-0.0825422	1.14e-17	10706	0.0023481	-0.0547396	1.00487	0.97216	-0.0964643	5.15e-11	4608	-0.00346395	-0.0570702	0.9976	0.981546	-0.0720425	1.76e-08	6098	0.209859
SkewF0_MeasureSpilaRas	Trail Making Test B A Difference Seconds	Cognition	Trail Making Test	0.00645519	0.0194228	0.991001	0.990938	-0.0773174	1.17e-17	12199	0.00691997	0.0306537	0.979572	1.05996	-0.0718775	1.4e-07	5351	0.00609201	0.010647	1.00008	0.936974	-0.0818968	1.11e-11	6848	0.582276
MedianF0_MeasureReading	DXA Body Composition Left Arm Percent Fat	Anthropometric	DXA	-0.00104877	0.00386453	0.99923	0.987155	0.0764637	1.31e-17	12437	-0.000714644	-0.00228865	0.997499	0.976967	0.0735183	4.89e-08	5489	-0.00131273	0.00872562	1.00074	0.995291	0.0787713	4.76e-11	6948	0.770766
MedianF2_MeasureVowels	DXA Body Composition Head Fat Mass	Anthropometric	DXA	-0.00186531	0.010442	0.999329	0.987318	-0.0752839	1.77e-17	12727	-0.00611573	0.00105238	1.02291	0.981678	-0.0993115	8.59e-14	5610	0.0014851	0.0178434	0.980861	0.991777	-0.0561161	2.16e-06	7117	0.0153344
MedianF2_MeasureVowels	DXA Clinical Body Android Percent Fat	Anthropometric	DXA	-0.00186531	-0.0284616	0.999329	0.985498	0.0751101	2.09e-17	12727	-0.00611573	-0.0286363	1.02291	0.977962	0.0930083	2.86e-12	5610	0.0014851	-0.0283239	0.980861	0.991577	0.0608153	2.81e-07	7117	0.0708252
MedianF4_MeasureO	DXA Body Composition Head Lean Mass	Anthropometric	DXA	-0.00104085	0.0133676	0.999005	0.989285	-0.0755744	2.68e-17	12485	-0.00124987	0.00346882	1.00195	0.986322	-0.0645432	1.77e-06	5467	-0.000878029	0.0210787	0.996855	0.991598	-0.0841749	1.58e-12	7018	0.275711
MedianF0_MeasureReading	DXA Clinical Body Fat MassHeight2	Anthropometric	DXA	-0.00104877	-0.00751765	0.99923	0.987522	0.0756448	2.89e-17	12437	-0.000714644	-0.00752725	0.997499	0.986065	0.0758358	1.83e-08	5489	-0.00131273	-0.00751006	1.00074	0.988815	0.0754943	2.91e-10	6948	0.984885
MedianF2_MeasureO	g factor	Cognition	G factor	-0.00885764	0.0308941	0.998104	0.962015	-0.0777394	3.11e-17	11749	-0.0089332	0.0496477	1.00232	1.06218	-0.0913195	5.49e-11	5130	-0.00879907	0.0163593	0.994986	0.884051	-0.0663179	6.58e-08	6619	0.178079
Global_MedianF0_01072022	DXA Body Composition Head Lean Mass	Anthropometric	DXA	-0.00129528	0.011863	0.998795	0.990503	-0.0741841	3.25e-17	12891	3.83e-05	0.00257605	0.997529	0.98731	-0.0849362	1.36e-10	5690	-0.00234902	0.0192013	0.999931	0.993042	-0.0657104	2.36e-08	7201	0.277566
MedianF2_MeasureVowels	ICD10 M51 Number of diagnoses	Musculoskeletal	Intervertebral disc disorder	0.00421269	-0.315751	1.00016	1.06741	0.0771141	3.91e-17	11865	0.00656988	-0.15722	1.02713	0.857	0.0688814	8.52e-07	5095	0.0024387	-0.43506	0.980002	1.19275	0.0837277	5.06e-12	6770	0.42267
MedianF3_MeasureE	DXA Lumbar L1 L3 Area	Anthropometric	DXA	0.000178626	-0.0354834	1.00793	0.986909	-0.081999	5.24e-17	10403	-0.0016624	-0.0284116	1.02476	0.981448	-0.084039	1.75e-08	4478	0.00157004	-0.0408282	0.995372	0.991136	-0.0804346	5.53e-10	5925	0.855276
MedianF3_MeasureE	DXA Body Composition Head Lean Mass	Anthropometric	DXA	-2.02e-05	0.0175135	0.996665	0.981665	-0.0759143	5.56e-17	12125	0.00149474	0.0092779	1.0044	0.983639	-0.097262	1.03e-12	5337	-0.00121127	0.0239886	0.990724	0.980163	-0.0589716	1.16e-06	6788	0.0359717
VTL_F1to4_05122022	DXA Body Composition Total Percent Fat	Anthropometric	DXA	0.000772789	-0.00806807	0.997965	0.982392	-0.076761	5.87e-17	11840	-0.000375316	-0.0091987	1.00253	0.96961	-0.0476428	0.000598672	5185	0.00166729	-0.00718718	0.994557	0.992496	-0.099279	4.51e-16	6655	0.00523729
MedianF3_MeasureLongA	DXA Body Composition Head Fat Mass	Anthropometric	DXA	-0.000234561	0.0129598	0.998912	0.986614	-0.0750027	5.93e-17	12400	0.0010175	0.00542726	1.00433	0.981075	-0.0881885	6.2e-11	5472	-0.00122349	0.0189093	0.994777	0.991052	-0.0645826	7.37e-08	6928	0.191007
VTL_F1to4_05122022	DXA Body Composition Trunk Percent Fat	Anthropometric	DXA	0.000772789	-0.00918642	0.997965	0.986893	-0.0767185	6.1e-17	11840	-0.000375316	-0.00862243	1.00253	0.973358	-0.0559137	5.6e-05	5185	0.00166729	-0.00962584	0.994557	0.997585	-0.0927967	3.19e-14	6655	0.0461212
VTL_F1to4_05122022	DXA Body Composition Total Fat Mass	Anthropometric	DXA	0.000772789	-0.00412322	0.997965	0.98211	-0.0767038	6.18e-17	11840	-0.000375316	-0.00539388	1.00253	0.972044	-0.0500679	0.000309507	5185	0.00166729	-0.00313324	0.994557	0.990097	-0.0973527	1.65e-15	6655	0.0105657
SkewF0_MeasureVowels	Rapid Visual Information Processing (Sensitivity)	Cognition	Rapid visual information processing	3.88e-06	0.011814	0.998434	1.00516	0.0849243	6.36e-17	9643	-0.00694252	0.0003728	1.00895	1.02881	0.0896454	6.32e-09	4178	0.00531442	0.0205608	0.990513	0.987085	0.08111	1.88e-09	5465	0.677242
MedianF0_MeasureReading	DXA Body Composition Total Fat Mass	Anthropometric	DXA	-0.00104877	-0.00756601	0.99923	0.987434	0.0748058	6.43e-17	12437	-0.000714644	-0.00793438	0.997499	0.986832	0.0741573	3.74e-08	5489	-0.00131273	-0.00727501	1.00074	0.988051	0.0753171	3.2e-10	6948	0.948707
VTL_F1to4_05122022	DXA Clinical Body Total Body Percent Fat	Anthropometric	DXA	0.000772789	-0.00772751	0.997965	0.981845	-0.0766594	6.44e-17	11840	-0.000375316	-0.0086076	1.00253	0.968909	-0.0487511	0.00044444	5185	0.00166729	-0.00704182	0.994557	0.992069	-0.0982387	9.11e-16	6655	0.00745389
MedianF1_MeasureI	Trail Making Test B Seconds	Cognition	Trail Making Test	-0.00401374	0.0138804	0.987117	0.992191	0.0766136	6.61e-17	11846	-0.000562867	0.00821914	0.978954	1.1047	0.104953	2.62e-14	5230	-0.00674168	0.0183557	0.993702	0.903363	0.0522653	2.1e-05	6616	0.00431962
MedianF2_MeasureVowels	DXA Body Composition Trunk Percent Fat	Anthropometric	DXA	-0.00186531	-0.00670831	0.999329	0.990356	0.0736117	8.91e-17	12727	-0.00611573	-0.0105267	1.02291	0.985518	0.0931906	2.59e-12	5610	0.0014851	-0.00369844	0.980861	0.994288	0.0579107	1.01e-06	7117	0.0477324
VTL_F1to4_05122022	DXA Clinical Body Fat MassHeight2	Anthropometric	DXA	0.000772789	-0.00389959	0.997965	0.981985	-0.0762439	9.47e-17	11840	-0.000375316	-0.00460379	1.00253	0.971938	-0.0504798	0.000275899	5185	0.00166729	-0.00335094	0.994557	0.989958	-0.0962163	3.5e-15	6655	0.0133998
MedianF2_MeasureA	DXA Body Composition Head Lean Mass	Anthropometric	DXA	-0.00225916	0.01595	0.998986	0.986547	-0.0753576	1.05e-16	12086	-0.00401141	0.00593508	0.999692	0.986326	-0.0872104	2.06e-10	5289	-0.000895666	0.0237431	0.998579	0.986726	-0.0661614	4.72e-08	6797	0.250116
MedianF0_MeasureReading	DXA Body Composition Left Arm Fat Mass	Anthropometric	DXA	-0.00104877	0.0190758	0.99923	0.98568	0.0742748	1.06e-16	12437	-0.000714644	0.00591093	0.997499	0.982039	0.06918	2.86e-07	5489	-0.00131273	0.0294761	1.00074	0.988454	0.0782955	6.22e-11	6948	0.613165
VTL_F1to4_05122022	DXA Body Composition Subtotal Percent Fat	Anthropometric	DXA	0.000772789	-0.00834329	0.997965	0.982057	-0.0760995	1.08e-16	11840	-0.000375316	-0.00943552	1.00253	0.968755	-0.0476335	0.000600141	5185	0.00166729	-0.00749232	0.994557	0.992567	-0.0981029	9.98e-16	6655	0.00635506
VTL_F1to4_05122022	DXA Body Composition Total Lean and Bone Mineral Content	Anthropometric	DXA	0.000772789	0.011938	0.997965	0.983203	0.0760633	1.12e-16	11840	-0.000375316	0.0147601	1.00253	0.969659	0.0462232	0.000869081	5185	0.00166729	0.00973919	0.994557	0.993892	0.0991273	5e-16	6655	0.00422926
MedianF2_MeasureVowels	DXA Lumbar L1 Area	Anthropometric	DXA	0.00480366	-0.0328053	1.00789	0.988155	-0.0789111	1.14e-16	10992	0.00299846	-0.0266346	1.04032	0.985641	-0.0801394	3.27e-08	4738	0.00617128	-0.0374801	0.983479	0.990166	-0.0779594	6.56e-10	6254	0.909722
MedianF2_MeasureE	Trail Making Test B A Difference Seconds	Cognition	Trail Making Test	0.0041846	0.0172944	0.990006	0.991459	-0.0765077	1.23e-16	11671	0.00610381	0.0266219	0.996422	1.05853	-0.100549	5.18e-13	5125	0.00268202	0.00999174	0.985129	0.93898	-0.0564916	4.78e-06	6546	0.0179287
MedianF2_MeasureU	Letter Fluency Number of Words Letters H S	Cognition	Letter Fluency	-0.000348565	0.00966612	0.993801	0.983548	-0.0761957	1.35e-16	11736	-0.00394487	0.00963339	0.996482	0.99127	-0.101866	1.79e-13	5192	0.00250474	0.00969209	0.991808	0.977571	-0.0556405	6.65e-06	6544	0.0126844
VTL_F1to4_05122022	DXA Clinical Body LeanHeight2 kgm2	Anthropometric	DXA	0.000772789	0.0124758	0.997965	0.979477	0.0757395	1.5e-16	11840	-0.000375316	0.0140869	1.00253	0.965692	0.0488451	0.000433223	5185	0.00166729	0.0112206	0.994557	0.99036	0.0965199	2.86e-15	6655	0.00994565
MedianF3_MeasureE	DXA Lumbar L12 Area	Anthropometric	DXA	7.53e-05	-0.0361185	1.00786	0.988348	-0.0806762	1.63e-16	10406	-0.00186879	-0.0340226	1.02472	0.982543	-0.089845	1.67e-09	4479	0.00154442	-0.0377023	0.995291	0.992896	-0.0736847	1.33e-08	5927	0.413423
MedianF0_MeasureReading	DXA Body Composition Subtotal Lean	Anthropometric	DXA	-0.00104877	0.0131238	0.99923	0.988195	-0.0737231	1.79e-16	12437	-0.000714644	0.0152096	0.997499	0.98458	-0.0757679	1.88e-08	5489	-0.00131273	0.011476	1.00074	0.991187	-0.0721171	1.74e-09	6948	0.839534
MedianF3_MeasureI	DXA Body Composition Left Leg Total Mass	Anthropometric	DXA	-0.000209247	-0.00337411	0.996366	0.980341	0.0732247	1.99e-16	12567	-0.000205644	0.0144434	0.994334	0.969609	0.0871767	8.46e-11	5521	-0.000212071	-0.0173353	0.9981	0.988444	0.0624353	1.55e-07	7046	0.16791
VTL_F1to4_05122022	DXA Clinical Body Android Percent Fat	Anthropometric	DXA	0.000772789	-0.0333037	0.997965	0.980656	-0.0753521	2.14e-16	11840	-0.000375316	-0.0300316	1.00253	0.966705	-0.0628783	5.83e-06	5185	0.00166729	-0.035853	0.994557	0.991657	-0.0849854	3.7e-12	6655	0.231976
VTL_F1to4_05122022	DXA Body Composition Total Lean	Anthropometric	DXA	0.000772789	0.013076	0.997965	0.983316	0.0753005	2.25e-16	11840	-0.000375316	0.0156171	1.00253	0.969439	0.0471222	0.000687144	5185	0.00166729	0.0110962	0.994557	0.994266	0.0970735	1.98e-15	6655	0.00691813
MedianF2_MeasureVowels	DXA Lumbar L23 Area	Anthropometric	DXA	0.00480056	-0.0318099	1.0074	0.991608	-0.0781262	2.28e-16	10991	0.00358407	-0.0292236	1.03891	0.983554	-0.0872363	1.77e-09	4737	0.00572198	-0.0337689	0.983684	0.997859	-0.0711027	1.79e-08	6254	0.401357
MedianF3_MeasureE	DXA Lumbar L123 Area	Anthropometric	DXA	0.000178626	-0.036439	1.00793	0.989733	-0.0800253	2.87e-16	10403	-0.0016624	-0.0329065	1.02476	0.982778	-0.0867009	6.08e-09	4478	0.00157004	-0.0391089	0.995372	0.99514	-0.0749379	7.58e-09	5925	0.551704
MedianF3_MeasureE	DXA Clinical Body Android Lean and Bone Mineral Content	Anthropometric	DXA	-2.02e-05	0.0190178	0.996665	0.981266	-0.0741297	2.92e-16	12125	0.00149474	0.0181791	1.0044	0.995249	-0.0731981	8.53e-08	5337	-0.00121127	0.0196771	0.990724	0.970416	-0.0748755	6.45e-10	6788	0.926831
MedianF2_MeasureE	Category Fluency Number of Words	Cognition	Category Fluency	-1.28e-05	0.00790761	0.991791	0.998239	0.0745741	3.13e-16	11956	-0.0019332	-0.00238061	0.997692	1.11542	0.0768586	2.24e-08	5276	0.00150388	0.0160335	0.987273	0.905689	0.0727087	2.65e-09	6680	0.82145
MedianF1_MeasureI	Trail Making Test B A Difference Seconds	Cognition	Trail Making Test	-0.00358872	0.0177117	0.988412	0.992469	0.0750462	3.18e-16	11800	0.00065003	0.0250094	0.979855	1.06168	0.109674	1.94e-15	5209	-0.00693868	0.0119442	0.995298	0.937849	0.0461981	0.000175143	6591	0.000599594
FCR	WASI Vocabulary	Cognition	WASI Vocabulary	0.0192757	0.00724336	0.922543	0.997212	-0.109416	3.46e-16	5515	0.0225665	0.0199358	0.934163	1.1081	-0.132859	2.6e-11	2492	0.0165629	-0.00321958	0.913253	0.905894	-0.0880943	1.21e-06	3023	0.0967399
MedianF3_MeasureVowels	DXA Body Composition Trunk Percent Fat	Anthropometric	DXA	-0.000369024	-0.00663553	0.997181	0.990578	0.0717836	4.97e-16	12730	0.00520998	-0.0107484	0.999998	0.985351	0.0760391	1.16e-08	5612	-0.00476764	-0.00339283	0.995055	0.994814	0.068472	7.26e-09	7118	0.671174
MedianF4_MeasureO	DXA Body Composition Head Total Mass	Anthropometric	DXA	-0.00104085	0.00121624	0.999005	0.992665	-0.0723838	5.45e-16	12485	-0.00124987	-0.00760147	1.00195	0.98648	-0.0595461	1.05e-05	5467	-0.000878029	0.00808521	0.996855	0.997517	-0.0823614	4.72e-12	7018	0.205311
MedianF2_MeasureU	Trail Making Test B Seconds	Cognition	Trail Making Test	-0.00770912	0.0153068	0.993049	0.987835	0.0752841	5.66e-16	11525	-0.0118472	0.0101588	0.995271	1.10565	0.0782205	2.43e-08	5068	-0.00446123	0.0193473	0.991435	0.895484	0.0728771	4.49e-09	6457	0.775492
MedianF3_MeasureVowels	DXA Body Composition Subtotal Fat Mass	Anthropometric	DXA	-0.000369024	-0.00448246	0.997181	0.986731	0.0716241	5.77e-16	12730	0.00520998	-0.00802533	0.999998	0.98528	0.0670044	5.02e-07	5612	-0.00476764	-0.00168917	0.995055	0.987996	0.0753008	1.97e-10	7118	0.641636
MedianF2_MeasureI	BodyScan Head height ratio adjForHeight	Anthropometric	Bodyscan	0.0105627	-0.0164516	0.997444	0.997309	-0.0869495	5.79e-16	8624	0.0244636	-0.0196257	0.994151	0.996586	-0.111844	6.32e-12	3747	-0.000117344	-0.014013	0.999915	0.998056	-0.0678458	2.1e-06	4877	0.042279
MedianF3_MeasureE	DXA Clinical Body Android Percent Fat	Anthropometric	DXA	-2.02e-05	-0.0316802	0.996665	0.984727	0.0731746	6.98e-16	12125	0.00149474	-0.0311974	1.0044	0.976398	0.085696	3.52e-10	5337	-0.00121127	-0.0320597	0.990724	0.99142	0.0633403	1.75e-07	6788	0.220921
MedianF2_MeasureU	g factor	Cognition	G factor	-0.0076154	0.0300575	0.994321	0.95646	-0.0757288	7.96e-16	11273	-0.0138235	0.0488139	0.997689	1.05564	-0.082196	6.79e-09	4953	-0.00275009	0.0153581	0.991785	0.878397	-0.070143	2.35e-08	6320	0.52463
MedianF0_MeasureReading	DXA Body Composition Right Arm Fat Mass	Anthropometric	DXA	-0.00104877	0.0146617	0.99923	0.989935	0.0719716	9.04e-16	12437	-0.000714644	0.00139113	0.997499	0.98481	0.0670811	6.49e-07	5489	-0.00131273	0.0251456	1.00074	0.993876	0.0758266	2.43e-10	6948	0.627688
MedianF4_MeasureO	DXA Body Composition Head Fat Mass	Anthropometric	DXA	-0.00104085	0.00940484	0.999005	0.988158	-0.071752	9.74e-16	12485	-0.00124987	-0.000919182	1.00195	0.980955	-0.0593818	1.11e-05	5467	-0.000878029	0.0174472	0.996855	0.993761	-0.0813597	8.53e-12	7018	0.222451
FCR	Category Fluency Number of Words	Cognition	Category Fluency	-0.00155758	0.00506973	0.99545	0.99761	-0.0713362	9.9e-16	12625	-0.00412188	-0.000993331	1.00062	1.10884	-0.0709596	1.16e-07	5562	0.000461759	0.00984429	0.991511	0.91011	-0.0718378	1.48e-09	7063	0.960876
MedianF2_MeasureO	Digit Coding Number Correct	Cognition	Digit coding	-0.00275381	-0.0129394	0.995009	0.995121	-0.0724986	1.09e-15	12185	-0.000444805	-0.0201295	0.998235	1.02033	-0.09366	6.24e-12	5358	-0.00456597	-0.00729634	0.992616	0.975415	-0.0554507	4.53e-06	6827	0.0359621
MedianF4_MeasureO	DXA Body Composition Head Lean and Bone Mineral Content	Anthropometric	DXA	-0.00104085	-0.00197035	0.999005	0.993033	-0.0716137	1.1e-15	12485	-0.00124987	-0.0101	1.00195	0.98715	-0.0589109	1.3e-05	5467	-0.000878029	0.00436261	0.996855	0.997666	-0.0814881	7.91e-12	7018	0.210098
MedianF3_MeasureU	DXA Clinical Body Android Percent Fat	Anthropometric	DXA	-0.000954584	-0.0279151	0.99697	0.986886	0.0714125	1.17e-15	12534	-0.000319591	-0.0292992	0.997482	0.981485	0.0772967	8.97e-09	5513	-0.00145319	-0.0268284	0.99671	0.991265	0.0668152	2.07e-08	7021	0.559654
MedianF0_MeasureReading	DXA Body Composition Subtotal Lean and Bone Mineral Content	Anthropometric	DXA	-0.00104877	0.0130183	0.99923	0.988659	-0.071648	1.21e-15	12437	-0.000714644	0.0153633	0.997499	0.985576	-0.0718725	9.68e-08	5489	-0.00131273	0.0111657	1.00074	0.99123	-0.0714728	2.42e-09	6948	0.982317
MedianF2_MeasureVowels	DXA Lumbar L1234 Area	Anthropometric	DXA	0.00512505	-0.0475561	1.00699	0.982494	-0.0760196	1.44e-15	10986	0.0033398	-0.0414631	1.03885	0.975965	-0.082304	1.39e-08	4736	0.00647785	-0.0521731	0.983	0.987548	-0.0711592	1.76e-08	6250	0.562253
MedianF3_MeasureVowels	DXA Clinical Body LeanHeight2 kgm2	Anthropometric	DXA	-0.000369024	0.0107695	0.997181	0.985427	-0.0705488	1.56e-15	12730	0.00520998	0.0154908	0.999998	0.980238	-0.0683233	2.98e-07	5612	-0.00476764	0.00704715	0.995055	0.989626	-0.0723402	9.8e-10	7118	0.821722
VTL_F1to4_05122022	DXA Body Composition Head Area	Anthropometric	DXA	0.000772789	-0.0411299	0.997965	0.973131	0.0729945	1.78e-15	11840	-0.000375316	-0.0409604	1.00253	0.973315	0.0646879	3.11e-06	5185	0.00166729	-0.0412619	0.994557	0.973134	0.0794931	8.19e-11	6655	0.423469
MedianF2_MeasureI	DXA Lumbar ROI Height	Anthropometric	DXA	-0.000858649	-0.0386957	1.00037	0.986941	-0.0766884	1.82e-15	10715	0.00258185	-0.030345	1.00452	0.993902	-0.0845201	8.86e-09	4611	-0.00345762	-0.0450039	0.997386	0.981753	-0.0707577	3.09e-08	6104	0.47981
MedianF1_MeasureA	ICD10 M51 Number of diagnoses	Musculoskeletal	Intervertebral disc disorder	0.00241499	-0.319949	1.01368	1.0697	0.074487	2.05e-15	11318	0.00420767	-0.162098	1.02434	0.855171	0.0676305	2.6e-06	4818	0.00108619	-0.436953	1.00593	1.19672	0.0800096	1.03e-10	6500	0.514301
VSA4o	g factor	Cognition	G factor	0.00686755	0.029034	0.998015	0.962662	0.0719964	2.15e-15	12100	0.0135984	0.0470514	1.00134	1.06238	0.0930974	1.09e-11	5299	0.0016232	0.0149958	0.995507	0.884664	0.053899	8.66e-06	6801	0.032106
MedianF3_MeasureLongA	Tonsillectomy	Surgery	Tonsillectomy	0.20845	9.09e-12	0.165012	0.998745	-0.0706631	2.25e-15	12545	0.180355	-7.93e-06	0.147854	1.00132	-0.0512538	0.000137262	5528	0.230583	6.25e-06	0.17744	0.996858	-0.0850115	9.55e-13	7017	0.0601619
MedianF1_MeasureI	g factor	Cognition	G factor	-0.00689031	0.0324947	0.989586	0.96272	-0.0734752	2.26e-15	11598	-0.0064993	0.0530337	0.98624	1.06072	-0.0910154	6.75e-11	5116	-0.00719893	0.0162841	0.992379	0.884925	-0.0585512	2.38e-06	6482	0.0820278
MedianF2_MeasureO	Trail Making Test B Seconds	Cognition	Trail Making Test	-0.0102336	0.0138512	0.993935	0.989576	0.0719676	2.85e-15	12003	-0.00964396	0.00967393	0.998974	1.10455	0.0809296	4.28e-09	5246	-0.0106914	0.0170944	0.99017	0.900435	0.0643914	1.16e-07	6757	0.368033
MedianF3_MeasureVowels	DXA Body Composition Total Lean and Bone Mineral Content	Anthropometric	DXA	-0.000369024	0.0102358	0.997181	0.989379	-0.0698796	2.87e-15	12730	0.00520998	0.0158015	0.999998	0.984464	-0.0666669	5.72e-07	5612	-0.00476764	0.00584766	0.995055	0.99335	-0.0724552	9.22e-10	7118	0.745416
MedianF4_MeasureLongA	DXA Body Composition Head Lean Mass	Anthropometric	DXA	3.72e-05	0.0175653	0.998917	0.990119	-0.0707548	2.99e-15	12400	-0.000707248	0.0105419	1.0002	0.988279	-0.0681003	4.56e-07	5472	0.000625125	0.0231126	0.998047	0.991645	-0.0728601	1.25e-09	6928	0.792125
MedianF3_MeasureVowels	DXA Body Composition Total Lean	Anthropometric	DXA	-0.000369024	0.011406	0.997181	0.988919	-0.0697938	3.11e-15	12730	0.00520998	0.0167333	0.999998	0.983462	-0.0672896	4.48e-07	5612	-0.00476764	0.00720591	0.995055	0.993321	-0.0718091	1.3e-09	7118	0.799868
MedianF2_MeasureU	WASI Vocabulary	Cognition	WASI Vocabulary	0.0149035	0.0039662	0.948636	0.985499	-0.108144	3.73e-15	5249	0.011201	0.0147855	0.959164	1.09382	-0.119368	5.37e-09	2370	0.0179514	-0.00494031	0.94028	0.8965	-0.0979907	1.35e-07	2879	0.439269
MedianF0_MeasureReading	DXA Body Composition Right Arm Lean	Anthropometric	DXA	-0.00104877	0.0346871	0.99923	0.984495	-0.0703226	4.01e-15	12437	-0.000714644	0.0312511	0.997499	0.981389	-0.0772442	9.88e-09	5489	-0.00131273	0.0374016	1.00074	0.987074	-0.0648783	6.15e-08	6948	0.492847
MedianF0_MeasureReading	DXA Body Composition Trunk Lean	Anthropometric	DXA	-0.00104877	0.00761373	0.99923	0.98947	-0.0702921	4.12e-15	12437	-0.000714644	-0.000219202	0.997499	0.991404	-0.0561985	3.09e-05	5489	-0.00131273	0.0138018	1.00074	0.987998	-0.0814265	1.04e-11	6948	0.161856
MedianF3_MeasureVowels	DXA Clinical Body Android Percent Fat	Anthropometric	DXA	-0.000369024	-0.028382	0.997181	0.985915	0.0694307	4.32e-15	12730	0.00520998	-0.0289195	0.999998	0.977877	0.0745691	2.2e-08	5612	-0.00476764	-0.0279582	0.995055	0.992389	0.0654067	3.3e-08	7118	0.60726
MedianF2_MeasureVowels	DXA Body Composition Left Arm Bone Mineral Content	Anthropometric	DXA	-0.00186531	-0.0061963	0.999329	0.989772	-0.0694169	4.4e-15	12727	-0.00611573	-0.00247314	1.02291	0.989438	-0.0807248	1.38e-09	5610	0.0014851	-0.00913109	0.980861	0.990156	-0.060304	3.53e-07	7117	0.252001
MedianF2_MeasureI	DXA Lumbar L34 Area	Anthropometric	DXA	-0.000755229	-0.0514192	1.00069	0.974007	-0.0756332	4.49e-15	10708	0.00257254	-0.0451068	1.00488	0.969673	-0.0849226	7.59e-09	4609	-0.00327002	-0.0561894	0.997666	0.977389	-0.068648	7.95e-08	6099	0.403537
MedianF3_MeasureVowels	DXA Body Composition Total Percent Fat	Anthropometric	DXA	-0.000369024	-0.00738759	0.997181	0.988536	0.0693536	4.63e-15	12730	0.00520998	-0.0112421	0.999998	0.984589	0.065423	9.26e-07	5612	-0.00476764	-0.00434856	0.995055	0.991765	0.0724822	9.09e-10	7118	0.692133
MedianF3_MeasureI	Trail Making Test Part A Seconds	Cognition	Trail Making Test	0.00273364	-0.00671274	0.998213	0.981302	-0.0701121	4.75e-15	12445	0.00243157	-0.0134332	0.99824	1.03391	-0.0719682	9.69e-08	5474	0.00297084	-0.00143548	0.998334	0.940067	-0.0686249	9.61e-09	6971	0.85292
VSA4o	Letter Fluency Number of Words Letters H S	Cognition	Letter Fluency	0.00205904	0.00892768	0.997123	0.992837	0.069683	4.79e-15	12596	0.00250232	0.00765113	0.997673	0.995572	0.102463	1.85e-14	5554	0.00170943	0.0099345	0.99683	0.990818	0.0437584	0.00023914	7042	0.00104631
MedianF0_MeasureVowels	DXA Body Composition Head Lean Mass	Anthropometric	DXA	-0.00160322	0.0141774	0.997826	0.988836	-0.0693122	4.8e-15	12730	-0.000167124	0.00515921	1.04436	0.987601	-0.0731088	4.13e-08	5612	-0.00273547	0.0212875	0.961276	0.989834	-0.0662097	2.23e-08	7118	0.698749
MedianF3_MeasureVowels	DXA Clinical Body Total Body Percent Fat	Anthropometric	DXA	-0.000369024	-0.0072102	0.997181	0.988035	0.0692026	5.3e-15	12730	0.00520998	-0.0109837	0.999998	0.983868	0.0657514	8.16e-07	5612	-0.00476764	-0.0042351	0.995055	0.991439	0.0719525	1.2e-09	7118	0.727968
StdF0_MeasureLongA	Letter Fluency Number of Words Letters H S	Cognition	Letter Fluency	-0.000656371	0.00929671	0.999565	0.989753	-0.0703714	5.65e-15	12284	-9.58e-05	0.00745983	0.995173	0.99421	-0.0807967	2.45e-09	5429	-0.00110036	0.0107515	1.00319	0.986362	-0.0621152	2.63e-07	6855	0.303081
MedianF3_MeasureVowels	DXA Lumbar L1 Area	Anthropometric	DXA	-0.00583386	-0.0324675	1.00609	0.988316	-0.0740646	7.29e-15	10995	-0.00184066	-0.0261493	1.02224	0.985804	-0.064827	7.89e-06	4740	-0.00885989	-0.0372553	0.993983	0.990324	-0.0811879	1.25e-10	6255	0.394857
MedianF2_MeasureE	Digit Coding Number Correct	Cognition	Digit coding	0.000315104	-0.0106645	0.993155	0.987712	0.0711147	7.92e-15	11897	-0.00395873	-0.0201389	0.997132	1.01899	0.0899862	6.11e-11	5258	0.00369993	-0.00316089	0.990128	0.962965	0.055643	5.69e-06	6639	0.062394
MedianF3_MeasureVowels	DXA Body Composition Total Fat Mass	Anthropometric	DXA	-0.000369024	-0.00417841	0.997181	0.986709	0.0687481	7.97e-15	12730	0.00520998	-0.00812193	0.999998	0.985019	0.063611	1.84e-06	5612	-0.00476764	-0.00106925	0.995055	0.988159	0.0728356	7.53e-10	7118	0.60487
Global_MedianF0_01072022	Ever Smokers	Addiction	Smoking (ever or never)	0.359721	-8.79e-18	0.230339	0.998788	-0.0678818	8.14e-15	13049	0.331247	0.00176903	0.221561	0.998022	-0.0447634	0.000683695	5751	0.382159	-0.00139404	0.236146	0.999524	-0.0855488	2.39e-13	7298	0.0205645
MedianF3_MeasureVowels	DXA Clinical Body Fat MassHeight2	Anthropometric	DXA	-0.000369024	-0.00410082	0.997181	0.986837	0.0687217	8.16e-15	12730	0.00520998	-0.00775877	0.999998	0.984313	0.0644584	1.34e-06	5612	-0.00476764	-0.0012168	0.995055	0.988946	0.0721149	1.1e-09	7118	0.667592
MedianF4_MeasureLongA	DXA Body Composition Head Fat Mass	Anthropometric	DXA	3.72e-05	0.0129598	0.998917	0.986614	-0.0696282	8.16e-15	12400	-0.000707248	0.00542726	1.0002	0.981075	-0.068004	4.73e-07	5472	0.000625125	0.0189093	0.998047	0.991052	-0.0709174	3.39e-09	6928	0.871849
MedianF0_MeasureReading	DXA Body Composition Trunk Percent Fat	Anthropometric	DXA	-0.00104877	-0.00843042	0.99923	0.988333	0.0694651	8.6e-15	12437	-0.000714644	-0.0100133	0.997499	0.984861	0.0802807	2.54e-09	5489	-0.00131273	-0.00717996	1.00074	0.991214	0.0609631	3.64e-07	6948	0.284018
MedianF4_MeasureLongA	DXA Body Composition Head Total Mass	Anthropometric	DXA	3.72e-05	0.004393	0.998917	0.992516	-0.0695159	9.01e-15	12400	-0.000707248	-0.000905421	1.0002	0.987337	-0.0657377	1.12e-06	5472	0.000625125	0.0085779	0.998047	0.996711	-0.0724967	1.51e-09	6928	0.708245
VTL_F1to4_05122022	DXA Lumbar L1 L3 Area	Anthropometric	DXA	0.00595675	-0.0383002	0.998758	0.978185	0.0766367	1e-14	10161	0.00857374	-0.0326072	1.02864	0.968592	0.0522276	0.000561075	4358	0.00399141	-0.0425756	0.97648	0.985514	0.0952897	3.36e-13	5803	0.0314317
MedianF3_MeasureVowels	DXA Body Composition Subtotal Percent Fat	Anthropometric	DXA	-0.000369024	-0.00775999	0.997181	0.988217	0.0684672	1.02e-14	12730	0.00520998	-0.0116223	0.999998	0.98394	0.0651182	1.04e-06	5612	-0.00476764	-0.00471486	0.995055	0.991706	0.0711371	1.85e-09	7118	0.735668
MedianF2_MeasureI	DXA Body Composition T Spine Area	Anthropometric	DXA	-0.00225457	0.0444334	0.995524	0.976479	-0.0692678	1.09e-14	12413	0.00155395	0.061059	0.99778	0.970129	-0.0887266	4.8e-11	5469	-0.00525411	0.0313393	0.99387	0.981232	-0.0541056	6.42e-06	6944	0.0550942
VTL_F1to4_05122022	DXA Lumbar L123 Area	Anthropometric	DXA	0.00595675	-0.0418352	0.998758	0.982224	0.0764826	1.13e-14	10161	0.00857374	-0.0378339	1.02864	0.969667	0.0516859	0.000640355	4358	0.00399141	-0.0448402	0.97648	0.991802	0.0953902	3.17e-13	5803	0.0289889
MedianF3_MeasureU	DXA Body Composition Trunk Percent Fat	Anthropometric	DXA	-0.000954584	-0.00568007	0.99697	0.991464	0.0688146	1.21e-14	12534	-0.000319591	-0.0105877	0.997482	0.988601	0.0744624	3.07e-08	5513	-0.00145319	-0.00182654	0.99671	0.993819	0.0643958	6.59e-08	7021	0.575346
MedianF2_MeasureA	DXA Body Composition Head Fat Mass	Anthropometric	DXA	-0.00225916	0.0119219	0.998986	0.983935	-0.0699956	1.29e-14	12086	-0.00401141	0.000928018	0.999692	0.980113	-0.0807861	3.95e-09	5289	-0.000895666	0.0204767	0.998579	0.986886	-0.0616569	3.61e-07	6797	0.29608
MedianF3_MeasureE	DXA Body Composition Head Fat Mass	Anthropometric	DXA	-2.02e-05	0.0133794	0.996665	0.980269	-0.0698682	1.31e-14	12125	0.00149474	0.00514544	1.0044	0.97944	-0.087183	1.73e-10	5337	-0.00121127	0.0198532	0.990724	0.980969	-0.0561588	3.64e-06	6788	0.0893965
MedianF2_MeasureVowels	DXA Body Composition Right Arm Bone Mineral Content	Anthropometric	DXA	-0.00186531	0.00782686	0.999329	0.986568	-0.0680482	1.5e-14	12727	-0.00611573	0.013209	1.02291	0.985818	-0.079094	2.94e-09	5610	0.0014851	0.00358441	0.980861	0.987256	-0.0591402	5.91e-07	7117	0.263042
MedianF0_MeasureReading	DXA Body Composition Right Arm Lean and Bone Mineral Content	Anthropometric	DXA	-0.00104877	0.034226	0.99923	0.985958	-0.0688234	1.51e-14	12437	-0.000714644	0.0311919	0.997499	0.982398	-0.0740989	3.83e-08	5489	-0.00131273	0.036623	1.00074	0.988898	-0.0646753	6.76e-08	6948	0.601277
Global_MedianF0_01072022	DXA Body Composition Head Fat Mass	Anthropometric	DXA	-0.00129528	0.00806118	0.998795	0.988864	-0.0675415	1.6e-14	12891	3.83e-05	-0.00178046	0.997529	0.981981	-0.0742911	1.99e-08	5690	-0.00234902	0.0158377	0.999931	0.994303	-0.0622343	1.24e-07	7201	0.496085
MedianF3_MeasureE	DXA Body Composition Trunk Percent Fat	Anthropometric	DXA	-2.02e-05	-0.0079648	0.996665	0.989258	0.0695343	1.75e-14	12125	0.00149474	-0.0111065	1.0044	0.985293	0.0834053	1.02e-09	5337	-0.00121127	-0.00549465	0.990724	0.992508	0.0586027	1.35e-06	6788	0.174514
VTL_F1to4_05122022	DXA Body Composition Left Arm Lean and Bone Mineral Content	Anthropometric	DXA	0.000772789	0.0119324	0.997965	0.982409	0.0702506	1.92e-14	11840	-0.000375316	0.0134338	1.00253	0.974436	0.0441148	0.00148439	5185	0.00166729	0.0107627	0.994557	0.988765	0.0905497	1.31e-13	6655	0.0120713
MedianF2_MeasureU	Trail Making Test B A Difference Seconds	Cognition	Trail Making Test	-0.00798016	0.0196875	0.992303	0.989012	0.0712788	2.02e-14	11480	-0.0112316	0.0290222	0.994656	1.06145	0.0697417	6.97e-07	5049	-0.00542748	0.0123589	0.990595	0.932174	0.0726827	5.3e-09	6431	0.875534
MedianF3_MeasureE	DXA Body Composition Subtotal Fat Mass	Anthropometric	DXA	-2.02e-05	-0.00717142	0.996665	0.986054	0.0693557	2.04e-14	12125	0.00149474	-0.0098359	1.0044	0.986391	0.0820196	1.93e-09	5337	-0.00121127	-0.0050765	0.990724	0.985924	0.0593351	9.92e-07	6788	0.214292
MedianF0_MeasureReading	ICD10 M51 Number of diagnoses	Musculoskeletal	Intervertebral disc disorder	-0.00653355	-0.321063	1.01196	1.06419	0.0709037	2.12e-14	11584	-0.00378812	-0.15917	1.0173	0.851436	0.0628849	8.88e-06	4981	-0.00860457	-0.443189	1.00808	1.19015	0.0770164	3.63e-10	6603	0.450855
MedianF4_MeasureLongA	DXA Body Composition Head Lean and Bone Mineral Content	Anthropometric	DXA	3.72e-05	0.000985013	0.998917	0.993525	-0.0685212	2.15e-14	12400	-0.000707248	-0.0034796	1.0002	0.988432	-0.0642372	1.96e-06	5472	0.000625125	0.00451133	0.998047	0.997662	-0.0718988	2.05e-09	6928	0.671437
MedianF2_MeasureVowels	BodyScan SittingHeight Manual adjForHeight	Anthropometric	Bodyscan	0.00729482	0.0105818	1.00392	0.98892	-0.0732392	2.58e-14	10783	0.00755472	0.010742	1.03742	0.982681	-0.0937951	1.46e-10	4645	0.00709815	0.0104607	0.978724	0.993803	-0.0573337	6.94e-06	6138	0.0603334
MedianF3_MeasureVowels	BodyScan HeadCircumference Manual adjForHeight	Anthropometric	Bodyscan	-0.00944151	0.00832971	1.00354	0.992878	-0.074608	2.69e-14	10375	-0.00518562	0.00306971	1.01218	0.993334	-0.0879813	3.84e-09	4463	-0.0126543	0.0123005	0.997169	0.992666	-0.0644072	7.13e-07	5912	0.233677
MedianF2_MeasureU	Digit Coding Number Correct	Cognition	Digit coding	-0.00224544	-0.0117586	0.992704	0.989024	-0.0701891	2.9e-14	11697	-0.00550537	-0.0209072	0.994509	1.01364	-0.0716197	2.49e-07	5173	0.000339419	-0.00450451	0.991411	0.969538	-0.0690823	2.3e-08	6524	0.89144
MedianF3_MeasureE	DXA Body Composition Total Percent Fat	Anthropometric	DXA	-2.02e-05	-0.00944441	0.996665	0.985139	0.0687605	3.39e-14	12125	0.00149474	-0.0127629	1.0044	0.984512	0.0798276	5.14e-09	5337	-0.00121127	-0.00683529	0.990724	0.985761	0.0600139	7.45e-07	6788	0.278085
StdF0_MeasureLongA	g factor	Cognition	G factor	-0.00329449	0.030925	1.00244	0.960512	-0.0696856	3.43e-14	11799	-0.0063303	0.0475845	0.995954	1.0606	-0.0799064	8.3e-09	5181	-0.000917859	0.0178829	1.00765	0.881922	-0.0610568	6.62e-07	6618	0.30885
MedianF2_MeasureVowels	DXA Lumbar L2 Area	Anthropometric	DXA	0.0046304	-0.0302072	1.00789	0.993806	-0.0721781	3.45e-14	10994	0.00299846	-0.0323686	1.04032	0.983484	-0.085507	3.67e-09	4738	0.00586636	-0.0285702	0.983493	1.00178	-0.0619185	9.46e-07	6256	0.219883
MedianF0_MeasureReading	DXA Body Composition Trunk Lean and Bone Mineral Content	Anthropometric	DXA	-0.00104877	0.00811859	0.99923	0.988812	-0.0678073	3.66e-14	12437	-0.000714644	0.000651047	0.997499	0.990457	-0.0524778	0.000100048	5489	-0.00131273	0.014018	1.00074	0.987575	-0.0799146	2.49e-11	6948	0.128218
MedianF2_MeasureVowels	DXA Lumbar L12 L4 Area	Anthropometric	DXA	0.00512505	-0.0517013	1.00699	0.98126	-0.072111	3.72e-14	10986	0.0033398	-0.0468311	1.03885	0.974142	-0.0794247	4.36e-08	4736	0.00647785	-0.0553919	0.983	0.986778	-0.0664585	1.44e-07	6250	0.500261
VTL_F1to4_05122022	DXA Body Composition Right Arm Lean and Bone Mineral Content	Anthropometric	DXA	0.000772789	0.0364427	0.997965	0.974476	0.0694571	3.76e-14	11840	-0.000375316	0.036775	1.00253	0.964264	0.0484081	0.000487677	5185	0.00166729	0.0361838	0.994557	0.982578	0.0857707	2.34e-12	6655	0.0434302
MedianF2_MeasureVowels	BodyScan Waist height ratio adjForHeight	Anthropometric	Bodyscan	0.0108436	0.0228929	1.00388	1.00181	0.0801862	4.09e-14	8849	0.0145512	0.0250199	1.03544	1.00783	0.136582	1.43e-17	3857	0.00797903	0.0212494	0.979673	0.997344	0.0351567	0.0129827	4992	2.06e-06
MedianF3_MeasureE	DXA Clinical Body Total Body Percent Fat	Anthropometric	DXA	-2.02e-05	-0.00920074	0.996665	0.984666	0.0685392	4.09e-14	12125	0.00149474	-0.0124424	1.0044	0.983763	0.0805688	3.7e-09	5337	-0.00121127	-0.00665199	0.990724	0.985506	0.0590332	1.13e-06	6788	0.238438
MedianF2_MeasureE	DXA Body Composition Left Leg Total Mass	Anthropometric	DXA	-0.000247932	-0.00757231	0.998412	0.970261	0.0687455	4.34e-14	12028	-0.00307303	0.0114154	1.00537	0.958331	0.0938916	6.94e-12	5308	0.00198356	-0.0225703	0.993057	0.979318	0.0490761	5.69e-05	6720	0.0144941
MedianF3_MeasureVowels	DXA Lumbar L12 Area	Anthropometric	DXA	-0.00583386	-0.0340258	1.00609	0.992247	-0.0718366	4.54e-14	10995	-0.00184066	-0.0312523	1.02224	0.983064	-0.0702141	1.3e-06	4740	-0.00885989	-0.0361275	0.993983	0.999354	-0.0730968	7.04e-09	6255	0.880835
MedianF3_MeasureE	DXA Body Composition Total Lean and Bone Mineral Content	Anthropometric	DXA	-2.02e-05	0.0110465	0.996665	0.98535	-0.0683621	4.76e-14	12125	0.00149474	0.015926	1.0044	0.983189	-0.0792123	6.74e-09	5337	-0.00121127	0.00721002	0.990724	0.98716	-0.0598031	8.14e-07	6788	0.288024
MedianF3_MeasureVowels	DXA Lumbar L1 L3 Area	Anthropometric	DXA	-0.00569301	-0.0336446	1.00628	0.989298	-0.0717295	4.99e-14	10992	-0.00176966	-0.0262	1.02244	0.985275	-0.066139	5.16e-06	4739	-0.00866642	-0.0392867	0.994182	0.992431	-0.0760578	1.7e-09	6253	0.606055
MedianF4_MeasureO	DXA Body Composition Head Area	Anthropometric	DXA	-0.00104085	-0.0401837	0.999005	0.976744	-0.0672732	5.18e-14	12485	-0.00124987	-0.0412096	1.00195	0.974495	-0.0559898	3.43e-05	5467	-0.000878029	-0.0393845	0.996855	0.978634	-0.076067	1.73e-10	7018	0.265146
MedianF0_MeasureSpilaRas	DXA Body Composition Right Arm Percent Fat	Anthropometric	DXA	-0.00135679	-0.008255	0.9981	0.989202	0.0669677	5.29e-14	12590	-0.00114458	-0.014035	1.02248	0.980176	0.0706104	1.4e-07	5546	-0.00152387	-0.00370418	0.979044	0.996402	0.0640774	7.28e-08	7044	0.715568
MedianF2_MeasureVowels	DXA Body Composition Total Percent Fat	Anthropometric	DXA	-0.00186531	-0.00746506	0.999329	0.98843	0.0665805	5.42e-14	12727	-0.00611573	-0.0111041	1.02291	0.984731	0.0799946	1.94e-09	5610	0.0014851	-0.00459656	0.980861	0.991466	0.055808	2.45e-06	7117	0.174906
VTL_F1to4_05122022	DXA Body Composition Subtotal Lean and Bone Mineral Content	Anthropometric	DXA	0.000772789	0.0119799	0.997965	0.984444	0.068977	5.63e-14	11840	-0.000375316	0.0156909	1.00253	0.970648	0.0388204	0.00517496	5185	0.00166729	0.00908861	0.994557	0.99532	0.0922819	4.42e-14	6655	0.00385517
MedianF3_MeasureE	DXA Body Composition Subtotal Percent Fat	Anthropometric	DXA	-2.02e-05	-0.00972736	0.996665	0.984608	0.068096	5.96e-14	12125	0.00149474	-0.0130913	1.0044	0.983773	0.0793264	6.41e-09	5337	-0.00121127	-0.00708254	0.990724	0.985395	0.0592218	1.04e-06	6788	0.271105
MedianF2_MeasureVowels	DXA Clinical Body Total Body Percent Fat	Anthropometric	DXA	-0.00186531	-0.00728727	0.999329	0.987928	0.0663256	6.75e-14	12727	-0.00611573	-0.0108447	1.02291	0.984007	0.0804593	1.56e-09	5610	0.0014851	-0.00448308	0.980861	0.991141	0.0549786	3.45e-06	7117	0.152949
MedianF1_MeasureLongA	DXA Body Composition Trunk Lean	Anthropometric	DXA	-0.00121629	0.00971429	0.997482	0.991041	-0.067601	7.36e-14	12213	-0.000819456	-0.000168739	0.996734	0.994044	-0.0551491	4.83e-05	5422	-0.00153313	0.017605	0.998226	0.988648	-0.0775613	1.52e-10	6791	0.217915
MedianF3_MeasureE	DXA Clinical Body Fat MassHeight2	Anthropometric	DXA	-2.02e-05	-0.00681778	0.996665	0.986181	0.0678212	7.51e-14	12125	0.00149474	-0.00945338	1.0044	0.985483	0.0803161	4.14e-09	5337	-0.00121127	-0.00474557	0.990724	0.986866	0.057944	1.77e-06	6788	0.220706
VTL_F1to4_05122022	DXA Body Composition Subtotal Lean	Anthropometric	DXA	0.000772789	0.012149	0.997965	0.984201	0.0686089	7.65e-14	11840	-0.000375316	0.01568	1.00253	0.969851	0.0394158	0.00452749	5185	0.00166729	0.00939801	0.994557	0.99551	0.0911581	8.95e-14	6655	0.00516135
Global_MedianF0_01072022	DXA Body Composition Head Total Mass	Anthropometric	DXA	-0.00129528	0.000598395	0.998795	0.99337	-0.065718	7.93e-14	12891	3.83e-05	-0.00667527	0.997529	0.986919	-0.0781503	3.52e-09	5690	-0.00234902	0.00634581	0.999931	0.998531	-0.0559529	2.01e-06	7201	0.210151
VTL_F1to4_05122022	DXA Body Composition Left Arm Lean	Anthropometric	DXA	0.000772789	0.0130867	0.997965	0.98066	0.0685587	7.97e-14	11840	-0.000375316	0.0143273	1.00253	0.973084	0.0431926	0.00186325	5185	0.00166729	0.0121201	0.994557	0.986707	0.0882664	5.28e-13	6655	0.0148385
MedianF2_MeasureLongA	ICD10 M51 Number of diagnoses	Musculoskeletal	Intervertebral disc disorder	-0.00735735	-0.316793	1.00995	1.0705	0.0694596	8.11e-14	11527	-0.00279403	-0.159825	1.0181	0.855288	0.0576057	4.96e-05	4953	-0.0107955	-0.435056	1.00394	1.20025	0.0776172	2.89e-10	6574	0.286928
MedianF0_MeasureReading	DXA Body Composition Head Area	Anthropometric	DXA	-0.00104877	-0.0383375	0.99923	0.975452	-0.0668403	8.37e-14	12437	-0.000714644	-0.0362515	0.997499	0.972476	-0.0646099	1.65e-06	5489	-0.00131273	-0.0399855	1.00074	0.977937	-0.0685958	1.03e-08	6948	0.825099
MedianF3_MeasureVowels	DXA Lumbar L123 Area	Anthropometric	DXA	-0.00569301	-0.0345735	1.00628	0.991613	-0.070974	9.15e-14	10992	-0.00176966	-0.0301329	1.02244	0.984648	-0.0691	1.91e-06	4739	-0.00866642	-0.037939	0.994182	0.997024	-0.0724366	9.66e-09	6253	0.862273
MedianF1_MeasureI	DXA Lumbar Thickness	Anthropometric	DXA	-0.00191887	-0.00142569	0.98852	0.982907	0.072589	9.3e-14	10501	0.0180263	0.00342749	1.0186	0.974802	0.0841712	1.29e-08	4548	-0.0171567	-0.00513344	0.965171	0.989233	0.0634719	9.46e-07	5953	0.292454
MedianF2_MeasureVowels	DXA Body Composition Subtotal Percent Fat	Anthropometric	DXA	-0.00186531	-0.0078375	0.999329	0.988101	0.0658726	9.97e-14	12727	-0.00611573	-0.0114789	1.02291	0.984079	0.0795691	2.36e-09	5610	0.0014851	-0.00496718	0.980861	0.991392	0.0548768	3.6e-06	7117	0.166073
MedianF2_MeasureVowels	DXA Lumbar L1 L34 Area	Anthropometric	DXA	0.00512505	-0.0496228	1.00699	0.979698	-0.0708796	1e-13	10986	0.0033398	-0.0414802	1.03885	0.9755	-0.0746115	2.71e-07	4736	0.00647785	-0.0557929	0.983	0.982948	-0.0679827	7.39e-08	6250	0.730412
MedianF3_MeasureU	DXA Body Composition Trunk Fat Mass	Anthropometric	DXA	-0.000954584	-0.00429241	0.99697	0.987841	0.0663253	1.04e-13	12534	-0.000319591	-0.0129841	0.997482	0.987109	0.0730713	5.52e-08	5513	-0.00145319	0.00253244	0.99671	0.98845	0.0610414	3.06e-07	7021	0.503251
MedianF2_MeasureI	DXA Body Composition Left Spine Bone Mineral Content	Anthropometric	DXA	-0.00225457	-0.0523588	0.995524	0.972225	-0.0665827	1.1e-13	12413	0.00155395	-0.0637271	0.99778	0.979354	-0.0799351	3.17e-09	5469	-0.00525411	-0.0434053	0.99387	0.966568	-0.0559218	3.1e-06	6944	0.183487
SkewF0_MeasureReading	Letter Fluency Number of Words Letters H S	Cognition	Letter Fluency	0.00283628	0.0113308	0.998029	0.989051	0.0667605	1.14e-13	12331	0.00326844	0.0108292	1.00379	0.995931	0.0950031	2e-12	5453	0.00249365	0.0117285	0.993602	0.983741	0.044117	0.000251861	6878	0.00493523
VSA4o	Digit Coding Number Correct	Cognition	Digit coding	0.00117036	-0.0137103	0.992733	0.992345	0.0661637	1.15e-13	12551	0.00262248	-0.0209963	0.997476	1.01634	0.0726056	6.31e-08	5535	2.48e-05	-0.00796234	0.98913	0.97348	0.0609716	3.18e-07	7016	0.517005
MedianF2_MeasureO	Category Fluency Number of Words	Cognition	Category Fluency	-0.00324391	0.00410561	0.995341	1.00198	-0.0669517	1.17e-13	12248	0.000184671	-0.00150639	0.996837	1.11469	-0.08708	1.55e-10	5378	-0.00592789	0.00849882	0.994299	0.913845	-0.049651	3.82e-05	6870	0.0395065
VTL_F1to4_05122022	DXA Body Composition Right Arm Lean	Anthropometric	DXA	0.000772789	0.0369117	0.997965	0.973125	0.0680134	1.25e-13	11840	-0.000375316	0.0369504	1.00253	0.963324	0.0476131	0.00060341	5185	0.00166729	0.0368816	0.994557	0.980907	0.0838295	7.22e-12	6655	0.0502923
MedianF3_MeasureE	DXA Body Composition Total Fat Mass	Anthropometric	DXA	-2.02e-05	-0.00674043	0.996665	0.986174	0.0672161	1.25e-13	12125	0.00149474	-0.00968284	1.0044	0.986108	0.079263	6.59e-09	5337	-0.00121127	-0.00442699	0.990724	0.98636	0.0576884	1.96e-06	6788	0.23762
MedianF3_MeasureU	DXA Clinical Body Android Fat Mass	Anthropometric	DXA	-0.000954584	-0.0210696	0.99697	0.986361	0.0659656	1.41e-13	12534	-0.000319591	-0.0229525	0.997482	0.980875	0.0759742	1.6e-08	5513	-0.00145319	-0.0195911	0.99671	0.990804	0.0581457	1.08e-06	7021	0.321167
MedianF2_MeasureVowels	BodyScan Crotch height ratio adjForHeight	Anthropometric	Bodyscan	0.0108562	0.00540095	1.00381	0.980717	0.0784181	1.45e-13	8851	0.0145512	0.00628211	1.03544	0.989021	0.102798	1.51e-10	3857	0.00800252	0.0047204	0.979568	0.9745	0.05892	3.08e-05	4994	0.0402344
MedianF2_MeasureA	BodyScan Head height ratio adjForHeight	Anthropometric	Bodyscan	0.0036526	-0.0262291	1.00242	0.997235	-0.0806774	1.48e-13	8354	0.0129949	-0.0288039	1.01895	0.999402	-0.121098	2.43e-13	3624	-0.0035052	-0.0242563	0.989854	0.995777	-0.0491767	0.000714939	4730	0.00108745
MedianF2_MeasureA	BodyScan High waist height ratio adjForHeight	Anthropometric	Bodyscan	0.0036402	0.0244151	1.00273	1.00348	0.0806728	1.51e-13	8349	0.0133013	0.0323276	1.01889	1.02846	0.11751	1.22e-12	3623	-0.00376607	0.0183494	0.990428	0.984456	0.0513039	0.000417269	4726	0.00264644
MedianF3_MeasureE	DXA Lumbar L1234 Area	Anthropometric	DXA	0.000250339	-0.0492585	1.00813	0.980417	-0.0722586	1.57e-13	10400	-0.00171926	-0.0445607	1.02497	0.974279	-0.0793243	1.05e-07	4477	0.0017391	-0.0528095	0.995561	0.985192	-0.0668651	2.57e-07	5923	0.528631
MedianF1_MeasureLongA	DXA Body Composition Trunk Lean and Bone Mineral Content	Anthropometric	DXA	-0.00121629	0.0102523	0.997482	0.990028	-0.0666443	1.64e-13	12213	-0.000819456	0.000477058	0.996734	0.992267	-0.0543881	6.13e-05	5422	-0.00153313	0.018057	0.998226	0.988249	-0.076441	2.79e-10	6791	0.225401
StdF0_MeasureReading	Logical Memory I Recall Total Score	Cognition	Logical memory	0.0382603	0.00498878	0.922496	1.00065	0.15913	1.72e-13	2111	0.0383299	0.00777129	0.940013	0.990555	0.209746	5.49e-12	1051	0.0381914	0.00222989	0.905999	1.01159	0.10858	0.000394015	1060	0.0191413
MedianF3_MeasureI	Rapid Visual Information Processing (Sensitivity)	Cognition	Rapid visual information processing	0.00927237	0.0133509	0.994325	1.00666	0.0753693	1.73e-13	9524	0.00135957	0.00374678	0.997032	1.03194	0.0638417	4.17e-05	4112	0.0152845	0.020648	0.992369	0.987521	0.0842548	5.25e-10	5412	0.323056
VTL_F1to4_05122022	DXA Lumbar L12 Area	Anthropometric	DXA	0.00610354	-0.0426094	0.998674	0.987235	0.0729272	1.78e-13	10164	0.00856235	-0.0395167	1.02841	0.97497	0.0529279	0.000471391	4359	0.00425721	-0.0449316	0.976512	0.996603	0.0881816	1.65e-11	5805	0.0781765
MedianF2_MeasureU	DXA Body Composition Head Lean and Bone Mineral Content	Anthropometric	DXA	0.000825239	-0.00782321	0.998037	0.986742	-0.0675453	1.86e-13	11834	-0.000851617	-0.0161308	1.00091	0.980792	-0.0939823	9.52e-12	5228	0.00215231	-0.00124856	0.995909	0.991503	-0.0467093	0.000145686	6606	0.0105229
MedianF2_MeasureVowels	DXA Body Composition Total Lean and Bone Mineral Content	Anthropometric	DXA	-0.00186531	0.0102749	0.999329	0.989401	-0.0651151	1.9e-13	12727	-0.00611573	0.0156673	1.02291	0.98462	-0.0790101	3.05e-09	5610	0.0014851	0.00602427	0.980861	0.993267	-0.053958	5.23e-06	7117	0.16
MedianF3_MeasureE	DXA Clinical Body LeanHeight2 kgm2	Anthropometric	DXA	-2.02e-05	0.011886	0.996665	0.981875	-0.0666678	1.97e-13	12125	0.00149474	0.0154176	1.0044	0.979296	-0.0787097	8.39e-09	5337	-0.00121127	0.00910927	0.990724	0.984031	-0.0571678	2.43e-06	6788	0.238344
MedianF3_MeasureVowels	Brain Volume proxy combined from intracranial volume (MRI, adults) and head circumference (adults and infants)	Brain	Brain volume and head circumference	-0.00900465	0.00662752	1.00232	0.993066	-0.0716395	2.07e-13	10476	-0.00581839	0.00395681	1.01055	0.999392	-0.0861405	6.92e-09	4503	-0.0114067	0.00864095	0.996266	0.988454	-0.0605585	2.8e-06	5973	0.19416
MedianF2_MeasureE	DXA Body Composition Right Arm Bone Mineral Content	Anthropometric	DXA	-0.000247932	0.00892241	0.998412	0.985018	-0.0667865	2.22e-13	12028	-0.00307303	0.0114736	1.00537	0.986765	-0.0899725	5e-11	5308	0.00198356	0.00690726	0.993057	0.983776	-0.0483226	7.39e-05	6720	0.0231012
MedianF1_MeasureLongA	DXA Body Composition Head Fat Mass	Anthropometric	DXA	-0.00121629	0.0106782	0.997482	0.986849	-0.0662769	2.23e-13	12213	-0.000819456	0.00430698	0.996734	0.983032	-0.0761715	1.93e-08	5422	-0.00153313	0.0157651	0.998226	0.989983	-0.0584093	1.45e-06	6791	0.328773
MedianF0_MeasureSpilaRas	DXA Body Composition Head Lean Mass	Anthropometric	DXA	-0.00135679	0.0160634	0.9981	0.988448	-0.0651958	2.39e-13	12590	-0.00114458	0.00712676	1.02248	0.985492	-0.0758772	1.51e-08	5546	-0.00152387	0.0230995	0.979044	0.990803	-0.0566345	1.96e-06	7044	0.28314
MedianF2_MeasureE	DXA Body Composition Left Arm Lean and Bone Mineral Content	Anthropometric	DXA	-0.000247932	0.0129264	0.998412	0.985577	-0.0666856	2.42e-13	12028	-0.00307303	0.0121268	1.00537	0.988055	-0.0921016	1.73e-11	5308	0.00198356	0.013558	0.993057	0.983765	-0.0464466	0.000139316	6720	0.0127625
MedianF1_MeasureI	WASI Matrix Reasoning	Cognition	WASI Matrix Reasoning	0.0296882	0.00374523	0.952662	0.999071	-0.0996393	2.48e-13	5364	-0.0125346	0.024554	0.912697	1.11705	-0.128871	1.55e-10	2442	0.064975	-0.0136452	0.983649	0.900157	-0.0726745	8.38e-05	2922	0.0397495
MedianF2_MeasureO	Trail Making Test B A Difference Seconds	Cognition	Trail Making Test	-0.0102997	0.017651	0.994777	0.992	0.066815	2.56e-13	11955	-0.00928977	0.0279616	1.00083	1.05933	0.07309	1.22e-07	5224	-0.0110836	0.0096489	0.990228	0.939751	0.0616523	4.12e-07	6731	0.534524
MedianF3_MeasureE	DXA Body Composition Total Lean	Anthropometric	DXA	-2.02e-05	0.0121421	0.996665	0.98456	-0.0663391	2.58e-13	12125	0.00149474	0.0168363	1.0044	0.982732	-0.0774145	1.47e-08	5337	-0.00121127	0.00845129	0.990724	0.986112	-0.057599	2.04e-06	6788	0.278098
MedianF3_MeasureE	BodyScan HeadCircumference Manual adjForHeight	Anthropometric	Bodyscan	-0.00415351	0.0100498	1.01419	0.992407	-0.0734006	2.64e-13	9890	-0.00327204	0.00480586	1.03057	0.995675	-0.0823835	7.59e-08	4243	-0.00481583	0.0139899	1.00205	0.990092	-0.0665342	5.56e-07	5647	0.434584
Global_MedianF0_01072022	DXA Body Composition Head Lean and Bone Mineral Content	Anthropometric	DXA	-0.00129528	-0.0023458	0.998795	0.994104	-0.0642216	2.86e-13	12891	3.83e-05	-0.00857762	0.997529	0.987681	-0.0789191	2.46e-09	5690	-0.00234902	0.00257838	0.999931	0.999263	-0.0526804	7.69e-06	7201	0.138539
MedianF2_MeasureVowels	DXA Lumbar L3 Area	Anthropometric	DXA	0.00496034	-0.0271445	1.0074	0.986787	-0.0694822	2.97e-13	10993	0.00365842	-0.0203469	1.03872	0.979073	-0.0755244	1.92e-07	4738	0.00594652	-0.0322936	0.983842	0.992726	-0.0648201	2.86e-07	6255	0.57782
MedianF3_MeasureVowels	Brain Volume proxy combined from intracranial volume (MRI, adults) and head circumference (adults and infants)	Brain	Brain volume and head circumference	-0.00900465	0.00674292	1.00232	0.994549	-0.0711377	3.05e-13	10476	-0.00581839	0.0042903	1.01055	1.00103	-0.0854743	9.04e-09	4503	-0.0114067	0.00859193	0.996266	0.98982	-0.0601817	3.23e-06	5973	0.199267
MedianF2_MeasureA	DXA Clinical Body Android Percent Fat	Anthropometric	DXA	-0.00225916	-0.0327099	0.998986	0.981752	0.0661979	3.16e-13	12086	-0.00401141	-0.0327369	0.999692	0.968523	0.0693676	4.38e-07	5289	-0.000895666	-0.0326889	0.998579	0.99219	0.0637621	1.42e-07	6797	0.759529
MedianF2_MeasureVowels	DXA Body Composition Head Area	Anthropometric	DXA	-0.00186531	-0.0387266	0.999329	0.977359	-0.0644264	3.4e-13	12727	-0.00611573	-0.0384913	1.02291	0.97568	-0.09394	1.73e-12	5610	0.0014851	-0.038912	0.980861	0.978819	-0.0407146	0.000590479	7117	0.00282567
Global_MedianF0_01072022	DXA Body Composition Right Arm Percent Fat	Anthropometric	DXA	-0.00129528	-0.00577687	0.998795	0.990107	0.0640019	3.44e-13	12891	3.83e-05	-0.0117769	0.997529	0.979846	0.0766408	7e-09	5690	-0.00234902	-0.0010358	0.999931	0.998301	0.0541339	4.28e-06	7201	0.203896
MedianF1_MeasureU	g factor	Cognition	G factor	-0.0066216	0.0300977	0.988364	0.958425	-0.067063	3.47e-13	11735	-0.00661843	0.0500219	0.987371	1.05942	-0.0936896	1.54e-11	5154	-0.00662409	0.0144939	0.989291	0.878927	-0.0443503	0.00031897	6581	0.00788339
StdF0_MeasureReading	Logical Memory I Thematic Total Score	Cognition	Logical memory	0.0382603	0.00565129	0.922496	1.00579	0.157069	3.55e-13	2111	0.0383299	0.00502847	0.940013	1.04953	0.198805	6.9e-11	1051	0.0381914	0.00626882	0.905999	0.963377	0.113098	0.000221819	1060	0.0473019
MedianF2_MeasureI	DXA Lumbar L1 Bone Mineral Content	Anthropometric	DXA	-0.000777344	-0.0210104	1.00026	0.988365	-0.0699946	4.03e-13	10710	0.0023575	-0.0172769	1.0045	0.994267	-0.0811504	3.39e-08	4610	-0.00314647	-0.023832	0.997198	0.984049	-0.0615064	1.52e-06	6100	0.313406
MedianF2_MeasureE	DXA Body Composition Right Leg Total Mass	Anthropometric	DXA	-0.000247932	-0.00133794	0.998412	0.967106	0.0660499	4.06e-13	12028	-0.00307303	0.0207901	1.00537	0.964867	0.0954164	3.15e-12	5308	0.00198356	-0.0188164	0.993057	0.968325	0.0428684	0.000438874	6720	0.00415017
MedianF2_MeasureLongA	DXA Body Composition Trunk Lean	Anthropometric	DXA	-0.00139032	0.00804381	0.999359	0.991919	-0.0649686	4.36e-13	12400	-0.00197618	-0.000907187	1.00075	0.99306	-0.0723398	8.36e-08	5472	-0.000927586	0.0151137	0.998408	0.991047	-0.0591451	8.32e-07	6928	0.465099
MedianF2_MeasureLongA	DXA Body Composition Trunk Lean and Bone Mineral Content	Anthropometric	DXA	-0.00139032	0.00851263	0.999359	0.990973	-0.0649495	4.43e-13	12400	-0.00197618	-0.000206718	1.00075	0.991592	-0.0724316	8.05e-08	5472	-0.000927586	0.0153995	0.998408	0.99052	-0.0590408	8.7e-07	6928	0.458492
StdF0_MeasureLongA	Forced vital capacity	Respiratory	Spirometry	-0.0226123	-0.0243208	1.03864	0.986313	-0.073485	4.56e-13	9669	-0.027378	-0.0223431	1.04031	0.988857	-0.0894265	7.21e-09	4167	-0.019003	-0.0258186	1.03754	0.98456	-0.0613585	5.22e-06	5502	0.170954
MedianF0_MeasureVowels	DXA Body Composition Head Fat Mass	Anthropometric	DXA	-0.00160322	0.0104082	0.997826	0.987248	-0.0640695	4.56e-13	12730	-0.000167124	0.000812382	1.04436	0.981538	-0.0640925	1.53e-06	5612	-0.00273547	0.0179737	0.961276	0.991759	-0.0640666	6.25e-08	7118	0.998841
MedianF2_MeasureU	DXA Body Composition Head Total Mass	Anthropometric	DXA	0.000825239	-0.00459034	0.998037	0.985918	-0.0664254	4.63e-13	11834	-0.000851617	-0.0137023	1.00091	0.980052	-0.0932031	1.41e-11	5228	0.00215231	0.00262089	0.995909	0.990592	-0.0453213	0.000228453	6606	0.00957022
StdF0_MeasureLongA	Digit Coding Number Correct	Cognition	Digit coding	-0.00201869	-0.0167393	1.00092	0.990865	-0.0651321	5.36e-13	12242	-0.00197633	-0.0261354	0.996136	1.01313	-0.0622643	4.55e-06	5410	-0.00205223	-0.00929891	1.00485	0.973251	-0.0674512	2.37e-08	6832	0.775388
MedianF3_MeasureI	WASI Matrix Reasoning	Cognition	WASI Matrix Reasoning	0.0121311	0.00415296	1.02073	0.998357	0.0967872	5.45e-13	5523	0.00395469	0.0243294	1.01207	1.11444	0.0900642	6.57e-06	2494	0.0188634	-0.0124598	1.0281	0.902498	0.103479	1.11e-08	3029	0.618907
MedianF2_MeasureVowels	DXA Clinical Body LeanHeight2 kgm2	Anthropometric	DXA	-0.00186531	0.0107995	0.999329	0.985444	-0.0637951	5.77e-13	12727	-0.00611573	0.0153447	1.02291	0.980361	-0.0788149	3.34e-09	5610	0.0014851	0.00721684	0.980861	0.98956	-0.0517448	1.25e-05	7117	0.128966
MedianF3_MeasureE	BodyScan High waist height ratio adjForHeight	Anthropometric	Bodyscan	0.00661576	0.0169314	0.99863	1.00019	0.0785654	6.31e-13	8352	0.0105497	0.0291118	1.00521	1.02065	0.105066	2.07e-10	3636	0.00358273	0.00754047	0.993749	0.984422	0.0575882	7.56e-05	4716	0.0310847
MedianF2_MeasureA	DXA Body Composition Head Area	Anthropometric	DXA	-0.00225916	-0.0425498	0.998986	0.97435	-0.0653295	6.41e-13	12086	-0.00401141	-0.0437871	0.999692	0.97454	-0.0792349	7.79e-09	5289	-0.000895666	-0.0415871	0.998579	0.974344	-0.0545057	6.89e-06	6797	0.176848
SkewF0_MeasureReading	Digit Coding Number Correct	Cognition	Digit coding	0.00260986	-0.010353	0.994736	0.990375	0.0647095	6.71e-13	12298	0.00461197	-0.0169944	1.00077	1.01326	0.0767071	1.47e-08	5436	0.00102382	-0.0050917	0.990094	0.972328	0.0549802	5.16e-06	6862	0.230863
MedianF2_MeasureVowels	DXA Body Composition Subtotal Fat Mass	Anthropometric	DXA	-0.00186531	-0.004492	0.999329	0.986803	0.0635854	6.86e-13	12727	-0.00611573	-0.0078773	1.02291	0.985431	0.0802275	1.74e-09	5610	0.0014851	-0.00182353	0.980861	0.988007	0.0501949	2.26e-05	7117	0.0921099
MedianF3_MeasureO	DXA Body Composition Right Arm Lean	Anthropometric	DXA	-0.000192055	0.0320999	0.998238	0.981269	-0.0640658	7.64e-13	12485	0.00156124	0.032389	1.00277	0.97748	-0.0668767	7.39e-07	5467	-0.00155786	0.0318747	0.994847	0.98436	-0.0618768	2.11e-07	7018	0.781403
MedianF2_MeasureO	WASI Vocabulary	Cognition	WASI Vocabulary	-0.00732987	0.00682437	0.989035	0.99312	-0.0969261	7.68e-13	5436	-0.0294638	0.0192034	0.992899	1.10061	-0.126119	3.5e-10	2452	0.0108579	-0.00334764	0.985459	0.904904	-0.0701923	0.000123682	2984	0.0395698
MedianF4_MeasureO	DXA Clinical Body LeanHeight2 kgm2	Anthropometric	DXA	-0.00104085	0.00893808	0.999005	0.985388	-0.0640392	7.81e-13	12485	-0.00124987	0.0130967	1.00195	0.98015	-0.0373754	0.00570909	5467	-0.000878029	0.00569849	0.996855	0.989584	-0.0847632	1.11e-12	7018	0.00854454
MedianF2_MeasureVowels	DXA Body Composition Total Lean	Anthropometric	DXA	-0.00186531	0.0114392	0.999329	0.98893	-0.0633827	8.11e-13	12727	-0.00611573	0.0165838	1.02291	0.983598	-0.0775312	5.98e-09	5610	0.0014851	0.00738389	0.980861	0.993235	-0.0520295	1.12e-05	7117	0.152665
MedianF2_MeasureI	DXA Lumbar L1 L3 Bone Mineral Content	Anthropometric	DXA	-0.000809887	-0.0178007	1.00034	0.989756	-0.0689262	9.17e-13	10707	0.00244073	-0.0173197	1.00469	0.993627	-0.0837182	1.23e-08	4609	-0.00326677	-0.0181643	0.997198	0.986993	-0.0576697	6.57e-06	6098	0.181348
MedianF2_MeasureA	DXA Body Composition Trunk Percent Fat	Anthropometric	DXA	-0.00225916	-0.00885278	0.998986	0.986436	0.0648679	9.3e-13	12086	-0.00401141	-0.0124161	0.999692	0.972818	0.0681128	7.06e-07	5289	-0.000895666	-0.00608002	0.998579	0.99716	0.0623671	2.64e-07	6797	0.753724
MedianF2_MeasureI	DXA Body Composition Left Spine Area	Anthropometric	DXA	-0.00225457	-0.106875	0.995524	0.946056	-0.0640082	9.31e-13	12413	0.00155395	-0.121755	0.99778	0.936587	-0.0597303	9.81e-06	5469	-0.00525411	-0.0951564	0.99387	0.953338	-0.067285	1.97e-08	6944	0.67571
MedianF4_MeasureO	DXA Body Composition Subtotal Fat Mass	Anthropometric	DXA	-0.00104085	-0.00292477	0.999005	0.986325	0.0637505	9.89e-13	12485	-0.00124987	-0.00614453	1.00195	0.984069	0.0373436	0.0057504	5467	-0.000878029	-0.000416592	0.996855	0.988207	0.0843296	1.44e-12	7018	0.00912255
MedianF3_MeasureVowels	DXA Body Composition Subtotal Lean	Anthropometric	DXA	-0.000369024	0.0105836	0.997181	0.988788	-0.0631269	9.96e-13	12730	0.00520998	0.0167235	0.999998	0.982856	-0.0590132	9.65e-06	5612	-0.00476764	0.0057428	0.995055	0.993551	-0.0664132	2.02e-08	7118	0.678169
MedianF3_MeasureE	DXA Lumbar L12 L4 Area	Anthropometric	DXA	0.000250339	-0.053564	1.00813	0.977973	-0.0698196	9.98e-13	10400	-0.00171926	-0.0501313	1.02497	0.972889	-0.0791313	1.13e-07	4477	0.0017391	-0.0561586	0.995561	0.981965	-0.0627086	1.36e-06	5923	0.406271
VSA4o	DXA Clinical Body Android Lean and Bone Mineral Content	Anthropometric	DXA	-0.00204764	0.0171166	0.997476	0.984943	-0.0631797	9.99e-13	12707	-0.00158081	0.0172072	1.00147	0.998684	-0.0804227	1.68e-09	5594	-0.00241478	0.0170454	0.994472	0.974274	-0.0494036	3.06e-05	7113	0.082196
MedianF3_MeasureO	DXA Body Composition Right Arm Lean and Bone Mineral Content	Anthropometric	DXA	-0.000192055	0.0316657	0.998238	0.982569	-0.0637103	1.02e-12	12485	0.00156124	0.0319642	1.00277	0.978416	-0.0667601	7.73e-07	5467	-0.00155786	0.0314331	0.994847	0.985945	-0.0613361	2.69e-07	7018	0.763398
MedianF3_MeasureVowels	Brain Volume proxy combined from intracranial volume (MRI, adults) and head circumference (adults and infants)	Brain	Brain volume and head circumference	-0.0116882	0.018209	0.996926	0.987277	-0.0673658	1.03e-12	11159	-0.0101476	0.016818	1.00085	0.990348	-0.0786208	4.24e-08	4842	-0.0128691	0.0192752	0.994075	0.985077	-0.058684	3.03e-06	6317	0.295915
MedianF2_MeasureE	DXA Lumbar L12 Area	Anthropometric	DXA	0.00143251	-0.036107	1.00031	0.987135	-0.0700129	1.06e-12	10317	-0.0145154	-0.0348925	1.0156	0.980032	-0.0878421	4.26e-09	4451	0.0135334	-0.0370286	0.988539	0.992691	-0.0563809	1.55e-05	5866	0.112905
MedianF2_MeasureVowels	DXA Lumbar L234 Area	Anthropometric	DXA	0.00495164	-0.0479394	1.00699	0.980748	-0.0678305	1.08e-12	10988	0.0033398	-0.042841	1.03885	0.973285	-0.0755383	1.92e-07	4736	0.00617264	-0.0518016	0.983015	0.986524	-0.0618767	9.7e-07	6252	0.477615
MedianF2_MeasureLongA	BodyScan Head height ratio adjForHeight	Anthropometric	Bodyscan	-0.0111617	-0.0215491	0.998957	0.992219	-0.0768829	1.1e-12	8540	-0.00149418	-0.0236375	1.01307	0.99048	-0.115093	1.69e-12	3730	-0.0186586	-0.0199297	0.988096	0.993768	-0.0469117	0.00113433	4810	0.00173149
MedianF0_MeasureVowels	Ever Smokers	Addiction	Smoking (ever or never)	0.356949	4.66e-10	0.229554	0.998775	-0.062606	1.11e-12	12887	0.327516	0.00217796	0.220288	1.04466	-0.0399025	0.00264511	5673	0.380094	-0.00171272	0.235655	0.962823	-0.0806408	6.76e-12	7214	0.0215581
VTL_F1to4_05122022	DXA Lumbar L23 Area	Anthropometric	DXA	0.00614005	-0.0392904	0.998771	0.98109	0.0704529	1.13e-12	10163	0.00857374	-0.0362637	1.02864	0.968346	0.0440505	0.00362726	4358	0.00431299	-0.0415626	0.976511	0.990814	0.0905754	4.58e-12	5805	0.0201195
MedianF4_MeasureA	DXA Body Composition Head Lean Mass	Anthropometric	DXA	0.000948753	0.0157038	0.998869	0.98583	-0.0644297	1.14e-12	12156	0.0011308	0.0051979	0.999803	0.986024	-0.071164	2.07e-07	5309	0.000807594	0.0238498	0.99829	0.985672	-0.0592058	9.4e-07	6847	0.512651
MedianF3_MeasureE	DXA Lumbar L1 L34 Area	Anthropometric	DXA	0.000250339	-0.0512581	1.00813	0.976516	-0.0696297	1.15e-12	10400	-0.00171926	-0.044431	1.02497	0.971372	-0.0741372	6.76e-07	4477	0.0017391	-0.0564186	0.995561	0.980508	-0.0661789	3.41e-07	5923	0.687385
MedianF2_MeasureI	DXA Lumbar L12 Bone Mineral Content	Anthropometric	DXA	-0.000777344	-0.0206206	1.00026	0.98894	-0.068494	1.26e-12	10710	0.0023575	-0.0219348	1.0045	0.997094	-0.0857273	5.44e-09	4610	-0.00314647	-0.0196273	0.997198	0.982938	-0.0553246	1.53e-05	6100	0.118692
SkewF0_MeasureVowels	Category Fluency Number of Words	Cognition	Category Fluency	0.000571351	0.00507283	1.00095	0.997581	0.0630028	1.32e-12	12643	-0.00234607	-0.00087958	0.995833	1.10899	0.0638089	1.84e-06	5577	0.00287399	0.0097709	1.00511	0.909746	0.0624373	1.49e-07	7066	0.938893
MedianF4_MeasureVowels	Tonsillectomy	Surgery	Tonsillectomy	0.209901	-5.43e-10	0.165856	0.998775	0.0623867	1.34e-12	12887	0.182619	0.000982096	0.149296	1.03442	0.044002	0.000914915	5673	0.231356	-0.000772309	0.177855	0.970885	0.0765312	7.44e-11	7214	0.0665159
MedianF2_MeasureE	DXA Body Composition Left Arm Lean	Anthropometric	DXA	-0.000247932	0.0140994	0.998412	0.983724	-0.064559	1.35e-12	12028	-0.00307303	0.0132192	1.00537	0.986865	-0.0895904	6.03e-11	5308	0.00198356	0.0147946	0.993057	0.981389	-0.0446146	0.000253282	6720	0.0141666
MedianF3_MeasureVowels	DXA Body Composition Right Arm Lean and Bone Mineral Content	Anthropometric	DXA	-0.000369024	0.0322095	0.997181	0.985701	-0.0626679	1.45e-12	12730	0.00520998	0.0335675	0.999998	0.98384	-0.0713719	8.58e-08	5612	-0.00476764	0.0311388	0.995055	0.987304	-0.0558132	2.44e-06	7118	0.382892
MedianF1_MeasureI	Rapid Visual Information Processing (Sensitivity)	Cognition	Rapid visual information processing	-0.0192543	0.0118181	0.957177	1.00762	-0.0735249	1.46e-12	9237	0.00469371	0.00133017	0.962582	1.03386	-0.101232	1.19e-10	4023	-0.0377321	0.0199104	0.952406	0.987412	-0.0512219	0.000214916	5214	0.0169467
MedianF1_MeasureLongA	DXA Body Composition Head Lean Mass	Anthropometric	DXA	-0.00121629	0.0152666	0.997482	0.991198	-0.0639651	1.47e-12	12213	-0.000819456	0.00933759	0.996734	0.991477	-0.0738276	5.19e-08	5422	-0.00153313	0.0200004	0.998226	0.991071	-0.0560935	3.72e-06	6791	0.329592
MedianF0_MeasureLongA	Ever Smokers	Addiction	Smoking (ever or never)	0.350498	1.17e-11	0.227667	0.998745	-0.0630867	1.5e-12	12545	0.319645	0.00168238	0.217512	1.00066	-0.0456194	0.000690665	5528	0.374804	-0.00132538	0.234359	0.997374	-0.0764178	1.43e-10	7017	0.0864722
MedianF2_MeasureI	DXA Lumbar L123 Bone Mineral Content	Anthropometric	DXA	-0.000809887	-0.0185929	1.00034	0.988902	-0.0682301	1.55e-12	10707	0.00244073	-0.02015	1.00469	0.994795	-0.0853705	6.32e-09	4609	-0.00326677	-0.017416	0.997198	0.984607	-0.0551539	1.63e-05	6098	0.121019
MedianF3_MeasureA	Tonsillectomy	Surgery	Tonsillectomy	0.210587	-5.49e-16	0.166254	0.998711	-0.0639905	1.58e-12	12166	0.181733	0.000502522	0.148734	0.999059	-0.0508949	0.000200376	5332	0.233099	-0.000392076	0.17879	0.998585	-0.0735919	1.11e-09	6834	0.21371
SkewF0_MeasureVowels	WASI Matrix Reasoning	Cognition	WASI Matrix Reasoning	0.0313361	0.0046803	0.947574	0.998039	0.0945747	1.71e-12	5537	0.0433962	0.0240845	0.93703	1.11254	0.099419	6.09e-07	2504	0.0213795	-0.0113395	0.956371	0.903275	0.0901359	6.52e-07	3033	0.730351
MedianF0_MeasureVowels	DXA Body Composition Head Total Mass	Anthropometric	DXA	-0.00160322	0.00238123	0.997826	0.991708	-0.0624203	1.78e-12	12730	-0.000167124	-0.00470445	1.04436	0.986902	-0.0688244	2.43e-07	5612	-0.00273547	0.00796775	0.961276	0.995564	-0.0571978	1.37e-06	7118	0.514384
MedianF2_MeasureI	DXA Body Composition Trunk Percent Fat	Anthropometric	DXA	-0.00212226	-0.0104439	0.995091	0.991271	0.063173	1.8e-12	12421	0.00159341	-0.0112276	0.99709	0.988521	0.0827983	8.37e-10	5473	-0.00504913	-0.0098266	0.993641	0.993578	0.0477322	6.87e-05	6948	0.05203
MedianF2_MeasureVowels	DXA Clinical Body Fat MassHeight2	Anthropometric	DXA	-0.00186531	-0.00412152	0.999329	0.986864	0.0622799	2e-12	12727	-0.00611573	-0.00759644	1.02291	0.984448	0.0789014	3.21e-09	5610	0.0014851	-0.0013824	0.980861	0.98889	0.0489183	3.64e-05	7117	0.0926657
VTL_F1to4_05122022	DXA Lumbar L1 Area	Anthropometric	DXA	0.00610354	-0.0374386	0.998674	0.983845	0.0696129	2.09e-12	10164	0.00856235	-0.0323065	1.02841	0.978378	0.0530737	0.000454627	4359	0.00425721	-0.0412923	0.976512	0.988086	0.0822935	3.33e-10	5805	0.144376
MedianF3_MeasureVowels	DXA Body Composition Subtotal Lean and Bone Mineral Content	Anthropometric	DXA	-0.000369024	0.010374	0.997181	0.989484	-0.0622082	2.11e-12	12730	0.00520998	0.0166626	0.999998	0.984246	-0.0574599	1.65e-05	5612	-0.00476764	0.00541594	0.995055	0.993697	-0.0659967	2.48e-08	7118	0.632153
MedianF3_MeasureI	DXA Lumbar L1 L3 Area	Anthropometric	DXA	-0.00328851	-0.0346344	1.00328	0.987702	-0.0673873	2.16e-12	10833	-0.00682346	-0.0277057	1.00604	0.982406	-0.0688546	2.57e-06	4652	-0.000628008	-0.0398491	1.00135	0.991785	-0.0662568	1.83e-07	6181	0.893395
MedianF2_MeasureLongA	DXA Clinical Body Android Percent Fat	Anthropometric	DXA	-0.00139032	-0.0352666	0.999359	0.982999	0.0629725	2.21e-12	12400	-0.00197618	-0.0325465	1.00075	0.973533	0.066709	7.79e-07	5472	-0.000927586	-0.0374151	0.998408	0.990606	0.0600475	5.65e-07	6928	0.712322
MedianF2_MeasureVowels	BodyScan Head height ratio adjForHeight	Anthropometric	Bodyscan	0.0111136	-0.018624	1.00397	0.996145	-0.0744544	2.25e-12	8855	0.0143235	-0.0230593	1.03537	0.987745	-0.112853	1.97e-12	3858	0.00863532	-0.0151997	0.979905	1.0028	-0.0442144	0.00176846	4997	0.00132667
MedianF2_MeasureE	DXA Lumbar L123 Area	Anthropometric	DXA	0.00155271	-0.0367694	0.99955	0.988174	-0.0689985	2.26e-12	10314	-0.0139215	-0.0340075	1.01426	0.979484	-0.0845733	1.57e-08	4450	0.0132956	-0.0388654	0.988241	0.994927	-0.057079	1.22e-05	5864	0.166035
MedianF0_MeasureReading	Ever Smokers	Addiction	Smoking (ever or never)	0.35539	2.72e-17	0.229106	0.998749	-0.0624346	2.32e-12	12589	0.325284	0.00095079	0.219514	0.998822	-0.0355121	0.00815096	5549	0.379119	-0.000749423	0.235421	0.998833	-0.0830299	2.93e-12	7040	0.00805715
MedianF3_MeasureVowels	DXA Clinical Body Android Lean and Bone Mineral Content	Anthropometric	DXA	-0.000369024	0.0175677	0.997181	0.985013	-0.0620848	2.33e-12	12730	0.00520998	0.018199	0.999998	0.998607	-0.0517966	0.000103305	5612	-0.00476764	0.01707	0.995055	0.974434	-0.070324	2.82e-09	7118	0.298859
MedianF4_MeasureO	DXA Body Composition Total Percent Fat	Anthropometric	DXA	-0.00104085	-0.00580389	0.999005	0.987583	0.0626265	2.45e-12	12485	-0.00124987	-0.00887723	1.00195	0.983313	0.0353525	0.00894091	5467	-0.000878029	-0.00340976	0.996855	0.991037	0.0838431	1.94e-12	7018	0.00712756
MedianF4_MeasureO	DXA Body Composition Total Lean and Bone Mineral Content	Anthropometric	DXA	-0.00104085	0.00834997	0.999005	0.988744	-0.0626268	2.45e-12	12485	-0.00124987	0.0128111	1.00195	0.982805	-0.0358283	0.00806066	5467	-0.000878029	0.00487475	0.996855	0.993484	-0.0834429	2.47e-12	7018	0.00823678
VSA4o	Trail Making Test B Seconds	Cognition	Trail Making Test	0.00572099	0.0146516	0.994228	0.990761	-0.0629131	2.49e-12	12364	0.00845847	0.011688	0.998365	1.10561	-0.0906432	2.23e-11	5421	0.00358361	0.0169656	0.991131	0.90122	-0.0389764	0.00115957	6943	0.00430397
MedianF3_MeasureE	DXA Lumbar L23 Area	Anthropometric	DXA	4.98e-05	-0.033467	1.00791	0.990961	-0.0684511	2.7e-12	10405	-0.0016624	-0.0319703	1.02476	0.982733	-0.0773177	2.19e-07	4478	0.00134337	-0.0345977	0.995352	0.997342	-0.0617082	1.98e-06	5927	0.429845
MedianF4_MeasureO	DXA Clinical Body Total Body Percent Fat	Anthropometric	DXA	-0.00104085	-0.00564912	0.999005	0.987324	0.0624398	2.85e-12	12485	-0.00124987	-0.00868952	1.00195	0.983196	0.0355179	0.00862561	5467	-0.000878029	-0.00328066	0.996855	0.990668	0.0833852	2.56e-12	7018	0.00790239
MedianF2_MeasureA	BodyScan Waist height ratio adjForHeight	Anthropometric	Bodyscan	0.0036402	0.0309768	1.00273	1.00229	0.0762882	2.89e-12	8349	0.0133013	0.0302738	1.01889	1.01278	0.133451	6.61e-16	3623	-0.00376607	0.0315158	0.990428	0.994465	0.0314515	0.0306038	4726	3.59e-06
MedianF4_MeasureO	DXA Body Composition Total Lean	Anthropometric	DXA	-0.00104085	0.00952532	0.999005	0.988409	-0.062421	2.89e-12	12485	-0.00124987	0.0141124	1.00195	0.98217	-0.036296	0.00727164	5467	-0.000878029	0.005952	0.996855	0.99338	-0.0827085	3.83e-12	7018	0.0100105
MedianF3_MeasureU	DXA Clinical Body Android Subcutaneous	Anthropometric	DXA	-0.000954584	-0.0188101	0.99697	0.988329	0.0622942	2.9e-12	12534	-0.000319591	-0.0238197	0.997482	0.984773	0.0704444	1.63e-07	5513	-0.00145319	-0.0148765	0.99671	0.991227	0.055919	2.74e-06	7021	0.419025
MedianF4_MeasureA	DXA Body Composition Head Fat Mass	Anthropometric	DXA	0.000948753	0.0117834	0.998869	0.983776	-0.0632172	2.99e-12	12156	0.0011308	0.000308615	0.999803	0.980495	-0.0703141	2.89e-07	5309	0.000807594	0.0206806	0.99829	0.986281	-0.0577297	1.74e-06	6847	0.490845
SkewF0_MeasureVowels	Education nr years	Cognition	Education	0.00804748	0.0772807	1.07526	1.05283	0.113611	2.99e-12	3743	0.00140377	0.102543	1.05169	0.997159	0.100794	0.000117541	1453	0.0122629	0.0612518	1.09064	1.08795	0.121465	5.3e-09	2290	0.536426
MedianF4_MeasureLongA	Tonsillectomy	Surgery	Tonsillectomy	0.20845	-3.74e-13	0.165012	0.998745	0.0621891	3.09e-12	12545	0.180355	-0.000476937	0.147854	0.999149	0.0577066	1.75e-05	5528	0.230583	0.000375732	0.17744	0.998569	0.0656797	3.62e-08	7017	0.657186
SkewF0_MeasureSpilaRas	Category Fluency Number of Words	Cognition	Category Fluency	-0.000302991	0.00499752	0.995859	0.998176	0.062294	3.11e-12	12500	-0.000376241	-0.000355224	0.983206	1.11134	0.0546594	4.9e-05	5510	-0.00024525	0.00921691	1.00597	0.90908	0.0690533	7.41e-09	6990	0.423831
MedianF0_MeasureSpilaRas	Ever Smokers	Addiction	Smoking (ever or never)	0.354861	2.04e-09	0.228953	0.998762	-0.0616753	3.16e-12	12743	0.32376	0.00122762	0.218979	1.02429	-0.0374227	0.00507049	5606	0.379291	-0.000964269	0.235462	0.978848	-0.0805848	9.03e-12	7137	0.015483
MedianF3_MeasureI	Hearing impairment moderate (Pure tone audiometry)	Hearing	Hearing impairment	0.0540838	-6.14e-17	0.0511628	0.998761	-0.0616609	3.34e-12	12721	0.0681126	0.000363798	0.0634846	0.999265	-0.0608593	5.36e-06	5579	0.0431252	-0.000284182	0.0412712	0.998506	-0.0633584	8.3e-08	7142	0.88865
Global_MedianF0_01072022	DXA Body Composition Total Lean	Anthropometric	DXA	-0.00129528	0.00912455	0.998795	0.988476	-0.0612481	3.36e-12	12891	3.83e-05	0.0133067	0.997529	0.984002	-0.068335	2.45e-07	5690	-0.00234902	0.00581996	0.999931	0.992124	-0.055687	2.25e-06	7201	0.475326
MedianF3_MeasureE	Brain Volume proxy combined from intracranial volume (MRI, adults) and head circumference (adults and infants)	Brain	Brain volume and head circumference	-0.00444373	0.00859928	1.01303	0.991579	-0.0695479	3.37e-12	9990	-0.00412461	0.0061925	1.02937	1.00047	-0.0812707	9.93e-08	4282	-0.00468313	0.0104048	1.00094	0.985072	-0.0605607	4.65e-06	5708	0.304942
StdF0_MeasureReading	Adult Reading History Questionnaire Total	Cognition	Reading difficulties	0.114585	0.0337915	0.981425	0.983129	-0.153092	3.47e-12	2036	0.110361	0.00868196	0.940967	0.992064	-0.189876	3.67e-07	703	0.116812	0.0470338	1.00347	0.97865	-0.134357	8.24e-07	1333	0.229744
StdF0_MeasureReading	Logical Memory II Delayed Recall Total Score	Cognition	Logical memory	0.0385634	0.001518	0.923763	0.995852	0.150508	3.49e-12	2107	0.0395389	0.0108941	0.941773	1.03092	0.200064	5.42e-11	1049	0.0375962	-0.00777836	0.906778	0.961855	0.0986727	0.0013025	1058	0.0191121
MedianF2_MeasureI	DXA Clinical Body Android Percent Fat	Anthropometric	DXA	-0.00212226	-0.032126	0.995091	0.98539	0.0623238	3.55e-12	12421	0.00159341	-0.0295744	0.99709	0.980288	0.0875376	8.54e-11	5473	-0.00504913	-0.0341359	0.993641	0.989541	0.0425102	0.000392916	6948	0.0125957
MedianF2_MeasureU	DXA Body Composition Head Lean Mass	Anthropometric	DXA	0.000825239	0.00857716	0.998037	0.983746	-0.0638423	3.56e-12	11834	-0.000851617	-0.00317129	1.00091	0.981864	-0.0900995	6.56e-11	5228	0.00215231	0.0178749	0.995909	0.985188	-0.0430812	0.000460228	6606	0.010962
MedianF3_MeasureE	Brain Volume proxy combined from intracranial volume (MRI, adults) and head circumference (adults and infants)	Brain	Brain volume and head circumference	-0.00599646	0.0211297	1.00687	0.985459	-0.0672861	3.56e-12	10651	-0.00740227	0.0192926	1.01528	0.99149	-0.0764942	1.98e-07	4609	-0.00492407	0.0225312	1.00063	0.981017	-0.0601772	2.84e-06	6042	0.403462
MedianF3_MeasureVowels	DXA Body Composition Right Arm Lean	Anthropometric	DXA	-0.000369024	0.0326517	0.997181	0.984203	-0.061549	3.59e-12	12730	0.00520998	0.0337684	0.999998	0.9828	-0.0702348	1.37e-07	5612	-0.00476764	0.0317713	0.995055	0.985446	-0.0547039	3.86e-06	7118	0.383765
MedianF2_MeasureLongA	DXA Body Composition Trunk Percent Fat	Anthropometric	DXA	-0.00139032	-0.011156	0.999359	0.991013	0.0623616	3.59e-12	12400	-0.00197618	-0.0125721	1.00075	0.984205	0.069478	2.66e-07	5472	-0.000927586	-0.0100375	0.998408	0.99653	0.0567691	2.25e-06	6928	0.481747
MedianF0_MeasureReading	DXA Clinical Body Android Percent Fat	Anthropometric	DXA	-0.00104877	-0.029881	0.99923	0.98667	0.0622659	3.6e-12	12437	-0.000714644	-0.028153	0.997499	0.980734	0.0745871	3.12e-08	5489	-0.00131273	-0.0312461	1.00074	0.991497	0.0526006	1.15e-05	6948	0.222853
MedianF2_MeasureVowels	DXA Body Composition Total Fat Mass	Anthropometric	DXA	-0.00186531	-0.00418664	0.999329	0.986772	0.0615496	3.61e-12	12727	-0.00611573	-0.00796301	1.02291	0.985164	0.0773596	6.46e-09	5610	0.0014851	-0.0012099	0.980861	0.988157	0.0488282	3.76e-05	7117	0.109596
Global_MedianF0_01072022	DXA Clinical Body LeanHeight2 kgm2	Anthropometric	DXA	-0.00129528	0.00870949	0.998795	0.98532	-0.0611481	3.64e-12	12891	3.83e-05	0.012258	0.997529	0.981079	-0.0703406	1.08e-07	5690	-0.00234902	0.00590554	0.999931	0.988789	-0.0539293	4.65e-06	7201	0.354306
MedianF1_MeasureI	Digit Coding Number Correct	Cognition	Digit coding	0.00218512	-0.0126799	0.993543	0.990524	-0.0632707	3.74e-12	12025	0.00564267	-0.0228504	0.990983	1.01674	-0.107712	2.78e-15	5341	-0.00057771	-0.00455295	0.99572	0.96958	-0.0269571	0.0275288	6684	1.04e-05
MedianF3_MeasureI	DXA Lumbar L123 Area	Anthropometric	DXA	-0.00328851	-0.0360979	1.00328	0.989667	-0.0666174	3.84e-12	10833	-0.00682346	-0.0325823	1.00604	0.981981	-0.0698839	1.82e-06	4652	-0.000628008	-0.0387438	1.00135	0.995595	-0.0641561	4.43e-07	6181	0.767644
MedianF3_MeasureE	Brain Volume proxy combined from intracranial volume (MRI, adults) and head circumference (adults and infants)	Brain	Brain volume and head circumference	-0.00444373	0.00874135	1.01303	0.993072	-0.069339	3.91e-12	9990	-0.00412461	0.00656382	1.02937	1.00214	-0.0807593	1.19e-07	4282	-0.00468313	0.0103749	1.00094	0.986436	-0.0605825	4.62e-06	5708	0.31757
MedianF1_MeasureLongA	DXA Body Composition Head Total Mass	Anthropometric	DXA	-0.00121629	0.00233344	0.997482	0.99367	-0.062719	3.94e-12	12213	-0.000819456	-0.00202681	0.996734	0.990158	-0.0751751	2.95e-08	5422	-0.00153313	0.00581471	0.998226	0.996593	-0.0528124	1.33e-05	6791	0.218931
MedianF1_MeasureU	WASI Vocabulary	Cognition	WASI Vocabulary	0.0226319	0.00238996	0.925592	0.991545	-0.0941226	4e-12	5403	0.0196503	0.0122269	0.919805	1.09916	-0.120751	2.05e-09	2443	0.0250927	-0.00572882	0.930667	0.902925	-0.0702203	0.000130903	2960	0.063752
MedianF1_MeasureA	DXA Body Composition Head Fat Mass	Anthropometric	DXA	-0.0018244	0.0117834	0.997873	0.983776	-0.0628312	4.04e-12	12156	-0.000847688	0.000308615	1.00219	0.980495	-0.0714972	1.82e-07	5309	-0.00258172	0.0206806	0.994668	0.986281	-0.0560973	3.39e-06	6847	0.399167
MedianF4_MeasureO	DXA Body Composition Subtotal Percent Fat	Anthropometric	DXA	-0.00104085	-0.00615536	0.999005	0.987166	0.0619697	4.14e-12	12485	-0.00124987	-0.00922956	1.00195	0.982459	0.0352287	0.00918364	5467	-0.000878029	-0.00376056	0.996855	0.99096	0.0827636	3.71e-12	7018	0.00834659
SkewF0_MeasureVowels	Trail Making Test Part A Seconds	Cognition	Trail Making Test	0.00146587	-0.0053965	1.00039	0.98105	-0.0616627	4.16e-12	12608	-0.000986453	-0.0118834	0.994906	1.03433	-0.0774322	7.17e-09	5566	0.00340419	-0.00026922	1.00485	0.939022	-0.0487115	4.31e-05	7042	0.108862
MedianF1_MeasureLongA	DXA Clinical Body Android Lean and Bone Mineral Content	Anthropometric	DXA	-0.00121629	0.0199333	0.997482	0.980357	-0.0625901	4.35e-12	12213	-0.000819456	0.017873	0.996734	0.996523	-0.0519532	0.00012923	5422	-0.00153313	0.0215782	0.998226	0.967588	-0.0712043	4.19e-09	6791	0.290012
MedianF4_MeasureO	DXA Body Composition Total Fat Mass	Anthropometric	DXA	-0.00104085	-0.00263007	0.999005	0.986218	0.0618119	4.69e-12	12485	-0.00124987	-0.00628218	1.00195	0.983765	0.0354645	0.0087262	5467	-0.000878029	0.000214922	0.996855	0.988251	0.082341	4.77e-12	7018	0.00929095
MedianF2_MeasureVowels	DXA Body Composition Left Arm Area	Anthropometric	DXA	-0.00186531	-0.00617176	0.999329	0.998544	-0.0612169	4.71e-12	12727	-0.00611573	-0.00865532	1.02291	0.992738	-0.0661975	6.9e-07	5610	0.0014851	-0.00421409	0.980861	1.00325	-0.0572542	1.34e-06	7117	0.616056
StdF0_MeasureSpilaRas	Letter Fluency Number of Words Letters H S	Cognition	Letter Fluency	-0.000716697	0.0106396	0.999746	0.991018	0.0618198	4.74e-12	12476	0.00359173	0.00900218	0.987193	0.996374	0.0478801	0.000379064	5505	-0.00411906	0.0119326	1.00978	0.986927	0.0727702	1.16e-09	6971	0.167046
MedianF2_MeasureVowels	DXA Body Composition Left Arm Lean and Bone Mineral Content	Anthropometric	DXA	-0.00186531	0.0131264	0.999329	0.993796	-0.0611322	5.04e-12	12727	-0.00611573	0.0149067	1.02291	0.991724	-0.0781791	4.46e-09	5610	0.0014851	0.0117231	0.980861	0.995565	-0.0474343	6.23e-05	7117	0.0846827
MedianF1_MeasureA	DXA Body Composition Head Total Mass	Anthropometric	DXA	-0.0018244	0.0034203	0.997873	0.987951	-0.0624997	5.24e-12	12156	-0.000847688	-0.00525727	1.00219	0.98468	-0.0746925	5.01e-08	5309	-0.00258172	0.0101487	0.994668	0.990528	-0.0530305	1.13e-05	6847	0.235624
MedianF4_MeasureVowels	DXA Body Composition Head Fat Mass	Anthropometric	DXA	0.000304615	0.0104082	0.997252	0.987248	-0.0610615	5.3e-12	12730	0.000571932	0.000812382	1.03122	0.981538	-0.0694965	1.86e-07	5612	9.39e-05	0.0179737	0.970613	0.991759	-0.0542599	4.62e-06	7118	0.392857
MedianF2_MeasureO	DXA Body Composition Head Lean and Bone Mineral Content	Anthropometric	DXA	-0.00148245	-0.00182926	0.996488	0.993058	-0.0619766	5.52e-12	12336	-4.11e-05	-0.0103709	0.99781	0.986161	-0.04902	0.000306853	5416	-0.0026105	0.00485593	0.995594	0.998498	-0.072052	1.94e-09	6920	0.203823
MedianF1_MeasureI	DXA Body Composition Head Lean and Bone Mineral Content	Anthropometric	DXA	0.000462204	0.000448685	0.995747	0.987982	-0.062343	5.65e-12	12179	0.00117621	-0.00249118	0.991483	0.983326	-0.0783188	8.09e-09	5402	-0.000106939	0.00279207	0.999293	0.991826	-0.0497108	4.23e-05	6777	0.116312
MedianF3_MeasureI	Age at First Childbirth	Fertility	Age at first childbirth	0.00676383	-0.0420278	1.00194	0.941688	0.0674748	5.69e-12	10390	0.00741075	-0.0783341	1.01805	1.05079	0.0532148	0.00044498	4350	0.00629791	-0.0158802	0.990499	0.861643	0.0791753	7.06e-10	6040	0.191233
MedianF1_MeasureU	Trail Making Test B Seconds	Cognition	Trail Making Test	-0.00556633	0.0146719	0.98808	0.991903	0.0627849	5.76e-12	11998	-0.00365045	0.00963607	0.989006	1.10764	0.0900108	5.63e-11	5275	-0.00706956	0.0186231	0.987495	0.901209	0.039254	0.00128402	6723	0.00571647
MedianF1_MeasureO	Trail Making Test B Seconds	Cognition	Trail Making Test	-0.00644499	0.0127992	0.993455	0.989078	0.0625868	5.81e-12	12070	-0.00473429	0.008043	0.994319	1.10442	0.0572369	3.19e-05	5273	-0.00777212	0.0164889	0.992927	0.899715	0.0673512	2.7e-08	6797	0.581145
MedianF4_MeasureO	DXA Clinical Body Fat MassHeight2	Anthropometric	DXA	-0.00104085	-0.0026082	0.999005	0.986849	0.061536	5.83e-12	12485	-0.00124987	-0.00592996	1.00195	0.984159	0.0356111	0.00845237	5467	-0.000878029	-2.06e-05	0.996855	0.989069	0.0817317	6.85e-12	7018	0.0104918
MedianF0_MeasureVowels	DXA Body Composition Head Lean and Bone Mineral Content	Anthropometric	DXA	-0.00160322	-0.000777441	0.997826	0.992298	-0.0609272	5.9e-12	12730	-0.000167124	-0.00686113	1.04436	0.987758	-0.0699298	1.56e-07	5612	-0.00273547	0.00401908	0.961276	0.995964	-0.0535775	6.08e-06	7118	0.359134
MedianF3_MeasureU	DXA Clinical Body LeanHeight2 kgm2	Anthropometric	DXA	-0.000954584	0.00920346	0.99697	0.986736	-0.0613819	5.99e-12	12534	-0.000319591	0.0148702	0.997482	0.984367	-0.0648172	1.45e-06	5513	-0.00145319	0.00475387	0.99671	0.988693	-0.0586959	8.53e-07	7021	0.733461
StdF0_MeasureLongA	Trail Making Test B Seconds	Cognition	Trail Making Test	-0.00426317	0.0159482	0.999956	0.992966	0.0625595	6.11e-12	12056	-0.0066972	0.0154615	0.995946	1.107	0.0701152	3.23e-07	5296	-0.00235628	0.0163294	1.00324	0.903776	0.056191	3.77e-06	6760	0.447473
MedianF2_MeasureVowels	DXA Body Composition Head Bone Mineral Content	Anthropometric	DXA	-0.00186531	-0.0402435	0.999329	0.983916	-0.0608334	6.4e-12	12727	-0.00611573	-0.0420501	1.02291	0.981118	-0.0849476	1.81e-10	5610	0.0014851	-0.0388194	0.980861	0.986255	-0.041493	0.000462275	7117	0.014801
MedianF3_MeasureE	BodyScan SittingHeight Manual adjForHeight	Anthropometric	Bodyscan	-0.00137747	0.0133402	1.01016	0.986836	-0.0678282	6.41e-12	10231	-0.00217692	0.0120282	1.02506	0.971546	-0.087509	6.07e-09	4396	-0.000775183	0.0143287	0.999103	0.998521	-0.0530265	5.05e-05	5835	0.0837584
MedianF3_MeasureI	ECG Exercise Time Max	Cardiovascular	Electrocardiogram	0.00825278	0.0100167	0.94304	0.991672	0.0934636	6.46e-12	5373	0.0169072	0.000558897	0.917608	0.971078	0.124941	2.09e-09	2278	0.00188289	0.0169778	0.961965	1.00703	0.0713629	7.04e-05	3095	0.0515407
MedianF4_MeasureVowels	DXA Body Composition Head Lean Mass	Anthropometric	DXA	0.000304615	0.0141774	0.997252	0.988836	-0.0607821	6.62e-12	12730	0.000571932	0.00515921	1.03122	0.987601	-0.0704077	1.28e-07	5612	9.39e-05	0.0212875	0.970613	0.989834	-0.0529824	7.7e-06	7118	0.328472
MedianF3_MeasureU	DXA Body Composition Total Lean	Anthropometric	DXA	-0.000954584	0.00987974	0.99697	0.99055	-0.0612306	6.75e-12	12534	-0.000319591	0.016247	0.997482	0.988067	-0.0645666	1.59e-06	5513	-0.00145319	0.00488002	0.99671	0.992585	-0.0586237	8.8e-07	7021	0.740947
MedianF3_MeasureE	DXA Body Composition Subtotal Lean and Bone Mineral Content	Anthropometric	DXA	-2.02e-05	0.0109544	0.996665	0.985543	-0.0622238	6.9e-12	12125	0.00149474	0.0165536	1.0044	0.983351	-0.0713501	1.79e-07	5337	-0.00121127	0.00655215	0.990724	0.987368	-0.0550286	5.7e-06	6788	0.371765
MedianF3_MeasureE	DXA Body Composition Head Bone Mineral Content	Anthropometric	DXA	-2.02e-05	-0.0379613	0.996665	0.979434	-0.0622147	6.95e-12	12125	0.00149474	-0.0407832	1.0044	0.975568	-0.0766739	2.01e-08	5337	-0.00121127	-0.0357427	0.990724	0.982607	-0.0508054	2.81e-05	6788	0.156854
VSA4o	Trail Making Test Part A Seconds	Cognition	Trail Making Test	0.00212541	-0.00522145	0.994523	0.981502	-0.0609834	7.44e-12	12585	0.0028336	-0.0114611	0.998259	1.0358	-0.0728825	5.42e-08	5548	0.00156708	-0.000302098	0.991718	0.938777	-0.0511217	1.78e-05	7037	0.22498
MedianF2_MeasureLongA	BodyScan High waist height ratio adjForHeight	Anthropometric	Bodyscan	-0.0111826	0.0228746	0.998856	1.00508	0.0739537	7.73e-12	8535	-0.00104003	0.030246	1.01257	1.02878	0.11377	3.06e-12	3729	-0.0190522	0.0171552	0.988284	0.986835	0.0419324	0.00364013	4806	0.000968529
MedianF3_MeasureO	DXA Body Composition Right Arm Percent Fat	Anthropometric	DXA	-0.000192055	-0.00652535	0.998238	0.988196	0.0610332	8.65e-12	12485	0.00156124	-0.0117965	1.00277	0.975465	0.0592047	1.18e-05	5467	-0.00155786	-0.00241914	0.994847	0.998216	0.0624642	1.62e-07	7018	0.856472
SkewF0_MeasureVowels	Education Any University Degree	Cognition	Education	0.147047	-1.01e-09	0.125434	0.998775	0.0600342	8.94e-12	12887	0.123392	-0.00239208	0.108185	0.992391	0.056808	1.85e-05	5673	0.16565	0.0018811	0.138229	1.00393	0.0623987	1.12e-07	7214	0.752496
MedianF4_MeasureVowels	DXA Body Composition Head Total Mass	Anthropometric	DXA	0.000304615	0.00238123	0.997252	0.991708	-0.0603806	9.1e-12	12730	0.000571932	-0.00470445	1.03122	0.986902	-0.0620295	3.29e-06	5612	9.39e-05	0.00796775	0.970613	0.995564	-0.0590621	6.11e-07	7118	0.867847
MedianF0_MeasureSpilaRas	g factor	Cognition	G factor	-0.00724191	0.0297404	0.997695	0.961266	-0.062208	9.2e-12	11986	-0.00805432	0.0476771	1.02446	1.06183	-0.0648404	2.54e-06	5254	-0.00660787	0.0157416	0.976957	0.88248	-0.0599626	8.45e-07	6732	0.790816
MedianF2_MeasureE	DXA Body Composition Left Arm Bone Mineral Content	Anthropometric	DXA	-0.000247932	-0.00865955	0.998412	0.988078	-0.0620828	9.32e-12	12028	-0.00307303	-0.00766337	1.00537	0.987259	-0.0865202	2.66e-10	5308	0.00198356	-0.00944642	0.993057	0.98887	-0.0426745	0.000465929	6720	0.0167993
MedianF2_MeasureI	DXA Lumbar L1234 Bone Mineral Content	Anthropometric	DXA	-0.000713679	-0.019693	1.0005	0.987704	-0.0657815	9.45e-12	10704	0.0023481	-0.0199104	1.00487	0.993545	-0.0810685	3.52e-08	4608	-0.00302809	-0.0195286	0.997344	0.983452	-0.0541232	2.35e-05	6096	0.166894
MedianF2_MeasureO	DXA Body Composition Head Total Mass	Anthropometric	DXA	-0.00148245	0.00140597	0.996488	0.992591	-0.0612849	9.46e-12	12336	-4.11e-05	-0.00796306	0.99781	0.985477	-0.0480438	0.000403999	5416	-0.0026105	0.00873873	0.995594	0.99818	-0.0715787	2.47e-09	6920	0.194136
MedianF2_MeasureU	Max Gripstrength height corrected	Musculoskeletal	Grip strength	-0.00018019	0.083193	0.998351	0.915164	-0.0622637	9.75e-12	11935	-0.00161049	0.0733203	0.999652	0.940997	-0.0828645	1.72e-09	5261	0.000947288	0.0909754	0.997471	0.894802	-0.045627	0.000192064	6674	0.0431318
MedianF3_MeasureVowels	Trail Making Test B Seconds	Cognition	Trail Making Test	0.00510353	0.0151968	0.993147	0.990825	-0.0611018	9.89e-12	12387	0.00930076	0.0123307	0.990953	1.1053	-0.0764693	1.61e-08	5439	0.00181788	0.0174404	0.994982	0.901347	-0.0479445	6.37e-05	6948	0.114703
MedianF2_MeasureE	DXA Body Composition Right Arm Lean and Bone Mineral Content	Anthropometric	DXA	-0.000247932	0.0351045	0.998412	0.978577	-0.0619862	1e-11	12028	-0.00307303	0.033353	1.00537	0.983976	-0.0905715	3.72e-11	5308	0.00198356	0.036488	0.993057	0.974454	-0.0391655	0.00132025	6720	0.00505326
MedianF2_MeasureE	DXA Body Composition Left Arm Total Mass	Anthropometric	DXA	-0.000247932	0.0253388	0.998412	0.983751	-0.0618928	1.08e-11	12028	-0.00307303	0.0150467	1.00537	0.988866	-0.0893492	6.79e-11	5308	0.00198356	0.0334682	0.993057	0.979709	-0.0400174	0.00103268	6720	0.00713632
MedianF3_MeasureVowels	DXA Body Composition Head Area	Anthropometric	DXA	-0.000369024	-0.038749	0.997181	0.977158	-0.060116	1.12e-11	12730	0.00520998	-0.0385601	0.999998	0.975399	-0.0719246	6.81e-08	5612	-0.00476764	-0.038898	0.995055	0.978683	-0.0508018	1.8e-05	7118	0.236193
MedianF2_MeasureO	DXA Body Composition Head Lean Mass	Anthropometric	DXA	-0.00148245	0.0134014	0.996488	0.989376	-0.0610089	1.17e-11	12336	-4.11e-05	0.00273902	0.99781	0.984984	-0.0447675	0.000981116	5416	-0.0026105	0.0217464	0.995594	0.992797	-0.0736677	8.36e-10	6920	0.11084
MedianF1_MeasureA	DXA Body Composition Head Lean Mass	Anthropometric	DXA	-0.0018244	0.0157038	0.997873	0.98583	-0.0614306	1.2e-11	12156	-0.000847688	0.0051979	1.00219	0.986024	-0.0725344	1.2e-07	5309	-0.00258172	0.0238498	0.994668	0.985672	-0.052778	1.24e-05	6847	0.279431
MedianF2_MeasureVowels	g factor	Cognition	G factor	0.00111364	0.0294974	0.984796	0.962124	0.0614916	1.22e-11	12120	0.00315523	0.0477759	1.00269	1.06104	0.0746235	5.07e-08	5315	-0.000480933	0.0152212	0.970956	0.884543	0.0501165	3.52e-05	6805	0.180142
MedianF1_MeasureA	DXA Body Composition Head Lean and Bone Mineral Content	Anthropometric	DXA	-0.0018244	0.000162506	0.997873	0.988507	-0.0613786	1.24e-11	12156	-0.000847688	-0.00737067	1.00219	0.985272	-0.0751791	4.1e-08	5309	-0.00258172	0.00600355	0.994668	0.991082	-0.0506625	2.73e-05	6847	0.179512
Global_MedianF0_01072022	DXA Body Composition Trunk Lean	Anthropometric	DXA	-0.00129528	0.00327609	0.998795	0.991059	-0.0595908	1.26e-11	12891	3.83e-05	-0.00269208	0.997529	0.992012	-0.0495599	0.000183663	5690	-0.00234902	0.00799195	0.999931	0.990393	-0.0675038	9.7e-09	7201	0.311281
MedianF0_MeasureSpilaRas	DXA Body Composition Right Arm Fat Mass	Anthropometric	DXA	-0.00135679	0.0168653	0.9981	0.989309	0.0602954	1.26e-11	12590	-0.00114458	0.00491261	1.02248	0.98463	0.0623908	3.3e-06	5546	-0.00152387	0.0262761	0.979044	0.992932	0.0586354	8.4e-07	7044	0.834138
MedianF1_MeasureVowels	ICD10 M51 Number of diagnoses	Musculoskeletal	Intervertebral disc disorder	-0.00348723	-0.315981	1.01612	1.06743	0.0620904	1.27e-11	11868	-0.0010452	-0.157478	1.06094	0.856834	0.0465083	0.000894395	5097	-0.00532551	-0.435298	0.982527	1.19296	0.0733947	1.46e-09	6771	0.146723
MedianF3_MeasureE	DXA Lumbar L1 Bone Mineral Content	Anthropometric	DXA	7.53e-05	-0.0213018	1.00786	0.987358	-0.066286	1.28e-11	10406	-0.00186879	-0.0145235	1.02472	0.999491	-0.0767648	2.66e-07	4479	0.00154442	-0.0264241	0.995291	0.978296	-0.0581497	7.44e-06	5927	0.346472
FCR	Rapid Visual Information Processing (Sensitivity)	Cognition	Rapid visual information processing	-0.0156355	0.0116524	0.981013	1.00528	-0.0688957	1.28e-11	9631	-0.00799629	-8.75e-05	0.975872	1.02869	-0.0598712	0.000109498	4168	-0.0214638	0.0206093	0.985037	0.98742	-0.0757866	2.01e-08	5463	0.438471
MedianF1_MeasureLongA	ICD10 M51 Number of diagnoses	Musculoskeletal	Intervertebral disc disorder	0.000311446	-0.316045	1.00797	1.07278	0.0634575	1.31e-11	11346	0.00334397	-0.158852	1.01285	0.85719	0.0433819	0.00237648	4903	-0.00199625	-0.435666	1.00441	1.20387	0.0771287	5.58e-10	6443	0.0746908
MedianF2_MeasureI	DXA Lumbar L12 L4 Bone Mineral Content	Anthropometric	DXA	-0.000713679	-0.0216672	1.0005	0.988293	-0.065313	1.32e-11	10704	0.0023481	-0.0214647	1.00487	0.995898	-0.0807331	4.01e-08	4608	-0.00302809	-0.0218203	0.997344	0.982708	-0.0535368	2.88e-05	6096	0.162984
MedianF3_MeasureE	DXA Body Composition Subtotal Lean	Anthropometric	DXA	-2.02e-05	0.0110743	0.996665	0.984553	-0.0613372	1.36e-11	12125	0.00149474	0.0164484	1.0044	0.982194	-0.0707038	2.31e-07	5337	-0.00121127	0.00684892	0.990724	0.986512	-0.0539528	8.65e-06	6788	0.359329
MedianF3_MeasureE	DXA Body Composition Right Arm Bone Mineral Content	Anthropometric	DXA	-2.02e-05	0.0107255	0.996665	0.985558	-0.0612432	1.47e-11	12125	0.00149474	0.0134163	1.0044	0.986367	-0.0714436	1.73e-07	5337	-0.00121127	0.00860979	0.990724	0.985056	-0.0531697	1.17e-05	6788	0.317317
MedianF2_MeasureI	DXA Lumbar L1 L34 Bone Mineral Content	Anthropometric	DXA	-0.000713679	-0.019537	1.0005	0.988096	-0.0651036	1.54e-11	10704	0.0023481	-0.0182464	1.00487	0.993896	-0.078562	9.18e-08	4608	-0.00302809	-0.0205126	0.997344	0.983872	-0.0548464	1.82e-05	6096	0.223795
MedianF1_MeasureA	DXA Clinical Body Android Lean and Bone Mineral Content	Anthropometric	DXA	-0.0018244	0.0188734	0.997873	0.980794	-0.0610882	1.55e-11	12156	-0.000847688	0.0208989	1.00219	0.998807	-0.0459304	0.000813883	5309	-0.00258172	0.0173029	0.994668	0.966965	-0.0730828	1.39e-09	6847	0.137233
MedianF3_MeasureO	DXA Clinical Body Appendicular Lean / Height2	Anthropometric	DXA	-0.000192055	0.0102739	0.998238	0.983077	-0.0602692	1.57e-11	12485	0.00156124	0.0242119	1.00277	0.974623	-0.0615413	5.24e-06	5467	-0.00155786	-0.000583881	0.994847	0.989534	-0.059326	6.53e-07	7018	0.902166
MedianF0_MeasureSpilaRas	DXA Body Composition Total Lean	Anthropometric	DXA	-0.00135679	0.0126054	0.9981	0.989062	-0.0600101	1.58e-11	12590	-0.00114458	0.0175327	1.02248	0.982798	-0.0646489	1.44e-06	5546	-0.00152387	0.00872601	0.979044	0.994101	-0.0563117	2.24e-06	7044	0.642019
MedianF3_MeasureVowels	DXA Lumbar L1234 Area	Anthropometric	DXA	-0.00562314	-0.0473844	1.00652	0.982405	-0.0640632	1.77e-11	10989	-0.00169061	-0.0410608	1.02262	0.975966	-0.0591808	4.56e-05	4738	-0.00860384	-0.0521774	0.994464	0.98739	-0.0678351	7.86e-08	6251	0.652885
MedianF2_MeasureU	Category Fluency Number of Words	Cognition	Category Fluency	-0.000612835	0.00603868	0.995714	0.995694	-0.0619302	1.78e-11	11759	-0.00341579	-0.000294831	0.998478	1.10651	-0.0710276	2.94e-07	5196	0.00160629	0.011053	0.993666	0.908056	-0.0541238	1.14e-05	6563	0.362129
MedianF3_MeasureU	DXA Body Composition Total Lean and Bone Mineral Content	Anthropometric	DXA	-0.000954584	0.00872027	0.99697	0.990916	-0.0599269	1.86e-11	12534	-0.000319591	0.0153459	0.997482	0.988849	-0.0620699	3.96e-06	5513	-0.00145319	0.0035177	0.99671	0.99262	-0.0582546	1.03e-06	7021	0.831933
MedianF4_MeasureO	DXA Body Composition Trunk Lean and Bone Mineral Content	Anthropometric	DXA	-0.00104085	0.0040622	0.999005	0.990727	-0.0600392	1.87e-11	12485	-0.00124987	-0.00196255	1.00195	0.99171	-0.0313527	0.0204323	5467	-0.000878029	0.00875547	0.996855	0.990052	-0.0824641	4.44e-12	7018	0.00456793
MedianF3_MeasureVowels	DXA Body Composition Left Arm Lean and Bone Mineral Content	Anthropometric	DXA	-0.000369024	0.013088	0.997181	0.994035	-0.0593593	2.02e-11	12730	0.00520998	0.0151475	0.999998	0.991836	-0.0619017	3.45e-06	5612	-0.00476764	0.0114643	0.995055	0.995902	-0.057372	1.27e-06	7118	0.799505
MedianF2_MeasureA	DXA Body Composition Trunk Lean	Anthropometric	DXA	-0.00225916	0.00601869	0.998986	0.989475	-0.060898	2.05e-11	12086	-0.00401141	0.000152342	0.999692	0.988587	-0.0620279	6.32e-06	5289	-0.000895666	0.0105835	0.998579	0.990265	-0.060035	7.26e-07	6797	0.913363
MedianF2_MeasureA	DXA Body Composition Trunk Lean and Bone Mineral Content	Anthropometric	DXA	-0.00225916	0.00653132	0.998986	0.988475	-0.0608904	2.06e-11	12086	-0.00401141	0.000821742	0.999692	0.986759	-0.0626686	5.06e-06	5289	-0.000895666	0.0109741	0.998579	0.989911	-0.0595238	9.01e-07	6797	0.863688
MedianF4_MeasureO	DXA Body Composition Trunk Lean	Anthropometric	DXA	-0.00104085	0.00353934	0.999005	0.991465	-0.0598979	2.08e-11	12485	-0.00124987	-0.00256546	1.00195	0.99299	-0.0313869	0.0202952	5467	-0.000878029	0.00829496	0.996855	0.990367	-0.0821965	5.2e-12	7018	0.00481354
MedianF0_MeasureSpilaRas	DXA Clinical Body LeanHeight2 kgm2	Anthropometric	DXA	-0.00135679	0.0119605	0.9981	0.985313	-0.0596507	2.08e-11	12590	-0.00114458	0.0162578	1.02248	0.979523	-0.0665896	6.87e-07	5546	-0.00152387	0.00857701	0.979044	0.989985	-0.0541091	5.5e-06	7044	0.486479
MedianF2_MeasureE	DXA Lumbar L1 Area	Anthropometric	DXA	0.00143251	-0.0347752	1.00031	0.979812	-0.0658442	2.13e-11	10317	-0.0145154	-0.0284999	1.0156	0.979773	-0.0724839	1.28e-06	4451	0.0135334	-0.0395367	0.988539	0.979957	-0.0606183	3.36e-06	5866	0.550076
MedianF2_MeasureE	DXA Lumbar L1 L3 Area	Anthropometric	DXA	0.00155271	-0.0360797	0.99955	0.984476	-0.065831	2.17e-11	10314	-0.0139215	-0.0295529	1.01426	0.976886	-0.0747678	5.88e-07	4450	0.0132956	-0.0410326	0.988241	0.990346	-0.0588894	6.37e-06	5864	0.423897
MedianF4_MeasureVowels	DXA Body Composition Head Lean and Bone Mineral Content	Anthropometric	DXA	0.000304615	-0.000777441	0.997252	0.992298	-0.0592606	2.18e-11	12730	0.000571932	-0.00686113	1.03122	0.987758	-0.0582608	1.25e-05	5612	9.39e-05	0.00401908	0.970613	0.995964	-0.0600847	3.89e-07	7118	0.918544
MedianF1_MeasureA	DXA Body Composition Trunk Lean	Anthropometric	DXA	-0.0018244	0.00628782	0.997873	0.988733	-0.0605244	2.38e-11	12156	-0.000847688	-0.00048584	1.00219	0.988257	-0.0441975	0.00127501	5309	-0.00258172	0.01154	0.994668	0.989183	-0.0732183	1.29e-09	6847	0.112197
MedianF1_MeasureE	DXA Body Composition Head Lean Mass	Anthropometric	DXA	-0.00147997	0.0176713	0.99847	0.982234	-0.0606315	2.52e-11	12083	0.000945206	0.00938577	0.99696	0.983556	-0.062815	4.53e-06	5318	-0.00338641	0.0241845	0.999797	0.981244	-0.0588903	1.25e-06	6765	0.830259
MedianF3_MeasureE	DXA Body Composition Right Arm Lean and Bone Mineral Content	Anthropometric	DXA	-2.02e-05	0.0349236	0.996665	0.978734	-0.0605082	2.56e-11	12125	0.00149474	0.0337472	1.0044	0.982723	-0.0712107	1.89e-07	5337	-0.00121127	0.0358484	0.990724	0.975741	-0.0520035	1.81e-05	6788	0.293244
MedianF3_MeasureU	DXA Body Composition Subtotal Lean	Anthropometric	DXA	-0.000954584	0.00920951	0.99697	0.990584	-0.0594866	2.61e-11	12534	-0.000319591	0.0163504	0.997482	0.987709	-0.063072	2.76e-06	5513	-0.00145319	0.00360239	0.99671	0.992911	-0.0566863	2e-06	7021	0.722437
MedianF1_MeasureI	BodyScan SittingHeight Manual adjForHeight	Anthropometric	Bodyscan	-0.000752385	0.00946359	0.993909	0.988107	-0.0656064	2.62e-11	10298	0.0175872	0.00941053	1.02278	0.981728	-0.0560674	0.000179238	4459	-0.0147575	0.0095041	0.971577	0.993148	-0.0730649	2.25e-08	5839	0.392233
MedianF3_MeasureI	Cardiopulmonary Exercise Test Time Max	Cardiovascular	Cardiopulmonary exercise test	0.00922229	0.0145386	0.94341	0.841043	0.0905882	2.7e-11	5382	0.0175648	0.00479415	0.919089	0.594463	0.131061	3.06e-10	2284	0.00307177	0.0217227	0.961554	1.02296	0.069463	0.000108547	3098	0.0250168
Global_MedianF0_01072022	DXA Body Composition Subtotal Fat Mass	Anthropometric	DXA	-0.00129528	-0.00288579	0.998795	0.985441	0.0585719	2.79e-11	12891	3.83e-05	-0.00571732	0.997529	0.983667	0.0636175	1.56e-06	5690	-0.00234902	-0.000648405	0.999931	0.986969	0.0546023	3.53e-06	7201	0.610933
Global_MedianF0_01072022	DXA Clinical Body Total Body Percent Fat	Anthropometric	DXA	-0.00129528	-0.00543288	0.998795	0.987555	0.0584886	2.98e-11	12891	3.83e-05	-0.00823885	0.997529	0.983324	0.0650531	8.98e-07	5690	-0.00234902	-0.00321569	0.999931	0.991024	0.0533339	5.92e-06	7201	0.508392
Global_MedianF0_01072022	DXA Body Composition Total Lean and Bone Mineral Content	Anthropometric	DXA	-0.00129528	0.00794479	0.998795	0.989333	-0.0584897	2.98e-11	12891	3.83e-05	0.0124175	0.997529	0.985197	-0.06451	1.11e-06	5690	-0.00234902	0.00441061	0.999931	0.992709	-0.0537661	4.97e-06	7201	0.544313
MedianF1_MeasureI	DXA Body Composition Pelvis Area	Anthropometric	DXA	0.000712419	0.00774533	0.995928	0.986263	-0.0601812	2.99e-11	12172	0.00155795	0.000825995	0.991597	0.984803	-0.0923704	1.02e-11	5398	3.86e-05	0.0132591	0.999525	0.987504	-0.0346623	0.00432582	6774	0.00153623
MedianF4_MeasureA	DXA Body Composition Head Total Mass	Anthropometric	DXA	0.000948753	0.0034203	0.998869	0.987951	-0.0602233	2.99e-11	12156	0.0011308	-0.00525727	0.999803	0.98468	-0.0619088	6.32e-06	5309	0.000807594	0.0101487	0.99829	0.990528	-0.0589204	1.06e-06	6847	0.870064
MedianF2_MeasureI	DXA Body Composition T Spine Bone Mineral Content	Anthropometric	DXA	-0.00225457	0.0338126	0.995524	0.976714	-0.0595086	3.2e-11	12413	0.00155395	0.040438	0.99778	0.971197	-0.0788075	5.27e-09	5469	-0.00525411	0.0285945	0.99387	0.981138	-0.0443963	0.000214576	6944	0.0566963
MedianF1_MeasureLongA	DXA Body Composition Head Lean and Bone Mineral Content	Anthropometric	DXA	-0.00121629	-0.000944219	0.997482	0.994966	-0.0599627	3.27e-11	12213	-0.000819456	-0.00457433	0.996734	0.991486	-0.0741189	4.6e-08	5422	-0.00153313	0.0019541	0.998226	0.997872	-0.0487038	5.92e-05	6791	0.162397
MedianF3_MeasureE	DXA Body Composition Left Arm Lean and Bone Mineral Content	Anthropometric	DXA	-2.02e-05	0.0122371	0.996665	0.98691	-0.0601611	3.32e-11	12125	0.00149474	0.0123985	1.0044	0.986714	-0.06688	9.99e-07	5337	-0.00121127	0.0121103	0.990724	0.98721	-0.0548449	6.12e-06	6788	0.510199
MedianF0_MeasureReading	Mean Corpuscular Volume	Blood trait	Mean Corpuscular Volume	-0.00273415	-0.0395576	1.00802	0.606216	-0.0602235	3.35e-11	12095	-0.00185955	-0.0770948	1.01102	0.565262	-0.0459928	0.000862283	5244	-0.00340361	-0.0108252	1.00587	0.635747	-0.070605	4.84e-09	6851	0.179417
Global_MedianF0_01072022	DXA Body Composition Total Percent Fat	Anthropometric	DXA	-0.00129528	-0.00558068	0.998795	0.988018	0.0583368	3.35e-11	12891	3.83e-05	-0.00848244	0.997529	0.984028	0.0639323	1.38e-06	5690	-0.00234902	-0.0032878	0.999931	0.991295	0.0539431	4.63e-06	7201	0.572955
MedianF0_MeasureReading	DXA Clinical Body Android Subcutaneous	Anthropometric	DXA	-0.00104877	-0.0219281	0.99923	0.985862	0.0593237	3.52e-11	12437	-0.000714644	-0.0220119	0.997499	0.983523	0.0789753	4.58e-09	5489	-0.00131273	-0.0218619	1.00074	0.987851	0.0438586	0.000254814	6948	0.0515416
MedianF3_MeasureO	DXA Body Composition Left Arm Lean	Anthropometric	DXA	-0.000192055	0.0120267	0.998238	0.989369	-0.0592103	3.52e-11	12485	0.00156124	0.0118279	1.00277	0.984808	-0.0533775	7.84e-05	5467	-0.00155786	0.0121815	0.994847	0.993062	-0.0637533	8.94e-08	7018	0.564823
MedianF2_MeasureVowels	DXA Body Composition Subtotal Lean and Bone Mineral Content	Anthropometric	DXA	-0.00186531	0.0104089	0.999329	0.989476	-0.0586322	3.56e-11	12727	-0.00611573	0.0165005	1.02291	0.984383	-0.0702672	1.36e-07	5610	0.0014851	0.00560721	0.980861	0.993576	-0.049284	3.18e-05	7117	0.239398
MedianF2_MeasureVowels	DXA Body Composition Right Arm Lean and Bone Mineral Content	Anthropometric	DXA	-0.00186531	0.0322448	0.999329	0.985376	-0.0585734	3.72e-11	12727	-0.00611573	0.0332368	1.02291	0.983877	-0.0817418	8.54e-10	5610	0.0014851	0.0314629	0.980861	0.986695	-0.0399523	0.000747469	7117	0.0191014
MedianF2_MeasureI	DXA Lumbar L23 Bone Mineral Content	Anthropometric	DXA	-0.00105849	-0.0169383	1.00048	0.987794	-0.0638349	3.74e-11	10709	0.00244073	-0.0209527	1.00469	0.992171	-0.0819022	2.53e-08	4609	-0.00370241	-0.0139051	0.997454	0.984627	-0.050065	9.13e-05	6100	0.102368
MedianF0_MeasureVowels	DXA Body Composition Right Arm Percent Fat	Anthropometric	DXA	-0.00160322	-0.00775921	0.997826	0.990743	0.058555	3.76e-11	12730	-0.000167124	-0.0149793	1.04436	0.980832	0.0711002	9.61e-08	5612	-0.00273547	-0.0020667	0.961276	0.998623	0.0483887	4.41e-05	7118	0.202815
MedianF1_MeasureA	DXA Body Composition Trunk Lean and Bone Mineral Content	Anthropometric	DXA	-0.0018244	0.00680732	0.997873	0.987667	-0.0598893	3.84e-11	12156	-0.000847688	0.000124398	1.00219	0.986409	-0.0436281	0.00147281	5309	-0.00258172	0.0119891	0.994668	0.988725	-0.0725232	1.85e-09	6847	0.113768
MedianF3_MeasureO	DXA Body Composition Left Arm Lean and Bone Mineral Content	Anthropometric	DXA	-0.000192055	0.0109987	0.998238	0.990891	-0.0590416	4e-11	12485	0.00156124	0.0107844	1.00277	0.986089	-0.0537032	7.08e-05	5467	-0.00155786	0.0111656	0.994847	0.994772	-0.0631989	1.16e-07	7018	0.598291
MedianF3_MeasureVowels	DXA Body Composition Left Arm Lean	Anthropometric	DXA	-0.000369024	0.0140831	0.997181	0.992483	-0.0584003	4.23e-11	12730	0.00520998	0.0158934	0.999998	0.990708	-0.0606338	5.45e-06	5612	-0.00476764	0.0126558	0.995055	0.994017	-0.056654	1.72e-06	7118	0.823421
Global_MedianF0_01072022	DXA Body Composition Subtotal Percent Fat	Anthropometric	DXA	-0.00129528	-0.0059311	0.998795	0.98769	0.0580306	4.24e-11	12891	3.83e-05	-0.0088077	0.997529	0.983362	0.063832	1.43e-06	5690	-0.00234902	-0.00365811	0.999931	0.991235	0.0534764	5.59e-06	7201	0.558964
MedianF0_MeasureLongA	Ratio of forced expiratory volume to forced vital capacity (FEV1 FVC ratio)	Respiratory	Spirometry	-0.0111673	-0.0191362	0.991892	0.988507	0.0669214	4.42e-11	9669	-0.0104828	-0.0277398	1.00009	0.976689	0.0437992	0.00468208	4167	-0.0116857	-0.0126201	0.985863	0.997538	0.0843887	3.55e-10	5502	0.0478609
MedianF0_MeasureSpilaRas	DXA Body Composition Head Fat Mass	Anthropometric	DXA	-0.00135679	0.0120848	0.9981	0.986532	-0.0586632	4.43e-11	12590	-0.00114458	0.00255663	1.02248	0.978888	-0.0662232	7.91e-07	5546	-0.00152387	0.0195868	0.979044	0.992563	-0.0526341	9.84e-06	7044	0.448624
MedianF2_MeasureLongA	DXA Body Composition Head Lean and Bone Mineral Content	Anthropometric	DXA	-0.00139032	0.000985013	0.999359	0.993525	-0.0591019	4.45e-11	12400	-0.00197618	-0.0034796	1.00075	0.988432	-0.0818055	1.33e-09	5472	-0.000927586	0.00451133	0.998408	0.997662	-0.0412376	0.000595615	6928	0.0247102
MedianF3_MeasureO	DXA Body Composition Left Arm Percent Fat	Anthropometric	DXA	-0.000192055	0.00793169	0.998238	0.984947	0.0588939	4.48e-11	12485	0.00156124	0.00122666	1.00277	0.972764	0.0577845	1.9e-05	5467	-0.00155786	0.0131549	0.994847	0.994515	0.0597732	5.38e-07	7018	0.912137
MedianF2_MeasureI	DXA Lumbar L1 L4 Bone Mineral Content	Anthropometric	DXA	-0.000713679	-0.0221617	1.0005	0.988251	-0.0635429	4.64e-11	10704	0.0023481	-0.0192966	1.00487	0.995762	-0.0761865	2.22e-07	4608	-0.00302809	-0.0243275	0.997344	0.982725	-0.0538992	2.54e-05	6096	0.252984
MedianF0_MeasureLongA	DXA Body Composition Right Arm Percent Fat	Anthropometric	DXA	-0.000959497	-0.013689	0.997377	0.990478	0.0590474	4.64e-11	12400	-0.000375166	-0.0194938	0.99988	0.979718	0.0650225	1.47e-06	5472	-0.00142102	-0.00910415	0.995543	0.999072	0.054372	5.92e-06	6928	0.555548
MedianF2_MeasureA	DXA Body Composition Head Bone Mineral Content	Anthropometric	DXA	-0.00225916	-0.0417126	0.998986	0.979895	-0.059774	4.76e-11	12086	-0.00401141	-0.0446601	0.999692	0.976591	-0.078776	9.51e-09	5289	-0.000895666	-0.039419	0.998579	0.982598	-0.0450334	0.000203671	6797	0.0654021
MedianF1_MeasureE	DXA Body Composition Head Total Mass	Anthropometric	DXA	-0.00147997	0.00579102	0.99847	0.984513	-0.0597795	4.76e-11	12083	0.000945206	-0.000673423	0.99696	0.98238	-0.0625116	5.04e-06	5318	-0.00338641	0.0108727	0.999797	0.986277	-0.057619	2.1e-06	6765	0.789295
MedianF2_MeasureVowels	DXA Body Composition Left Arm Lean	Anthropometric	DXA	-0.00186531	0.0141168	0.999329	0.99227	-0.0582362	4.82e-11	12727	-0.00611573	0.0156559	1.02291	0.990603	-0.0754231	1.53e-08	5610	0.0014851	0.0129035	0.980861	0.99372	-0.0444215	0.000177416	7117	0.0821516
MedianF3_MeasureU	DXA Body Composition Subtotal Lean and Bone Mineral Content	Anthropometric	DXA	-0.000954584	0.00896876	0.99697	0.991166	-0.0586638	4.88e-11	12534	-0.000319591	0.0162757	0.997482	0.988876	-0.0618108	4.35e-06	5513	-0.00145319	0.00323119	0.99671	0.99303	-0.056206	2.43e-06	7021	0.755227
MedianF2_MeasureVowels	DXA Body Composition Subtotal Lean	Anthropometric	DXA	-0.00186531	0.0106135	0.999329	0.98878	-0.0582038	4.94e-11	12727	-0.00611573	0.0165533	1.02291	0.982984	-0.0701402	1.43e-07	5610	0.0014851	0.00593137	0.980861	0.993438	-0.0486215	4.06e-05	7117	0.227624
MedianF2_MeasureE	BodyScan SittingHeight Manual adjForHeight	Anthropometric	Bodyscan	0.00218418	0.0158842	1.00086	0.986735	-0.0651374	5.05e-11	10146	-0.00891338	0.0129192	1.01385	0.971403	-0.091706	1.23e-09	4369	0.010577	0.0181265	0.99105	0.998489	-0.0451516	0.000596359	5777	0.0200374
MedianF4_MeasureO	DXA Body Composition Trunk Percent Fat	Anthropometric	DXA	-0.00104085	-0.00495694	0.999005	0.990379	0.0587223	5.09e-11	12485	-0.00124987	-0.00825326	1.00195	0.986417	0.0397165	0.0033104	5467	-0.000878029	-0.00238912	0.996855	0.993592	0.0735112	6.91e-10	7018	0.0607932
MedianF1_MeasureI	DXA Body Composition Head Total Mass	Anthropometric	DXA	0.000462204	0.00371268	0.995747	0.987785	-0.0594277	5.19e-11	12179	0.00117621	-0.000131985	0.991483	0.982852	-0.0753282	2.93e-08	5402	-0.000106939	0.0067773	0.999293	0.991841	-0.0468574	0.000113669	6777	0.11812
MedianF3_MeasureO	BodyScan HeadCircumference Manual adjForHeight	Anthropometric	Bodyscan	-0.00385774	0.00850807	1.00382	0.991695	-0.0649357	5.4e-11	10178	-0.00308666	0.00247217	1.01595	0.994661	-0.0619286	4.38e-05	4346	-0.00443234	0.013006	0.994959	0.989607	-0.0672021	2.77e-07	5832	0.79221
MedianF2_MeasureA	DXA Lumbar L123 Area	Anthropometric	DXA	0.00518794	-0.0394544	1.00157	0.989131	-0.0642186	5.5e-11	10399	0.0180703	-0.0323958	1.01521	0.98245	-0.0674249	6.62e-06	4455	-0.00446735	-0.0447448	0.99129	0.994239	-0.0619349	1.75e-06	5944	0.781515
FCR	ECG Exercise Time Max	Cardiovascular	Electrocardiogram	-0.0440232	0.00358057	1.04937	0.99612	-0.0883892	5.52e-11	5476	-0.0656446	-0.010193	1.045	0.977534	-0.113249	3.91e-08	2337	-0.027926	0.013835	1.05235	1.01003	-0.0706613	7.38e-05	3139	0.118094
VTL_F1to4_05122022	DXA Lumbar L3 Area	Anthropometric	DXA	0.00584625	-0.030993	0.999018	0.970181	0.0649236	5.6e-11	10165	0.00819323	-0.0260011	1.02904	0.959413	0.0395705	0.00897462	4359	0.00408421	-0.0347408	0.976647	0.9784	0.0842739	1.23e-10	5806	0.0255598
MedianF3_MeasureE	DXA Lumbar L1 L4 Area	Anthropometric	DXA	0.000250339	-0.0568016	1.00813	0.974343	-0.0641641	5.69e-11	10400	-0.00171926	-0.0510311	1.02497	0.972622	-0.0694818	3.24e-06	4477	0.0017391	-0.0611634	0.995561	0.975764	-0.0600823	3.68e-06	5923	0.634668
MedianF3_MeasureE	BodyScan Crotch height ratio adjForHeight	Anthropometric	Bodyscan	0.00698264	0.00359007	0.99922	0.978905	0.071558	5.74e-11	8354	0.0105497	0.00842077	1.00521	0.983598	0.0892312	6.94e-08	3636	0.00423364	-0.000132783	0.9948	0.975463	0.0577887	7.11e-05	4718	0.153543
MedianF3_MeasureI	DXA Lumbar L12 Area	Anthropometric	DXA	-0.00334069	-0.0364527	1.0031	0.990383	-0.0628457	5.76e-11	10836	-0.0067359	-0.034919	1.00586	0.97989	-0.06958	2.01e-06	4653	-0.000785643	-0.0376069	1.00117	0.998436	-0.0578093	5.37e-06	6183	0.543731
MedianF2_MeasureVowels	DXA Lumbar L1 L4 Area	Anthropometric	DXA	0.00512505	-0.0551724	1.00699	0.979311	-0.062404	5.81e-11	10986	0.0033398	-0.0480793	1.03885	0.976982	-0.0656365	6.12e-06	4736	0.00647785	-0.0605473	0.983	0.981167	-0.0598886	2.15e-06	6250	0.765191
StdF0_MeasureReading	Logical Memory II Delayed Thematic Total Score	Cognition	Logical memory	0.0385634	0.000184921	0.923763	0.998098	0.141792	5.83e-11	2107	0.0395389	0.00769794	0.941773	1.09262	0.184189	1.68e-09	1049	0.0375962	-0.00726418	0.906778	0.905212	0.0949291	0.00198357	1058	0.0393468
MedianF2_MeasureO	Education Any University Degree	Cognition	Education	0.146336	2.49e-17	0.124932	0.99874	-0.058538	5.85e-11	12485	0.121871	0.00121983	0.107038	0.999285	-0.0895355	3.14e-11	5473	0.165431	-0.0009521	0.138083	0.998455	-0.0374971	0.00168531	7012	0.00386053
StdF0_MeasureLongA	Category Fluency Number of Words	Cognition	Category Fluency	0.000118648	0.00603359	1.00097	0.996695	-0.0589315	5.97e-11	12307	0.00108995	0.00247659	0.997003	1.10906	-0.0751266	2.92e-08	5433	-0.000649037	0.00884493	1.00424	0.908012	-0.0449794	0.000190775	6874	0.0964037
MedianF2_MeasureE	Never Smokers	Addiction	Smoking (ever or never)	0.201281	-3.28e-17	0.16078	0.998713	0.0591842	6.19e-11	12182	0.179057	-0.00236352	0.147023	1.00412	0.0639869	2.7e-06	5367	0.218782	0.00186133	0.170942	0.994595	0.0556857	4.21e-06	6815	0.648893
MedianF1_MeasureU	Trail Making Test B A Difference Seconds	Cognition	Trail Making Test	-0.00560767	0.0194281	0.986678	0.992588	0.0597532	6.2e-11	11950	-0.00370313	0.02865	0.987844	1.06263	0.0854707	5.36e-10	5253	-0.00710155	0.0121946	0.985905	0.93768	0.0382884	0.0017234	6697	0.0103657
MedianF0_MeasureVowels	DXA Body Composition Total Lean	Anthropometric	DXA	-0.00160322	0.011406	0.997826	0.988919	-0.0578776	6.29e-11	12730	-0.000167124	0.0167333	1.04436	0.983462	-0.0638649	1.67e-06	5612	-0.00273547	0.00720591	0.961276	0.993321	-0.0530223	7.58e-06	7118	0.543228
SkewF0_MeasureVowels	DXA Lumbar Thickness	Anthropometric	DXA	-0.00624377	-0.000475644	1.016	0.991876	-0.0622507	6.3e-11	11000	-0.0162545	0.00570938	1.01303	0.986591	-0.0491796	0.000704259	4741	0.00133908	-0.00516061	1.01829	0.995986	-0.0720028	1.16e-08	6259	0.235424
VTL_F1to4_05122022	DXA Hip Femur Shaft Z	Anthropometric	DXA	0.00550791	-0.00281972	1.00227	0.996014	0.0649993	6.34e-11	10084	0.00670957	-0.00426018	1.03139	0.984155	0.0494945	0.00111446	4334	0.00460218	-0.00173399	0.980484	1.00512	0.0768797	5.23e-09	5750	0.172963
MedianF3_MeasureE	DXA Lumbar L1 L3 Bone Mineral Content	Anthropometric	DXA	0.000178626	-0.0185188	1.00793	0.994116	-0.0638329	7.1e-11	10403	-0.0016624	-0.0142736	1.02476	1.00017	-0.0763843	3.06e-07	4478	0.00157004	-0.0217272	0.995372	0.989683	-0.0541492	3.03e-05	5925	0.260886
MedianF0_MeasureVowels	DXA Clinical Body LeanHeight2 kgm2	Anthropometric	DXA	-0.00160322	0.0107695	0.997826	0.985427	-0.0576763	7.32e-11	12730	-0.000167124	0.0154908	1.04436	0.980238	-0.065887	7.75e-07	5612	-0.00273547	0.00704715	0.961276	0.989626	-0.0509997	1.67e-05	7118	0.403864
MedianF1_MeasureE	DXA Body Composition Head Lean and Bone Mineral Content	Anthropometric	DXA	-0.00147997	0.00272587	0.99847	0.984911	-0.0591924	7.35e-11	12083	0.000945206	-0.00298051	0.99696	0.981911	-0.0624441	5.16e-06	5318	-0.00338641	0.0072117	0.999797	0.987369	-0.0566291	3.14e-06	6765	0.750788
MedianF2_MeasureE	DXA Body Composition Right Arm Lean	Anthropometric	DXA	-0.000247932	0.0355528	0.998412	0.97654	-0.0592775	7.62e-11	12028	-0.00307303	0.0336417	1.00537	0.982829	-0.0873838	1.76e-10	5308	0.00198356	0.0370625	0.993057	0.971714	-0.0368216	0.00253476	6720	0.0058292
Global_MedianF0_01072022	DXA Clinical Body Fat MassHeight2	Anthropometric	DXA	-0.00129528	-0.00269159	0.998795	0.985662	0.0572573	7.65e-11	12891	3.83e-05	-0.00548701	0.997529	0.983085	0.0641908	1.25e-06	5690	-0.00234902	-0.000482747	0.999931	0.987824	0.0518043	1.09e-05	7201	0.484571
MedianF3_MeasureI	DXA Body Composition Right Arm Bone Mineral Content	Anthropometric	DXA	-0.000209247	0.00801575	0.996366	0.98251	-0.0579244	8.03e-11	12567	-0.000205644	0.0119455	0.994334	0.983218	-0.0585326	1.34e-05	5521	-0.000212071	0.00493652	0.9981	0.982073	-0.0574492	1.39e-06	7046	0.951893
StdF0_MeasureLongA	Trail Making Test B A Difference Seconds	Cognition	Trail Making Test	-0.00380769	0.019673	0.998765	0.99371	0.0592275	8.16e-11	12010	-0.00671024	0.032737	0.993549	1.0612	0.0615994	7.52e-06	5275	-0.00153435	0.00944106	1.00299	0.940765	0.0573826	2.44e-06	6735	0.818434
MedianF2_MeasureLongA	DXA Body Composition Head Total Mass	Anthropometric	DXA	-0.00139032	0.004393	0.999359	0.992516	-0.0582804	8.23e-11	12400	-0.00197618	-0.000905421	1.00075	0.987337	-0.0797849	3.36e-09	5472	-0.000927586	0.0085779	0.998408	0.996711	-0.0413622	0.000573201	6928	0.0334187
VSA4o	Category Fluency Number of Words	Cognition	Category Fluency	0.00117541	0.00516001	0.995828	0.997741	0.0577236	8.52e-11	12620	0.000841166	-0.00090828	0.997764	1.10924	0.0600042	7.53e-06	5559	0.00143855	0.00993747	0.994446	0.910052	0.0558639	2.63e-06	7061	0.817231
MedianF3_MeasureVowels	DXA Body Composition Head Bone Mineral Content	Anthropometric	DXA	-0.000369024	-0.0402459	0.997181	0.983903	-0.0574452	8.71e-11	12730	0.00520998	-0.0422827	0.999998	0.980974	-0.066682	5.69e-07	5612	-0.00476764	-0.03864	0.995055	0.986346	-0.0501504	2.3e-05	7118	0.353952
MedianF3_MeasureVowels	DXA Lumbar L12 L4 Area	Anthropometric	DXA	-0.00562314	-0.0514651	1.00652	0.981246	-0.0618111	8.76e-11	10989	-0.00169061	-0.0463458	1.02262	0.9743	-0.0568174	9.08e-05	4738	-0.00860384	-0.0553454	0.994464	0.986634	-0.0656593	2.02e-07	6251	0.645898
MedianF0_MeasureLongA	DXA Body Composition Right Arm Fat Mass	Anthropometric	DXA	-0.000959497	0.0145101	0.997377	0.990284	0.0581878	8.81e-11	12400	-0.000375166	0.00228738	0.99988	0.982868	0.0587186	1.38e-05	5472	-0.00142102	0.0241641	0.995543	0.996073	0.0577878	1.48e-06	6928	0.958917
MedianF2_MeasureVowels	DXA Body Composition Right Arm Area	Anthropometric	DXA	-0.00186531	0.0178962	0.999329	0.982905	-0.0574269	8.88e-11	12727	-0.00611573	0.0170919	1.02291	0.979354	-0.0635301	1.9e-06	5610	0.0014851	0.0185301	0.980861	0.985842	-0.0525436	9.17e-06	7117	0.537947
Global_MedianF0_01072022	DXA Body Composition Trunk Lean and Bone Mineral Content	Anthropometric	DXA	-0.00129528	0.00370325	0.998795	0.990775	-0.0570006	9.29e-11	12891	3.83e-05	-0.0018863	0.997529	0.991319	-0.0460646	0.000508391	5690	-0.00234902	0.00811993	0.999931	0.99044	-0.0656257	2.46e-08	7201	0.26973
VTL_F1to4_05122022	DXA Lumbar L1234 Area	Anthropometric	DXA	0.00597098	-0.0544909	0.998857	0.972878	0.0641835	9.37e-11	10158	0.00834114	-0.0487506	1.02864	0.965153	0.0366801	0.0154601	4357	0.0041908	-0.0588023	0.976652	0.978805	0.0852322	7.73e-11	5801	0.0153396
MedianF0_MeasureSpilaRas	DXA Body Composition Head Total Mass	Anthropometric	DXA	-0.00135679	0.00376084	0.9981	0.991582	-0.0576255	9.65e-11	12590	-0.00114458	-0.00350988	1.02248	0.984734	-0.0703105	1.58e-07	5546	-0.00152387	0.00948533	0.979044	0.997041	-0.0474924	6.66e-05	7044	0.20325
MedianF0_MeasureVowels	DXA Body Composition Subtotal Fat Mass	Anthropometric	DXA	-0.00160322	-0.00448246	0.997826	0.986731	0.0572875	9.81e-11	12730	-0.000167124	-0.00802533	1.04436	0.98528	0.0630777	2.24e-06	5612	-0.00273547	-0.00168917	0.961276	0.987996	0.0525675	9.07e-06	7118	0.555667
MedianF2_MeasureO	BodyScan Head height ratio adjForHeight	Anthropometric	Bodyscan	-0.00258769	-0.0229781	0.985309	0.995468	-0.0699048	9.96e-11	8535	0.00225514	-0.0263923	1.00784	0.990957	-0.0846427	2.44e-07	3705	-0.00630253	-0.0203591	0.968197	0.999118	-0.0584063	4.86e-05	4830	0.228922
MedianF0_MeasureSpilaRas	DXA Body Composition Total Lean and Bone Mineral Content	Anthropometric	DXA	-0.00135679	0.0112735	0.9981	0.989321	-0.0575781	1e-10	12590	-0.00114458	0.0163515	1.02248	0.983418	-0.0613171	4.86e-06	5546	-0.00152387	0.00727537	0.979044	0.994073	-0.054598	4.52e-06	7044	0.707942
MedianF2_MeasureU	DXA Body Composition Head Fat Mass	Anthropometric	DXA	0.000825239	0.00418762	0.998037	0.981494	-0.0593602	1.02e-10	11834	-0.000851617	-0.00731525	1.00091	0.976274	-0.087424	2.37e-10	5228	0.00215231	0.013291	0.995909	0.985586	-0.0372351	0.00246927	6606	0.00662706
MedianF3_MeasureU	DXA Body Composition Total Percent Fat	Anthropometric	DXA	-0.000954584	-0.00626057	0.99697	0.988815	0.057563	1.11e-10	12534	-0.000319591	-0.0109404	0.997482	0.988063	0.062605	3.27e-06	5513	-0.00145319	-0.00258586	0.99671	0.989516	0.0536106	6.94e-06	7021	0.616877
MedianF3_MeasureU	DXA Body Composition Subtotal Fat Mass	Anthropometric	DXA	-0.000954584	-0.00305928	0.99697	0.986985	0.0574964	1.17e-10	12534	-0.000319591	-0.00788721	0.997482	0.987485	0.0608621	6.09e-06	5513	-0.00145319	0.000731688	0.99671	0.986701	0.054857	4.22e-06	7021	0.738375
MedianF3_MeasureVowels	DXA Lumbar L23 Area	Anthropometric	DXA	-0.00581584	-0.0317111	1.00619	0.991612	-0.0613754	1.17e-10	10994	-0.00176966	-0.0288562	1.02244	0.983681	-0.0636275	1.16e-05	4739	-0.00888136	-0.033874	0.994019	0.997768	-0.0596797	2.31e-06	6255	0.83742
MedianF2_MeasureI	DXA Lumbar L234 Bone Mineral Content	Anthropometric	DXA	-0.000962369	-0.0188717	1.00064	0.986545	-0.0621726	1.19e-10	10706	0.0023481	-0.02039	1.00487	0.99265	-0.0775343	1.35e-07	4608	-0.00346395	-0.0177243	0.9976	0.982091	-0.0504543	8.07e-05	6098	0.164822
MedianF3_MeasureU	DXA Clinical Body Total Body Percent Fat	Anthropometric	DXA	-0.000954584	-0.006058	0.99697	0.988266	0.0574512	1.21e-10	12534	-0.000319591	-0.0106462	0.997482	0.987273	0.0629242	2.91e-06	5513	-0.00145319	-0.0024553	0.99671	0.989157	0.0531613	8.28e-06	7021	0.587108
MedianF3_MeasureI	DXA Clinical Body Android Lean and Bone Mineral Content	Anthropometric	DXA	-0.000209247	0.0187691	0.996366	0.983625	-0.0573727	1.21e-10	12567	-0.000205644	0.0180442	0.994334	0.997181	-0.0585097	1.35e-05	5521	-0.000212071	0.0193372	0.9981	0.973142	-0.0564751	2.09e-06	7046	0.909795
MedianF2_MeasureLongA	DXA Body Composition Head Lean Mass	Anthropometric	DXA	-0.00139032	0.0175653	0.999359	0.990119	-0.0577411	1.23e-10	12400	-0.00197618	0.0105419	1.00075	0.988279	-0.0750023	2.74e-08	5472	-0.000927586	0.0231126	0.998408	0.991645	-0.0441232	0.000238627	6928	0.0874059
Global_MedianF0_01072022	DXA Body Composition Total Fat Mass	Anthropometric	DXA	-0.00129528	-0.00265996	0.998795	0.985447	0.0566276	1.23e-10	12891	3.83e-05	-0.00588264	0.997529	0.983468	0.0616838	3.2e-06	5690	-0.00234902	-0.000113506	0.999931	0.987133	0.0526514	7.78e-06	7201	0.610282
VTL_F1to4_05122022	DXA Body Composition Trunk Fat Mass	Anthropometric	DXA	0.000772789	-0.00752265	0.997965	0.983742	-0.0590471	1.26e-10	11840	-0.000375316	-0.00978765	1.00253	0.97391	-0.0529699	0.000135265	5185	0.00166729	-0.00575796	0.994557	0.991543	-0.0637643	1.91e-07	6655	0.559733
MedianF0_MeasureVowels	DXA Clinical Body Total Body Percent Fat	Anthropometric	DXA	-0.00160322	-0.0072102	0.997826	0.988035	0.0569312	1.28e-10	12730	-0.000167124	-0.0109837	1.04436	0.983868	0.0634731	1.93e-06	5612	-0.00273547	-0.0042351	0.961276	0.991439	0.0516107	1.32e-05	7118	0.505987
Global_MedianF0_01072022	Ratio of forced expiratory volume to forced vital capacity (FEV1 FVC ratio)	Respiratory	Spirometry	-0.0212781	-0.015437	0.997866	0.994867	0.0637434	1.35e-10	10125	-0.014739	-0.0203398	1.01081	0.980797	0.0259766	0.0859781	4370	-0.0262435	-0.0117142	0.98815	1.00569	0.0924391	2.05e-12	5755	0.00091353
MedianF0_MeasureSpilaRas	DXA Body Composition Left Arm Fat Mass	Anthropometric	DXA	-0.00135679	0.0214972	0.9981	0.984817	0.0571494	1.37e-10	12590	-0.00114458	0.00919283	1.02248	0.982321	0.0610421	5.36e-06	5546	-0.00152387	0.0311848	0.979044	0.986709	0.0540417	5.65e-06	7044	0.696318
MedianF0_MeasureReading	DXA Body Composition Trunk Fat Mass	Anthropometric	DXA	-0.00104877	-0.00621951	0.99923	0.986898	0.0574817	1.39e-10	12437	-0.000714644	-0.0117878	0.997499	0.985532	0.0819808	1.16e-09	5489	-0.00131273	-0.00182047	1.00074	0.988074	0.038188	0.00145253	6948	0.0151814
MedianF3_MeasureE	DXA Body Composition Left Arm Lean	Anthropometric	DXA	-2.02e-05	0.0132718	0.996665	0.985015	-0.0582126	1.39e-10	12125	0.00149474	0.0133386	1.0044	0.985552	-0.064504	2.39e-06	5337	-0.00121127	0.0132193	0.990724	0.984737	-0.0532309	1.14e-05	6788	0.537381
Global_MedianF0_01072022	DXA Body Composition Right Arm Fat Mass	Anthropometric	DXA	-0.00129528	0.0153604	0.998795	0.988916	0.0564496	1.41e-10	12891	3.83e-05	0.00400499	0.997529	0.984159	0.0675262	3.4e-07	5690	-0.00234902	0.024333	0.999931	0.99263	0.0477724	4.99e-05	7201	0.264963
MedianF2_MeasureE	DXA Body Composition Right Arm Total Mass	Anthropometric	DXA	-0.000247932	0.0420349	0.998412	0.973476	-0.0584193	1.42e-10	12028	-0.00307303	0.0329808	1.00537	0.98541	-0.0869045	2.21e-10	5308	0.00198356	0.0491865	0.993057	0.964079	-0.0355733	0.0035373	6720	0.00512471
VTL_F1to4_05122022	DXA Clinical Body Android Subcutaneous	Anthropometric	DXA	0.000772789	-0.023242	0.997965	0.986309	-0.0588678	1.44e-10	11840	-0.000375316	-0.0238832	1.00253	0.971665	-0.0577802	3.13e-05	5185	0.00166729	-0.0227425	0.994557	0.997865	-0.0597122	1.08e-06	6655	0.916855
MedianF4_MeasureA	DXA Body Composition Head Lean and Bone Mineral Content	Anthropometric	DXA	0.000948753	0.000162506	0.998869	0.988507	-0.0580977	1.44e-10	12156	0.0011308	-0.00737067	0.999803	0.985272	-0.0573632	2.88e-05	5309	0.000807594	0.00600355	0.99829	0.991082	-0.0586665	1.18e-06	6847	0.943135
MedianF4_MeasureO	DXA Body Composition Subtotal Lean and Bone Mineral Content	Anthropometric	DXA	-0.00104085	0.00856264	0.999005	0.98876	-0.0573174	1.45e-10	12485	-0.00124987	0.0139197	1.00195	0.982751	-0.0313567	0.0204162	5467	-0.000878029	0.00438948	0.996855	0.993542	-0.0774815	7.9e-11	7018	0.0104964
MedianF3_MeasureU	DXA Body Composition Subtotal Percent Fat	Anthropometric	DXA	-0.000954584	-0.00664035	0.99697	0.988546	0.0571925	1.46e-10	12534	-0.000319591	-0.0112709	0.997482	0.987433	0.062517	3.37e-06	5513	-0.00145319	-0.00300439	0.99671	0.98953	0.0530198	8.76e-06	7021	0.597331
MedianF4_MeasureO	DXA Body Composition Subtotal Lean	Anthropometric	DXA	-0.00104085	0.00874634	0.999005	0.988222	-0.0573014	1.47e-10	12485	-0.00124987	0.0142343	1.00195	0.981749	-0.0313648	0.0203834	5467	-0.000878029	0.00447127	0.996855	0.993363	-0.0774383	8.09e-11	7018	0.0105829
MedianF1_MeasureLongA	DXA Body Composition Subtotal Fat Mass	Anthropometric	DXA	-0.00121629	-0.0101905	0.997482	0.985578	0.0579323	1.47e-10	12213	-0.000819456	-0.0105181	0.996734	0.984244	0.0506305	0.000191253	5422	-0.00153313	-0.00992885	0.998226	0.986789	0.0637502	1.44e-07	6791	0.470927
MedianF2_MeasureLongA	DXA Body Composition Total Lean and Bone Mineral Content	Anthropometric	DXA	-0.00139032	0.0154267	0.999359	0.990204	-0.0574971	1.47e-10	12400	-0.00197618	0.0191873	1.00075	0.984338	-0.0598231	9.45e-06	5472	-0.000927586	0.0124564	0.998408	0.994961	-0.0556657	3.53e-06	6928	0.818031
MedianF3_MeasureVowels	g factor	Cognition	G factor	0.0026491	0.029399	0.994091	0.962266	0.0581045	1.51e-10	12123	0.00848924	0.0476441	0.989159	1.06146	0.0594899	1.41e-05	5317	-0.00191335	0.0151455	0.998043	0.884452	0.0569048	2.62e-06	6806	0.887583
MedianF0_MeasureVowels	DXA Clinical Body Fat MassHeight2	Anthropometric	DXA	-0.00160322	-0.00410082	0.997826	0.986837	0.0566831	1.54e-10	12730	-0.000167124	-0.00775877	1.04436	0.984313	0.063943	1.62e-06	5612	-0.00273547	-0.0012168	0.961276	0.988946	0.0507639	1.82e-05	7118	0.459952
MedianF2_MeasureLongA	DXA Body Composition Total Lean	Anthropometric	DXA	-0.00139032	0.016869	0.999359	0.990161	-0.0574298	1.54e-10	12400	-0.00197618	0.02054	1.00075	0.983618	-0.0601087	8.56e-06	5472	-0.000927586	0.0139695	0.998408	0.995453	-0.0553223	4.06e-06	6928	0.791097
MedianF0_MeasureVowels	DXA Body Composition Total Percent Fat	Anthropometric	DXA	-0.00160322	-0.00738759	0.997826	0.988536	0.0566488	1.58e-10	12730	-0.000167124	-0.0112421	1.04436	0.984589	0.0625315	2.74e-06	5612	-0.00273547	-0.00434856	0.961276	0.991765	0.0518667	1.19e-05	7118	0.549879
MedianF3_MeasureE	DXA Body Composition Right Arm Lean	Anthropometric	DXA	-2.02e-05	0.0352251	0.996665	0.976669	-0.0580357	1.59e-10	12125	0.00149474	0.0338825	1.0044	0.981591	-0.0684748	5.48e-07	5337	-0.00121127	0.0362808	0.990724	0.972941	-0.0497325	4.13e-05	6788	0.305134
Global_MedianF0_01072022	DXA Body Composition Subtotal Lean	Anthropometric	DXA	-0.00129528	0.00846429	0.998795	0.98844	-0.0562847	1.59e-10	12891	3.83e-05	0.0134648	0.997529	0.983447	-0.062658	2.23e-06	5690	-0.00234902	0.00451307	0.999931	0.992486	-0.0512886	1.33e-05	7201	0.521167
MedianF3_MeasureI	Hearing impairment moderate (Pure tone audiometry)	Hearing	Hearing impairment	0.179231	-6.14e-17	0.147119	0.998761	-0.0566606	1.59e-10	12721	0.241441	0.000363798	0.18318	0.999265	-0.0614068	4.41e-06	5579	0.130636	-0.000284182	0.113586	0.998506	-0.054035	4.88e-06	7142	0.679651
MedianF1_MeasureE	DXA Body Composition Head Fat Mass	Anthropometric	DXA	-0.00147997	0.0134565	0.99847	0.981023	-0.0581011	1.63e-10	12083	0.000945206	0.00517509	0.99696	0.979504	-0.0594343	1.44e-05	5318	-0.00338641	0.0199666	0.999797	0.982267	-0.0570307	2.67e-06	6765	0.895563
MedianF2_MeasureI	DXA Lumbar L2 Bone Mineral Content	Anthropometric	DXA	-0.00102588	-0.019096	1.0004	0.988971	-0.0616653	1.66e-10	10712	0.0023575	-0.024739	1.0045	0.994849	-0.0817443	2.69e-08	4610	-0.003582	-0.0148328	0.997454	0.98465	-0.0463408	0.000292751	6102	0.0692799
MedianF1_MeasureO	g factor	Cognition	G factor	-0.0070035	0.0318829	0.99668	0.961385	-0.0587271	1.66e-10	11814	-0.00356419	0.051556	0.995852	1.06222	-0.0605741	1.34e-05	5155	-0.00966601	0.0166531	0.997455	0.882939	-0.0573938	2.76e-06	6659	0.863759
MedianF2_MeasureI	BodyScan Belly circumference height adjForHeight	Anthropometric	Bodyscan	0.0103678	0.00988616	0.99747	0.998175	0.0686828	1.69e-10	8623	0.0246633	0.00736213	0.994215	0.993099	0.119106	2.43e-13	3747	-0.000617694	0.0118258	0.999897	1.00227	0.0302837	0.0344593	4876	4.16e-05
MedianF3_MeasureVowels	DXA Lumbar L1 L34 Area	Anthropometric	DXA	-0.00562314	-0.0494801	1.00652	0.979529	-0.0608319	1.73e-10	10989	-0.00169061	-0.041176	1.02262	0.975309	-0.05335	0.000238244	4738	-0.00860384	-0.0557743	0.994464	0.982793	-0.066612	1.34e-07	6251	0.490753
MedianF3_MeasureU	DXA Body Composition Total Fat Mass	Anthropometric	DXA	-0.000954584	-0.00284058	0.99697	0.987045	0.0569617	1.73e-10	12534	-0.000319591	-0.00803812	0.997482	0.987336	0.0605405	6.82e-06	5513	-0.00145319	0.00124062	0.99671	0.98692	0.0541558	5.59e-06	7021	0.722505
MedianF1_MeasureI	DXA Lumbar L12 Area	Anthropometric	DXA	-0.00177112	-0.0386019	0.988628	0.987681	-0.0622274	1.74e-10	10496	0.0183635	-0.0371173	1.01831	0.980395	-0.0555581	0.000177548	4547	-0.0171606	-0.0397365	0.965564	0.993413	-0.0675013	1.86e-07	5949	0.54393
MedianF3_MeasureE	DXA Lumbar L3 Area	Anthropometric	DXA	0.000108782	-0.0287341	1.00817	0.984968	-0.0624853	1.75e-10	10407	-0.00192892	-0.0227621	1.02485	0.976417	-0.0669302	7.31e-06	4479	0.0016484	-0.0332462	0.995736	0.991547	-0.0590965	5.26e-06	5928	0.692028
MedianF3_MeasureLongA	BodyScan HeadCircumference Manual adjForHeight	Anthropometric	Bodyscan	-0.00645467	0.00792117	1.00471	0.992045	-0.0628262	1.8e-10	10280	-0.0039019	0.00350492	1.00908	0.995219	-0.0731811	1.09e-06	4423	-0.00838243	0.0112562	1.00157	0.989791	-0.0549423	2.58e-05	5857	0.359337
SkewF0_MeasureVowels	DXA Body Composition Left Leg Total Mass	Anthropometric	DXA	-0.000724782	-0.00327555	0.998453	0.979896	0.0564735	1.8e-10	12730	-0.00342057	0.0138203	0.993565	0.9687	0.04832	0.000292712	5612	0.00140064	-0.0167543	1.00244	0.988448	0.0628867	1.09e-07	7118	0.414144
MedianF2_MeasureI	DXA Body Composition Head Bone Mineral Content	Anthropometric	DXA	-0.00212226	-0.0377938	0.995091	0.979108	-0.0571133	1.87e-10	12421	0.00159341	-0.0422555	0.99709	0.977395	-0.0727214	7.13e-08	5473	-0.00504913	-0.0342793	0.993641	0.98057	-0.0447956	0.000187258	6948	0.121924
MedianF2_MeasureE	DXA Lumbar L23 Area	Anthropometric	DXA	0.0013507	-0.033713	0.999664	0.990565	-0.0626414	1.89e-10	10316	-0.0139215	-0.0328747	1.01426	0.981607	-0.0815853	4.96e-08	4450	0.0129363	-0.0343489	0.988453	0.997529	-0.0482	0.000221146	5866	0.0926537
MedianF1_MeasureLongA	DXA Body Composition Total Percent Fat	Anthropometric	DXA	-0.00121629	-0.0132227	0.997482	0.987902	0.0575507	1.94e-10	12213	-0.000819456	-0.0140201	0.996734	0.983182	0.0484661	0.000356202	5422	-0.00153313	-0.0125861	0.998226	0.991814	0.0647673	9.11e-08	6791	0.370366
MedianF2_MeasureI	Trail Making Test B Seconds	Cognition	Trail Making Test	0.00660238	0.0128089	0.992214	0.992296	-0.0578602	1.94e-10	12081	0.0113712	0.00910987	0.994291	1.10591	-0.0589447	1.75e-05	5300	0.00287514	0.0157	0.990706	0.903625	-0.0570286	2.6e-06	6781	0.916692
MedianF2_MeasureI	DXA Lumbar L3 Bone Mineral Content	Anthropometric	DXA	-0.000851389	-0.0136745	1.00053	0.985932	-0.0614335	1.95e-10	10711	0.0026651	-0.0156567	1.0047	0.986233	-0.076989	1.64e-07	4610	-0.0035085	-0.0121768	0.99752	0.985861	-0.0496272	0.000105076	6101	0.160387
MedianF0_MeasureVowels	DXA Body Composition Subtotal Percent Fat	Anthropometric	DXA	-0.00160322	-0.00775999	0.997826	0.988217	0.0563652	1.95e-10	12730	-0.000167124	-0.0116223	1.04436	0.98394	0.0624568	2.82e-06	5612	-0.00273547	-0.00471486	0.961276	0.991706	0.0514139	1.42e-05	7118	0.535827
MedianF0_MeasureLongA	DXA Body Composition Left Arm Fat Mass	Anthropometric	DXA	-0.000959497	0.0207945	0.997377	0.984957	0.057089	1.97e-10	12400	-0.000375166	0.00876755	0.99988	0.979636	0.0491056	0.000278614	5472	-0.00142102	0.0302938	0.995543	0.989097	0.0633943	1.27e-07	6928	0.429126
VTL_F1to4_05122022	BodyScan HeadCircumference Manual adjForHeight	Anthropometric	Bodyscan	0.00816868	0.00835503	0.999611	0.988234	0.0642342	2.02e-10	9778	0.00831871	0.00284983	1.03372	0.996689	0.0763142	7.74e-07	4180	0.00805665	0.0124657	0.974325	0.982057	0.0548842	3.97e-05	5598	0.293893
MedianF2_MeasureA	DXA Lumbar L12 Area	Anthropometric	DXA	0.00499846	-0.0388001	1.00171	0.991106	-0.0622853	2.02e-10	10402	0.0176156	-0.0333109	1.01591	0.98302	-0.0639222	1.94e-05	4456	-0.00445695	-0.0429137	0.991032	0.997293	-0.0611565	2.35e-06	5946	0.888875
MedianF0_MeasureSpilaRas	DXA Body Composition Head Lean and Bone Mineral Content	Anthropometric	DXA	-0.00135679	0.000473225	0.9981	0.992291	-0.0566202	2.03e-10	12590	-0.00114458	-0.00589906	1.02248	0.985743	-0.0714285	9.98e-08	5546	-0.00152387	0.00549036	0.979044	0.99753	-0.0447855	0.000169574	7044	0.137382
StdF1_MeasureVowels	Digit Coding Number Correct	Cognition	Digit coding	-0.00115507	-0.0142624	0.99955	0.992316	0.0566469	2.05e-10	12573	-0.00584691	-0.021422	1.00303	1.01543	0.0539476	5.75e-05	5553	0.00255629	-0.008599	0.996905	0.974098	0.0587922	8.2e-07	7020	0.787182
MedianF1_MeasureI	DXA Lumbar L12 L4 Area	Anthropometric	DXA	-0.00195881	-0.0554559	0.98837	0.975233	-0.0619948	2.06e-10	10490	0.0187772	-0.0508847	1.01811	0.969479	-0.0566394	0.000132769	4545	-0.0178117	-0.0589506	0.965221	0.979767	-0.066342	3.03e-07	5945	0.622087
MedianF0_MeasureReading	DXA Clinical Body Appendicular Lean / Height2	Anthropometric	DXA	-0.00104877	0.0140572	0.99923	0.985868	-0.0569341	2.08e-10	12437	-0.000714644	0.0243923	0.997499	0.979999	-0.0736225	4.68e-08	5489	-0.00131273	0.0058923	1.00074	0.990496	-0.0438513	0.000255416	6948	0.0988763
VSA4o	DXA Body Composition Left Leg Total Mass	Anthropometric	DXA	-0.00204764	-0.00311594	0.997476	0.978062	0.0563281	2.08e-10	12707	-0.00158081	0.0137455	1.00147	0.965339	0.0651778	1.06e-06	5594	-0.00241478	-0.0163765	0.994472	0.987805	0.049427	3.03e-05	7113	0.377673
MedianF3_MeasureI	DXA Lumbar L1 Area	Anthropometric	DXA	-0.00334069	-0.0347548	1.0031	0.986375	-0.0609761	2.09e-10	10836	-0.0067359	-0.0290082	1.00586	0.98059	-0.0668276	5.02e-06	4653	-0.000785643	-0.0390793	1.00117	0.990844	-0.0565622	8.54e-06	6183	0.596473
MedianF3_MeasureI	DXA Lumbar L23 Area	Anthropometric	DXA	-0.00347245	-0.0326853	1.00329	0.988963	-0.0609676	2.11e-10	10835	-0.00682346	-0.0307817	1.00604	0.980116	-0.0619618	2.33e-05	4652	-0.000951209	-0.0341176	1.00137	0.995774	-0.0602173	2.14e-06	6183	0.928311
MedianF1_MeasureI	Category Fluency Number of Words	Cognition	Category Fluency	0.000528139	0.00937722	0.992947	1.00124	-0.0576564	2.21e-10	12090	0.00282468	0.00817129	0.989938	1.11236	-0.0530757	0.000100179	5365	-0.00130397	0.0103393	0.995487	0.912738	-0.0618147	3.88e-07	6725	0.632794
MedianF2_MeasureA	DXA Lumbar L1 L3 Area	Anthropometric	DXA	0.00518794	-0.0376654	1.00157	0.986023	-0.0621576	2.21e-10	10399	0.0180703	-0.028087	1.01521	0.984665	-0.0651095	1.36e-05	4455	-0.00446735	-0.0448444	0.99129	0.987086	-0.060098	3.52e-06	5944	0.800152
MedianF0_MeasureVowels	Ratio of forced expiratory volume to forced vital capacity (FEV1 FVC ratio)	Respiratory	Spirometry	-0.0204312	-0.0171354	0.998196	0.990826	0.06341	2.26e-10	9981	-0.0136413	-0.021399	1.06064	0.980822	0.028595	0.0607687	4301	-0.0255726	-0.013907	0.951032	0.998551	0.0910992	5.86e-12	5680	0.00196477
MedianF2_MeasureLongA	DXA Body Composition Total Percent Fat	Anthropometric	DXA	-0.00139032	-0.011983	0.999359	0.98889	0.0568602	2.33e-10	12400	-0.00197618	-0.0137541	1.00075	0.982677	0.0554696	4.02e-05	5472	-0.000927586	-0.0105841	0.998408	0.993935	0.0579527	1.38e-06	6928	0.890706
MedianF3_MeasureO	Brain Volume proxy combined from intracranial volume (MRI, adults) and head circumference (adults and infants)	Brain	Brain volume and head circumference	-0.00407615	0.00662763	1.00315	0.992006	-0.0624329	2.35e-10	10278	-0.00403832	0.00311863	1.0135	1.001	-0.0580968	0.000117832	4386	-0.0041043	0.00923972	0.995612	0.985468	-0.0657152	4.41e-07	5892	0.702183
MedianF0_MeasureSpilaRas	DXA Body Composition Subtotal Fat Mass	Anthropometric	DXA	-0.00135679	-0.00481504	0.9981	0.986626	0.0564191	2.35e-10	12590	-0.00114458	-0.00814575	1.02248	0.984354	0.0586018	1.25e-05	5546	-0.00152387	-0.00219265	0.979044	0.988538	0.0546752	4.38e-06	7044	0.826718
MedianF1_MeasureI	DXA Body Composition Head Area	Anthropometric	DXA	0.000462204	-0.0369573	0.995747	0.974198	-0.0573612	2.35e-10	12179	0.00117621	-0.032535	0.991483	0.969586	-0.0585828	1.64e-05	5402	-0.000106939	-0.0404824	0.999293	0.977989	-0.0564008	3.37e-06	6777	0.904697
MedianF1_MeasureI	DXA Clinical Body Gynoid Lean and Bone Mineral Content	Anthropometric	DXA	0.000462204	0.0205502	0.995747	0.990671	-0.05735	2.37e-10	12179	0.00117621	0.0189745	0.991483	0.982726	-0.0705275	2.09e-07	5402	-0.000106939	0.0218063	0.999293	0.997146	-0.0469623	0.000109713	6777	0.195911
MedianF0_MeasureSpilaRas	DXA Clinical Body Total Body Percent Fat	Anthropometric	DXA	-0.00135679	-0.00781859	0.9981	0.987916	0.0563999	2.38e-10	12590	-0.00114458	-0.0111838	1.02248	0.983124	0.0609173	5.6e-06	5546	-0.00152387	-0.005169	0.979044	0.991814	0.0527913	9.26e-06	7044	0.650519
MedianF4_MeasureO	DXA Clinical Body Android Percent Fat	Anthropometric	DXA	-0.00104085	-0.0271456	0.999005	0.986072	0.0566274	2.4e-10	12485	-0.00124987	-0.0267409	1.00195	0.979219	0.0370687	0.00611904	5467	-0.000878029	-0.027461	0.996855	0.991551	0.0718077	1.69e-09	7018	0.0539497
MedianF1_MeasureI	DXA Lumbar L123 Area	Anthropometric	DXA	-0.00183252	-0.0370494	0.988334	0.988088	-0.0617278	2.45e-10	10493	0.0187378	-0.034239	1.01789	0.980673	-0.0553219	0.000189511	4546	-0.0175569	-0.0391978	0.965334	0.993912	-0.0668352	2.46e-07	5947	0.558582
MedianF3_MeasureE	DXA Lumbar L2 Area	Anthropometric	DXA	-5.35e-05	-0.031565	1.00785	0.992317	-0.0619448	2.5e-10	10408	-0.00186879	-0.0348066	1.02472	0.983279	-0.0758321	3.71e-07	4479	0.00131784	-0.0291163	0.99527	0.999297	-0.0514011	7.48e-05	5929	0.216638
MedianF1_MeasureLongA	DXA Clinical Body Total Body Percent Fat	Anthropometric	DXA	-0.00121629	-0.0129536	0.997482	0.987495	0.0571359	2.61e-10	12213	-0.000819456	-0.0136906	0.996734	0.982398	0.0482377	0.000379823	5422	-0.00153313	-0.0123652	0.998226	0.991709	0.064202	1.18e-07	6791	0.380346
MedianF1_MeasureLongA	DXA Body Composition Subtotal Percent Fat	Anthropometric	DXA	-0.00121629	-0.0135898	0.997482	0.987483	0.0570891	2.7e-10	12213	-0.000819456	-0.0143706	0.996734	0.982388	0.0484371	0.000359126	5422	-0.00153313	-0.0129664	0.998226	0.991696	0.0639597	1.31e-07	6791	0.393665
MedianF1_MeasureI	DXA Lumbar L1234 Area	Anthropometric	DXA	-0.00195881	-0.0499651	0.98837	0.978022	-0.061576	2.72e-10	10490	0.0187772	-0.0447277	1.01811	0.972436	-0.0566948	0.000130767	4545	-0.0178117	-0.0539692	0.965221	0.98242	-0.0655725	4.15e-07	5945	0.652001
MedianF3_MeasureVowels	BodyScan Crotch height ratio adjForHeight	Anthropometric	Bodyscan	-0.0026706	0.0054055	1.00622	0.980525	0.0670086	2.73e-10	8853	0.00229373	0.00629209	1.01146	0.988576	0.0665796	3.47e-05	3859	-0.00650667	0.0047204	1.00233	0.9745	0.067339	1.89e-06	4994	0.971703
MedianF3_MeasureU	DXA Clinical Body Fat MassHeight2	Anthropometric	DXA	-0.000954584	-0.002795	0.99697	0.987269	0.056325	2.76e-10	12534	-0.000319591	-0.00765306	0.997482	0.986918	0.0610872	5.62e-06	5513	-0.00145319	0.00101963	0.99671	0.987653	0.0525911	1.03e-05	7021	0.636538
MedianF0_MeasureVowels	g factor	Cognition	G factor	-0.00734419	0.029399	0.999571	0.962266	-0.0572561	2.79e-10	12123	-0.00579179	0.0476441	1.0443	1.06146	-0.0662327	1.33e-06	5317	-0.00855696	0.0151455	0.964772	0.884452	-0.049357	4.62e-05	6806	0.356077
MedianF3_MeasureLongA	Brain Volume proxy combined from intracranial volume (MRI, adults) and head circumference (adults and infants)	Brain	Brain volume and head circumference	-0.00583743	0.00601568	1.00405	0.992348	-0.0618445	2.87e-10	10373	-0.00424907	0.00404765	1.00795	1.00086	-0.0727869	1.13e-06	4459	-0.00703502	0.00749953	1.00128	0.986095	-0.0535017	3.83e-05	5914	0.330325
MedianF3_MeasureI	DXA Lumbar L1234 Area	Anthropometric	DXA	-0.00326478	-0.0490301	1.00352	0.981415	-0.060485	2.95e-10	10830	-0.00678694	-0.043637	1.00625	0.974817	-0.058781	6.02e-05	4651	-0.000613613	-0.0530895	1.00161	0.986501	-0.0617402	1.18e-06	6179	0.878733
MedianF2_MeasureE	Education nr years	Cognition	Education	0.00122685	0.0779056	1.00784	1.0498	0.106098	3.02e-10	3500	0.0107801	0.0963087	1.0332	0.989432	0.117451	1.36e-05	1362	-0.00485898	0.0661819	0.992065	1.08839	0.0990027	4.44e-06	2138	0.593469
MedianF3_MeasureI	DXA Body Composition Left Arm Total Mass	Anthropometric	DXA	-0.000209247	0.0271645	0.996366	0.986747	-0.0560923	3.09e-10	12567	-0.000205644	0.0160424	0.994334	0.990475	-0.0661067	8.75e-07	5521	-0.000212071	0.0358794	0.9981	0.983794	-0.0482392	5.09e-05	7046	0.319735
MedianF0_MeasureSpilaRas	DXA Body Composition Total Percent Fat	Anthropometric	DXA	-0.00135679	-0.00800214	0.9981	0.988433	0.0560312	3.12e-10	12590	-0.00114458	-0.011462	1.02248	0.983878	0.059412	9.49e-06	5546	-0.00152387	-0.00527805	0.979044	0.992143	0.0533322	7.49e-06	7044	0.734645
MedianF1_MeasureLongA	DXA Body Composition Total Lean	Anthropometric	DXA	-0.00121629	0.01766	0.997482	0.989115	-0.0568642	3.17e-10	12213	-0.000819456	0.0204444	0.996734	0.984449	-0.0495571	0.000261142	5422	-0.00153313	0.0154369	0.998226	0.992974	-0.0626707	2.34e-07	6791	0.471149
MedianF3_MeasureE	DXA Lumbar L234 Area	Anthropometric	DXA	0.000121437	-0.0495794	1.00811	0.979174	-0.0616055	3.17e-10	10402	-0.00171926	-0.0464465	1.02497	0.972602	-0.0691609	3.6e-06	4477	0.00151229	-0.0519466	0.995541	0.984292	-0.0558459	1.69e-05	5925	0.500884
MedianF2_MeasureVowels	DXA Body Composition Right Arm Lean	Anthropometric	DXA	-0.00186531	0.032678	0.999329	0.983899	-0.0556261	3.36e-10	12727	-0.00611573	0.0334307	1.02291	0.982823	-0.0790656	2.98e-09	5610	0.0014851	0.0320846	0.980861	0.984886	-0.0367807	0.0019115	7117	0.0177377
MedianF3_MeasureO	Brain Volume proxy combined from intracranial volume (MRI, adults) and head circumference (adults and infants)	Brain	Brain volume and head circumference	-0.00407615	0.0067531	1.00315	0.993492	-0.0618753	3.38e-10	10278	-0.00403832	0.00346961	1.0135	1.00265	-0.0575505	0.000136568	4386	-0.0041043	0.00919733	0.995612	0.986829	-0.0651495	5.54e-07	5892	0.702913
MedianF2_MeasureLongA	DXA Body Composition Subtotal Percent Fat	Anthropometric	DXA	-0.00139032	-0.0123402	0.999359	0.988502	0.0563242	3.43e-10	12400	-0.00197618	-0.0140992	1.00075	0.981914	0.0550327	4.62e-05	5472	-0.000927586	-0.0109508	0.998408	0.993844	0.0573386	1.78e-06	6928	0.898463
MedianF2_MeasureA	DXA Lumbar L23 Area	Anthropometric	DXA	0.00508248	-0.0370609	1.00144	0.989553	-0.0614607	3.49e-10	10401	0.0180703	-0.0317767	1.01521	0.980293	-0.0665067	8.83e-06	4455	-0.00464857	-0.0410201	0.99106	0.99662	-0.0577697	8.25e-06	5946	0.658944
MedianF0_MeasureVowels	DXA Body Composition Trunk Lean	Anthropometric	DXA	-0.00160322	0.00546531	0.997826	0.991039	-0.0555529	3.53e-10	12730	-0.000167124	-0.000168109	1.04436	0.992516	-0.0475956	0.000360704	5612	-0.00273547	0.00990683	0.961276	0.989969	-0.0621102	1.56e-07	7118	0.415826
MedianF3_MeasureVowels	Letter Fluency Number of Words Letters H S	Cognition	Letter Fluency	-0.00145978	0.00926404	0.998588	0.992952	0.0557897	3.54e-10	12619	0.00256253	0.00849686	0.997965	0.996183	0.0662644	7.33e-07	5572	-0.00464019	0.00987064	0.9992	0.990537	0.0474946	6.63e-05	7047	0.294652
MedianF3_MeasureE	DXA Body Composition Left Arm Bone Mineral Content	Anthropometric	DXA	-2.02e-05	-0.00678529	0.996665	0.989674	-0.0568914	3.6e-10	12125	0.00149474	-0.00542192	1.0044	0.98813	-0.0704566	2.55e-07	5337	-0.00121127	-0.00785723	0.990724	0.99103	-0.0461726	0.000141234	6788	0.183947
MedianF1_MeasureO	Trail Making Test B A Difference Seconds	Cognition	Trail Making Test	-0.00718479	0.0166691	0.994408	0.991353	0.0571204	3.63e-10	12022	-0.00493707	0.0263432	0.995535	1.05981	0.0498237	0.000303403	5251	-0.00892792	0.00916668	0.993674	0.938282	0.0631591	1.96e-07	6771	0.467972
MedianF2_MeasureE	DXA Lumbar L2 Area	Anthropometric	DXA	0.00123058	-0.0312505	1.00042	0.993437	-0.0616399	3.64e-10	10319	-0.0145154	-0.0353567	1.0156	0.984122	-0.0877397	4.44e-09	4451	0.0131742	-0.0281359	0.988751	1.00065	-0.0418471	0.00134284	5868	0.0207709
MedianF2_MeasureA	DXA Clinical Body Estimated Visceral Adipose Tissue Volume	Anthropometric	DXA	-0.00225916	-0.0204397	0.998986	0.9895	0.0569543	3.67e-10	12086	-0.00401141	-0.0170765	0.999692	0.98338	0.0617648	6.91e-06	5289	-0.000895666	-0.0230568	0.998579	0.994392	0.0532392	1.12e-05	6797	0.64166
MedianF2_MeasureA	DXA Clinical Body Estimated Visceral Adipose Tissue Mass	Anthropometric	DXA	-0.00225916	-0.0204511	0.998986	0.989493	0.0569237	3.75e-10	12086	-0.00401141	-0.0170526	0.999692	0.983379	0.0617331	6.99e-06	5289	-0.000895666	-0.0230956	0.998579	0.994381	0.0532095	1.13e-05	6797	0.641738
MedianF0_MeasureVowels	DXA Body Composition Total Lean and Bone Mineral Content	Anthropometric	DXA	-0.00160322	0.0102358	0.997826	0.989379	-0.0554666	3.76e-10	12730	-0.000167124	0.0158015	1.04436	0.984464	-0.0606607	5.4e-06	5612	-0.00273547	0.00584766	0.961276	0.99335	-0.0512566	1.51e-05	7118	0.598031
MedianF0_MeasureVowels	DXA Body Composition Total Fat Mass	Anthropometric	DXA	-0.00160322	-0.00417841	0.997826	0.986709	0.0554513	3.8e-10	12730	-0.000167124	-0.00812193	1.04436	0.985019	0.0614164	4.12e-06	5612	-0.00273547	-0.00106925	0.961276	0.988159	0.0505893	1.95e-05	7118	0.54384
SkewF0_MeasureSpilaRas	Education nr years	Cognition	Education	0.037307	0.0797682	1.0393	1.05144	0.102732	3.81e-10	3692	0.0400049	0.107917	1.04382	0.992661	0.125189	1.93e-06	1434	0.0355937	0.0618915	1.03689	1.08841	0.0890831	2.22e-05	2258	0.283344
MedianF0_MeasureSpilaRas	DXA Body Composition Subtotal Lean	Anthropometric	DXA	-0.00135679	0.0116643	0.9981	0.989108	-0.0557549	3.81e-10	12590	-0.00114458	0.0174245	1.02248	0.982473	-0.0595742	8.97e-06	5546	-0.00152387	0.00712914	0.979044	0.994426	-0.0527132	9.54e-06	7044	0.702087
MedianF2_MeasureA	DXA Clinical Body Estimated Visceral Adipose Tissue Area	Anthropometric	DXA	-0.00225916	-0.0204581	0.998986	0.989496	0.0568987	3.82e-10	12086	-0.00401141	-0.0170073	0.999692	0.983239	0.0616185	7.27e-06	5289	-0.000895666	-0.0231434	0.998579	0.994493	0.0532545	1.11e-05	6797	0.647989
MedianF4_MeasureA	Tonsillectomy	Surgery	Tonsillectomy	0.209864	1.25e-17	0.165834	0.998724	0.0563726	3.85e-10	12308	0.181784	0.00132506	0.148766	0.999263	0.0419371	0.00211336	5369	0.23159	-0.00102526	0.177981	0.998449	0.0669816	2.31e-08	6939	0.167926
MedianF2_MeasureLongA	DXA Clinical Body Total Body Percent Fat	Anthropometric	DXA	-0.00139032	-0.0117725	0.999359	0.988325	0.0561641	3.85e-10	12400	-0.00197618	-0.0134409	1.00075	0.981873	0.054124	6.16e-05	5472	-0.000927586	-0.0104547	0.998408	0.99356	0.0577672	1.49e-06	6928	0.840228
MedianF0_MeasureSpilaRas	DXA Body Composition Subtotal Percent Fat	Anthropometric	DXA	-0.00135679	-0.00837426	0.9981	0.988169	0.055726	3.89e-10	12590	-0.00114458	-0.0118636	1.02248	0.983215	0.0592005	1.02e-05	5546	-0.00152387	-0.00562698	0.979044	0.992192	0.0529532	8.69e-06	7044	0.727623
VTL_F1to4_05122022	Brain Volume proxy combined from intracranial volume (MRI, adults) and head circumference (adults and infants)	Brain	Brain volume and head circumference	0.00620383	0.018332	1.00162	0.980816	0.0610062	3.96e-10	10492	0.00991555	0.0172344	1.02058	0.990829	0.0681268	4.44e-06	4528	0.00338581	0.0191653	0.987376	0.973377	0.0554682	1.81e-05	5964	0.520306
MedianF3_MeasureLongA	Brain Volume proxy combined from intracranial volume (MRI, adults) and head circumference (adults and infants)	Brain	Brain volume and head circumference	-0.00583743	0.006136	1.00405	0.993833	-0.0612966	4.11e-10	10373	-0.00424907	0.00438841	1.00795	1.0025	-0.0722826	1.34e-06	4459	-0.00703502	0.00745364	1.00128	0.987462	-0.0529202	4.65e-05	5914	0.328406
MedianF2_MeasureI	g factor	Cognition	G factor	0.00771414	0.0335953	0.992238	0.963262	0.0574121	4.13e-10	11824	0.0158448	0.0537916	0.996123	1.05976	0.0507686	0.000255113	5183	0.00136852	0.017833	0.989263	0.887528	0.0629703	2.79e-07	6641	0.509986
VTL_F1to4_05122022	DXA Lumbar L2 Area	Anthropometric	DXA	0.00628676	-0.0402741	0.998686	0.989582	0.061851	4.28e-10	10166	0.00856235	-0.0401602	1.02841	0.976046	0.0413523	0.00631787	4359	0.00457859	-0.0403595	0.976543	0.999912	0.0774703	3.34e-09	5807	0.071256
MedianF3_MeasureE	DXA Body Composition Head Area	Anthropometric	DXA	-2.02e-05	-0.0374332	0.996665	0.973856	-0.0566287	4.33e-10	12125	0.00149474	-0.0344893	1.0044	0.97301	-0.0715303	1.67e-07	5337	-0.00121127	-0.0397479	0.990724	0.974653	-0.0448497	0.000218333	6788	0.144332
MedianF2_MeasureE	BodyScan Crotch height ratio adjForHeight	Anthropometric	Bodyscan	0.0094022	0.0030978	0.993853	0.97846	0.0684471	4.37e-10	8289	0.00371251	0.00928779	0.990747	0.98462	0.0935282	1.72e-08	3616	0.0138049	-0.00169206	0.996425	0.97385	0.0490426	0.000796146	4673	0.0442402
VTL_F1to4_05122022	DXA Body Composition Left Arm Bone Mineral Content	Anthropometric	DXA	0.000772789	-0.00862037	0.997965	0.985151	0.0572333	4.56e-10	11840	-0.000375316	-0.00546128	1.00253	0.982656	0.0410529	0.00310752	5185	0.00166729	-0.0110817	0.994557	0.987229	0.0698663	1.15e-08	6655	0.119545
MedianF1_MeasureLongA	DXA Clinical Body Fat MassHeight2	Anthropometric	DXA	-0.00121629	-0.0100644	0.997482	0.984593	0.0563299	4.64e-10	12213	-0.000819456	-0.00997299	0.996734	0.9832	0.0485353	0.00034932	5422	-0.00153313	-0.0101373	0.998226	0.98585	0.0625399	2.48e-07	6791	0.441564
SkewF0_MeasureSpilaRas	Education Any University Degree	Cognition	Education	0.145413	1.57e-10	0.124278	0.998762	0.0551061	4.78e-10	12743	0.122369	0.000711714	0.107414	0.984578	0.0711886	9.41e-08	5606	0.163514	-0.00055904	0.136796	1.01004	0.0444045	0.00017473	7137	0.133018
MedianF3_MeasureI	DXA Body Composition Left Arm Bone Mineral Content	Anthropometric	DXA	-0.000209247	-0.00610316	0.996366	0.985453	-0.0553381	5.33e-10	12567	-0.000205644	-0.00439511	0.994334	0.986079	-0.0620087	3.99e-06	5521	-0.000212071	-0.00744152	0.9981	0.985099	-0.0501188	2.56e-05	7046	0.507921
MedianF3_MeasureI	ECG Exercise ambulatory heart rate range Max	Cardiovascular	Electrocardiogram	0.00825278	-0.00665493	0.94304	0.983303	0.0845251	5.34e-10	5373	0.0169072	-0.0243103	0.917608	0.983776	0.0951498	5.31e-06	2278	0.00188289	0.00633988	0.961965	0.982875	0.0771171	1.73e-05	3095	0.512772
MedianF1_MeasureI	DXA Body Composition Head Bone Mineral Content	Anthropometric	DXA	0.000462204	-0.0420834	0.995747	0.979298	-0.0561691	5.49e-10	12179	0.00117621	-0.0430915	0.991483	0.973594	-0.0738267	5.49e-08	5402	-0.000106939	-0.0412798	0.999293	0.983989	-0.042223	0.000506676	6777	0.0828304
MedianF1_MeasureI	BodyScan High waist height ratio adjForHeight	Anthropometric	Bodyscan	-0.00381955	0.0225879	1.00256	1.00766	0.0674237	5.56e-10	8440	0.0226221	0.0308997	1.02969	1.02323	0.0538611	0.00105337	3695	-0.02441	0.0161153	0.980681	0.995652	0.078124	7.02e-08	4745	0.268279
MedianF0_MeasureSpilaRas	DXA Clinical Body Fat MassHeight2	Anthropometric	DXA	-0.00135679	-0.00433926	0.9981	0.986854	0.0551993	5.67e-10	12590	-0.00114458	-0.00776502	1.02248	0.983454	0.0594093	9.5e-06	5546	-0.00152387	-0.00164203	0.979044	0.989655	0.0518317	1.34e-05	7044	0.672703
MedianF3_MeasureE	DXA Body Composition Left Leg Fat Mass	Anthropometric	DXA	-2.02e-05	-0.00819352	0.996665	0.985165	0.0562342	5.72e-10	12125	0.00149474	-0.000778263	1.0044	0.989346	0.0740598	6e-08	5337	-0.00121127	-0.0140237	0.990724	0.981946	0.0420565	0.000527699	6788	0.0799221
MedianF2_MeasureO	DXA Body Composition Head Fat Mass	Anthropometric	DXA	-0.00148245	0.00970761	0.996488	0.988131	-0.0557444	5.75e-10	12336	-4.11e-05	-0.00144978	0.99781	0.980265	-0.0428855	0.00159315	5416	-0.0026105	0.01844	0.995594	0.994255	-0.0657314	4.38e-08	6920	0.20761
MedianF1_MeasureLongA	DXA Body Composition Total Fat Mass	Anthropometric	DXA	-0.00121629	-0.00993905	0.997482	0.98556	0.0559872	5.9e-10	12213	-0.000819456	-0.0105447	0.996734	0.983902	0.0483917	0.000363743	5422	-0.00153313	-0.00945552	0.998226	0.987028	0.0620375	3.09e-07	6791	0.453356
MedianF2_MeasureE	DXA Body Composition Head Lean and Bone Mineral Content	Anthropometric	DXA	-0.000247932	0.00349101	0.998412	0.983461	-0.0564131	5.91e-10	12028	-0.00307303	-0.00364904	1.00537	0.981224	-0.082973	1.38e-09	5308	0.00198356	0.0091308	0.993057	0.985301	-0.035381	0.00372041	6720	0.00946298
MedianF3_MeasureO	DXA Clinical Body Android/Gynoid Ratio	Anthropometric	DXA	-0.000192055	-0.0102713	0.998238	0.994452	0.0553722	5.92e-10	12485	0.00156124	-0.0105137	1.00277	0.98613	0.0606901	7.07e-06	5467	-0.00155786	-0.0100824	0.994847	1.00108	0.0512467	1.74e-05	7018	0.600328
MedianF2_MeasureE	DXA Body Composition Head Total Mass	Anthropometric	DXA	-0.000247932	0.00668649	0.998412	0.983158	-0.056388	6.02e-10	12028	-0.00307303	-0.00119921	1.00537	0.982115	-0.0813641	2.86e-09	5308	0.00198356	0.0129153	0.993057	0.98404	-0.0365936	0.00269579	6720	0.0146492
MedianF2_MeasureVowels	DXA Lumbar L2 L4 Area	Anthropometric	DXA	0.00495164	-0.0534779	1.00699	0.980147	-0.0589712	6.1e-10	10988	0.0033398	-0.0503032	1.03885	0.973193	-0.0678805	2.91e-06	4736	0.00617264	-0.0558829	0.983015	0.985558	-0.0520857	3.77e-05	6252	0.411805
Global_MedianF0_01072022	DXA Body Composition Trunk Percent Fat	Anthropometric	DXA	-0.00129528	-0.00514058	0.998795	0.990719	0.0544172	6.26e-10	12891	3.83e-05	-0.00822984	0.997529	0.984929	0.0712397	7.39e-08	5690	-0.00234902	-0.00269954	0.999931	0.995417	0.0412176	0.000467141	7201	0.0902255
MedianF3_MeasureE	DXA Body Composition Right Leg Fat Mass	Anthropometric	DXA	-2.02e-05	-0.0101673	0.996665	0.982717	0.0560774	6.39e-10	12125	0.00149474	-0.00515669	1.0044	0.990141	0.0772256	1.59e-08	5337	-0.00121127	-0.0141069	0.990724	0.976989	0.039214	0.00123031	6788	0.0375242
MedianF2_MeasureO	WASI Matrix Reasoning	Cognition	WASI Matrix Reasoning	-0.00674886	0.00554266	0.990198	0.998429	-0.0835402	6.41e-10	5450	-0.0315161	0.0226024	0.994325	1.1168	-0.111338	3.03e-08	2458	0.013598	-0.00847236	0.986221	0.901087	-0.0576167	0.00161327	2992	0.047952
StdF0_MeasureReading	Age at First Childbirth	Fertility	Age at first childbirth	0.00789111	-0.0394312	0.997355	0.94057	0.0608387	6.56e-10	10284	-0.000948591	-0.0751256	0.99187	1.05136	0.0640947	2.42e-05	4330	0.0143197	-0.0134728	1.00141	0.858563	0.058013	7.45e-06	5954	0.760518
MedianF3_MeasureE	DXA Lumbar L123 Bone Mineral Content	Anthropometric	DXA	0.000178626	-0.0194584	1.00793	0.993337	-0.0604883	6.57e-10	10403	-0.0016624	-0.0173002	1.02476	1.00116	-0.0761399	3.34e-07	4478	0.00157004	-0.0210895	0.995372	0.987584	-0.0484	0.000193378	5925	0.160762
VTL_F1to4_05122022	DXA Body Composition Left Arm Area	Anthropometric	DXA	0.000772789	-0.00750375	0.997965	0.990536	0.0566663	6.75e-10	11840	-0.000375316	-0.00722751	1.00253	0.978463	0.0413276	0.00291362	5185	0.00166729	-0.00771898	0.994557	1.00009	0.068537	2.16e-08	6655	0.141564
MedianF4_MeasureI	DXA Lumbar L1 L3 Area	Anthropometric	DXA	-0.00659338	-0.0346344	0.994398	0.987702	-0.059203	6.9e-10	10833	-0.00707828	-0.0277057	1.00188	0.982406	-0.041599	0.00453968	4652	-0.00622843	-0.0398491	0.988925	0.991785	-0.0724739	1.15e-08	6181	0.111398
MedianF0_MeasureReading	Never Smokers	Addiction	Smoking (ever or never)	0.204861	2.72e-17	0.162906	0.998749	0.0549061	7.01e-10	12589	0.183096	0.00095079	0.149599	0.998822	0.0166809	0.214101	5549	0.222017	-0.000749423	0.17275	0.998833	0.0831826	2.67e-12	7040	0.000209257
MedianF2_MeasureE	Education Any University Degree	Cognition	Education	0.144311	-3.28e-17	0.123496	0.998713	0.0558125	7.01e-10	12182	0.120365	-0.00236352	0.105897	1.00412	0.0519276	0.000140907	5367	0.163169	0.00186133	0.136565	0.994595	0.0586769	1.24e-06	6815	0.711304
MedianF2_MeasureE	DXA Lumbar L1234 Area	Anthropometric	DXA	0.0016205	-0.0490407	0.998855	0.978808	-0.0606453	7.06e-10	10311	-0.0143809	-0.0454839	1.01355	0.972639	-0.0759136	3.95e-07	4449	0.0137649	-0.0517401	0.987534	0.983641	-0.0489105	0.000179102	5862	0.173958
MedianF3_MeasureO	Brain Volume proxy combined from intracranial volume (MRI, adults) and head circumference (adults and infants)	Brain	Brain volume and head circumference	-0.00633474	0.0182682	0.995575	0.986531	-0.0588399	7.08e-10	10953	-0.00520798	0.0160913	1.00204	0.991967	-0.0536373	0.000226584	4720	-0.00718799	0.0199166	0.990836	0.982566	-0.0628174	6.88e-07	6233	0.633953
VTL_F1to4_05122022	Brain Volume proxy combined from intracranial volume (MRI, adults) and head circumference (adults and infants)	Brain	Brain volume and head circumference	0.00831522	0.0070124	0.999241	0.988247	0.0619576	7.13e-10	9873	0.00848258	0.00371102	1.03065	1.00179	0.0742314	1.38e-06	4217	0.00819044	0.00947384	0.976004	0.978313	0.0524467	7.92e-05	5656	0.283742
MedianF3_MeasureE	Trail Making Test B Seconds	Cognition	Trail Making Test	0.00347628	0.0154033	0.994697	0.985477	-0.0566469	7.14e-10	11814	0.00660482	0.011818	0.992279	1.10086	-0.0711598	2.96e-07	5175	0.00103762	0.018198	0.996718	0.895672	-0.044264	0.000308361	6639	0.146549
MedianF2_MeasureE	DXA Body Composition Right Arm Bone Mineral Density	Anthropometric	DXA	-0.000247932	-0.00355051	0.998412	0.989887	-0.0561399	7.15e-10	12028	-0.00307303	0.00366606	1.00537	0.982553	-0.0795551	6.37e-09	5308	0.00198356	-0.00925073	0.993057	0.995753	-0.0376303	0.00203187	6720	0.0222726
SkewF0_MeasureVowels	DXA Body Composition Right Leg Total Mass	Anthropometric	DXA	-0.000724782	-0.000646666	0.998453	0.975674	0.0545567	7.23e-10	12730	-0.00342057	0.0173796	0.993565	0.97496	0.0439104	0.000999357	5612	0.00140064	-0.014859	1.00244	0.975916	0.0629913	1.04e-07	7118	0.284792
MedianF3_MeasureI	DXA Body Composition Left Arm Lean and Bone Mineral Content	Anthropometric	DXA	-0.000209247	0.0134741	0.996366	0.994693	-0.0549067	7.24e-10	12567	-0.000205644	0.0146435	0.994334	0.991937	-0.0543846	5.26e-05	5521	-0.000212071	0.0125578	0.9981	0.996992	-0.0553142	3.37e-06	7046	0.95872
Global_MedianF0_01072022	ICD10 M51 Number of diagnoses	Musculoskeletal	Intervertebral disc disorder	-0.00463969	-0.314725	1.00762	1.06587	0.0561157	7.28e-10	12027	-0.000223084	-0.157563	1.01479	0.853803	0.0575893	3.4e-05	5172	-0.00797196	-0.433303	1.00233	1.19332	0.0554799	4.28e-06	6855	0.908742
MedianF1_MeasureA	DXA Body Composition Right Arm Lean and Bone Mineral Content	Anthropometric	DXA	-0.0018244	0.0374622	0.997873	0.978293	-0.0558085	7.33e-10	12156	-0.000847688	0.0361312	1.00219	0.966405	-0.0624846	5.18e-06	5309	-0.00258172	0.0384943	0.994668	0.987651	-0.0506697	2.72e-05	6847	0.517867
Global_MedianF0_01072022	DXA Body Composition Left Arm Fat Mass	Anthropometric	DXA	-0.00129528	0.0191776	0.998795	0.984903	0.0541861	7.39e-10	12891	3.83e-05	0.00726959	0.997529	0.981652	0.0629121	2.03e-06	5690	-0.00234902	0.028587	0.999931	0.987409	0.0473479	5.82e-05	7201	0.379833
MedianF2_MeasureI	BodyScan Maximum belly circumference height adjForHeight	Anthropometric	Bodyscan	0.0103678	0.00844027	0.99747	0.988658	0.0662153	7.43e-10	8623	0.0246633	0.00512895	0.994215	0.986505	0.116975	6.46e-13	3747	-0.000617694	0.0109849	0.999897	0.990499	0.0274749	0.0550576	4876	3.64e-05
MedianF2_MeasureLongA	DXA Clinical Body LeanHeight2 kgm2	Anthropometric	DXA	-0.00139032	0.0158949	0.999359	0.985001	-0.0552359	7.44e-10	12400	-0.00197618	0.0190201	1.00075	0.979488	-0.0580032	1.75e-05	5472	-0.000927586	0.0134266	0.998408	0.989483	-0.0530571	9.9e-06	6928	0.784316
MedianF2_MeasureI	DXA Lumbar L34 Bone Mineral Content	Anthropometric	DXA	-0.000755229	-0.018191	1.00069	0.98417	-0.059431	7.45e-10	10708	0.00257254	-0.0181337	1.00488	0.988555	-0.0724792	8.32e-07	4609	-0.00327002	-0.0182343	0.997666	0.981017	-0.0494982	0.000109811	6099	0.238513
MedianF1_MeasureA	DXA Body Composition Right Arm Lean	Anthropometric	DXA	-0.0018244	0.0378641	0.997873	0.977189	-0.0557734	7.51e-10	12156	-0.000847688	0.0363618	1.00219	0.965696	-0.0620514	6.02e-06	5309	-0.00258172	0.0390289	0.994668	0.986239	-0.0509391	2.47e-05	6847	0.543064
MedianF1_MeasureLongA	DXA Clinical Body LeanHeight2 kgm2	Anthropometric	DXA	-0.00121629	0.0164753	0.997482	0.984056	-0.0556361	7.55e-10	12213	-0.000819456	0.018851	0.996734	0.980058	-0.0505445	0.000196133	5422	-0.00153313	0.0145785	0.998226	0.987385	-0.0596847	8.51e-07	6791	0.615493
FCR	Cardiopulmonary Exercise Test Time Max	Cardiovascular	Cardiopulmonary exercise test	-0.0439551	0.00787328	1.0492	0.846895	-0.0829304	7.57e-10	5484	-0.0664388	-0.00500172	1.04379	0.603978	-0.109947	9.35e-08	2342	-0.0271961	0.0174701	1.0529	1.028	-0.0689889	0.000108224	3142	0.132585
MedianF4_MeasureI	DXA Body Composition Head Total Mass	Anthropometric	DXA	-0.00131716	0.00462104	0.995957	0.99061	-0.0548224	7.69e-10	12567	0.00202598	-0.000958623	0.998774	0.98508	-0.0552452	3.99e-05	5521	-0.00393673	0.00899307	0.993876	0.99504	-0.054468	4.75e-06	7046	0.965484
FCR	WASI Matrix Reasoning	Cognition	WASI Matrix Reasoning	0.0193383	0.00524023	0.92137	0.996322	-0.0825396	7.73e-10	5530	0.0212491	0.0246555	0.932206	1.10987	-0.0946172	2.13e-06	2498	0.0177641	-0.0107556	0.912742	0.902538	-0.0716464	7.82e-05	3032	0.394383
MedianF0_MeasureSpilaRas	DXA Body Composition Total Fat Mass	Anthropometric	DXA	-0.00135679	-0.0044624	0.9981	0.986668	0.0547653	7.73e-10	12590	-0.00114458	-0.00820917	1.02248	0.984145	0.0569301	2.2e-05	5546	-0.00152387	-0.00151243	0.979044	0.988774	0.0530363	8.41e-06	7044	0.828153
MedianF3_MeasureI	Hearing impairment mild (Pure tone audiometry)	Hearing	Hearing impairment	0.252417	-6.14e-17	0.188718	0.998761	-0.0544632	7.84e-10	12721	0.31045	0.000363798	0.214109	0.999265	-0.0596274	8.28e-06	5579	0.207085	-0.000284182	0.164224	0.998506	-0.0508804	1.69e-05	7142	0.624183
MedianF4_MeasureI	DXA Body Composition Head Lean and Bone Mineral Content	Anthropometric	DXA	-0.00131716	0.0013996	0.995957	0.991437	-0.0547914	7.86e-10	12567	0.00202598	-0.00333357	0.998774	0.986121	-0.0546525	4.83e-05	5521	-0.00393673	0.00510836	0.993876	0.995711	-0.0548797	4.02e-06	7046	0.989907
VTL_F1to4_05122022	Brain Volume proxy combined from intracranial volume (MRI, adults) and head circumference (adults and infants)	Brain	Brain volume and head circumference	0.00831522	0.00715863	0.999241	0.989744	0.0617979	7.88e-10	9873	0.00848258	0.00396788	1.03065	1.00382	0.0741729	1.41e-06	4217	0.00819044	0.00953758	0.976004	0.979409	0.0522039	8.54e-05	5656	0.279692
MedianF0_MeasureSpilaRas	ICD10 M51 Number of diagnoses	Musculoskeletal	Intervertebral disc disorder	-0.00291537	-0.318065	1.00515	1.06822	0.0567028	7.92e-10	11728	0.00166703	-0.159509	1.03869	0.856697	0.0480709	0.000645025	5033	-0.00636021	-0.43726	0.98005	1.19428	0.0627501	2.75e-07	6695	0.431045
MedianF3_MeasureE	DXA Lumbar L12 Bone Mineral Content	Anthropometric	DXA	7.53e-05	-0.0211673	1.00786	0.990458	-0.0601786	7.98e-10	10406	-0.00186879	-0.0188962	1.02472	1.00252	-0.0770231	2.43e-07	4479	0.00154442	-0.0228836	0.995291	0.981501	-0.0471202	0.000284062	5927	0.130512
VTL_F1to4_05122022	DXA Hip Femur Shaft Cross-Sectional Moment of Inertia	Anthropometric	DXA	0.00550791	0.00346829	1.00227	0.999959	0.0610793	8.24e-10	10084	0.00670957	0.000552327	1.03139	0.987444	0.0432823	0.00436911	4334	0.00460218	0.00566617	0.980484	1.00955	0.0747078	1.39e-08	5750	0.117923
MedianF2_MeasureI	DXA Body Composition Subtotal Fat Mass	Anthropometric	DXA	-0.00212226	-0.00694495	0.995091	0.989892	0.0549917	8.56e-10	12421	0.00159341	-0.00915179	0.99709	0.988462	0.073745	4.65e-08	5473	-0.00504913	-0.00520661	0.993641	0.991155	0.0402272	0.000795924	6948	0.0633931
MedianF2_MeasureI	DXA Lumbar L2 L4 Bone Mineral Content	Anthropometric	DXA	-0.000962369	-0.0211435	1.00064	0.98613	-0.0591834	8.79e-10	10706	0.0023481	-0.0225154	1.00487	0.993221	-0.074796	3.67e-07	4608	-0.00346395	-0.0201068	0.9976	0.98093	-0.047264	0.00022191	6098	0.157935
MedianF3_MeasureE	DXA Lumbar L1 L34 Bone Mineral Content	Anthropometric	DXA	0.000250339	-0.0196671	1.00813	0.991745	-0.0600036	9.03e-10	10400	-0.00171926	-0.0146177	1.02497	0.996826	-0.0738136	7.57e-07	4477	0.0017391	-0.0234837	0.995561	0.988039	-0.0493547	0.000144395	5923	0.216312
MedianF1_MeasureLongA	DXA Body Composition Total Lean and Bone Mineral Content	Anthropometric	DXA	-0.00121629	0.0162219	0.997482	0.989115	-0.055357	9.17e-10	12213	-0.000819456	0.0189528	0.996734	0.985026	-0.0475679	0.000457805	5422	-0.00153313	0.0140416	0.998226	0.992515	-0.0615495	3.83e-07	6791	0.442332
MedianF1_MeasureI	DXA Body Composition Left Spine Bone Mineral Content	Anthropometric	DXA	0.000712419	-0.0545468	0.995928	0.973201	-0.0553607	9.76e-10	12172	0.00155795	-0.0634428	0.991597	0.978643	-0.0670705	8.07e-07	5398	3.86e-05	-0.0474578	0.999525	0.968896	-0.0460136	0.000151285	6774	0.248025
MedianF2_MeasureE	WASI Vocabulary	Cognition	WASI Vocabulary	0.00566199	0.00707482	1.00002	0.995452	0.08273	9.91e-10	5434	0.028433	0.0208103	1.00397	1.10487	0.104431	2.14e-07	2452	-0.0130619	-0.00421937	0.996334	0.905542	0.0626791	0.0006136	2982	0.124869
Global_MedianF0_01072022	DXA Body Composition Subtotal Lean and Bone Mineral Content	Anthropometric	DXA	-0.00129528	0.00820469	0.998795	0.989558	-0.0537763	9.91e-10	12891	3.83e-05	0.013371	0.997529	0.985144	-0.0589953	8.42e-06	5690	-0.00234902	0.00412242	0.999931	0.993145	-0.0496852	2.46e-05	7201	0.599378
MedianF3_MeasureU	Triglycerides	Blood trait	Triglycerides	0.00387119	-0.0251025	0.99837	0.973515	0.0596814	1.05e-09	10429	0.00684039	-0.00995819	0.994569	1.04599	0.0576571	0.000105848	4514	0.00160526	-0.0366598	1.00143	0.918063	0.0613347	2.34e-06	5915	0.852254
MedianF0_MeasureVowels	DXA Body Composition Trunk Percent Fat	Anthropometric	DXA	-0.00160322	-0.00663553	0.997826	0.990578	0.0539875	1.08e-09	12730	-0.000167124	-0.0107484	1.04436	0.985351	0.0742177	2.57e-08	5612	-0.00273547	-0.00339283	0.961276	0.994814	0.0374776	0.00156294	7118	0.0393861
MedianF3_MeasureE	DXA Body Composition T Spine Bone Mineral Content	Anthropometric	DXA	3.43e-05	0.0376109	0.996607	0.971486	-0.0552146	1.18e-09	12117	0.00144468	0.0445409	1.00486	0.959271	-0.0713429	1.81e-07	5333	-0.00107434	0.0321631	0.99026	0.981163	-0.0426067	0.000447009	6784	0.116012
MedianF3_MeasureU	Average Snore Volume	Polysomnography	Polysomnography (snoring)	0.0168883	-0.000946987	1.01349	0.991416	0.11485	1.18e-09	2784	0.0136665	0.00397565	0.964931	0.987529	0.090423	0.00140253	1244	0.0194909	-0.00492345	1.05335	0.995164	0.133725	1.33e-07	1540	0.254522
StdF0_MeasureReading	Difficulties learning the multiplication table in elementary school (interview)	Cognition	Multiplication difficulties	-0.00412099	-0.0822207	1.00984	0.870376	-0.0883516	1.18e-09	4719	-0.0100952	-0.0777382	0.99832	0.914326	-0.0796618	0.000275459	2079	0.000583706	-0.0857507	1.01924	0.836071	-0.0954564	8.8e-07	2640	0.589425
VTL_F1to4_05122022	DXA Clinical Body Android Fat Mass	Anthropometric	DXA	0.000772789	-0.0262713	0.997965	0.983294	-0.0558564	1.18e-09	11840	-0.000375316	-0.0236482	1.00253	0.966808	-0.0582763	2.67e-05	5185	0.00166729	-0.0283151	0.994557	0.996276	-0.0539923	1.04e-05	6655	0.816962
MedianF3_MeasureU	DXA Body Composition Trunk Lean	Anthropometric	DXA	-0.000954584	0.00354154	0.99697	0.992005	-0.054242	1.22e-09	12534	-0.000319591	-0.00119552	0.997482	0.997857	-0.0549652	4.42e-05	5513	-0.00145319	0.00726115	0.99671	0.98752	-0.0536679	6.79e-06	7021	0.942488
MedianF0_MeasureSpilaRas	DXA Body Composition Trunk Percent Fat	Anthropometric	DXA	-0.00135679	-0.00782683	0.9981	0.991002	0.0540991	1.24e-09	12590	-0.00114458	-0.0108619	1.02248	0.983655	0.0630343	2.61e-06	5546	-0.00152387	-0.0054372	0.979044	0.996915	0.0469688	8.01e-05	7044	0.37044
MedianF3_MeasureI	DXA Body Composition Right Arm Total Mass	Anthropometric	DXA	-0.000209247	0.0407894	0.996366	0.975574	-0.0541402	1.24e-09	12567	-0.000205644	0.0326705	0.994334	0.980641	-0.0619981	4e-06	5521	-0.000212071	0.0471511	0.9981	0.971649	-0.0479695	5.61e-05	7046	0.434718
MedianF3_MeasureVowels	BodyScan High waist height ratio adjForHeight	Anthropometric	Bodyscan	-0.00305437	0.0201349	1.00544	1.00473	0.0644704	1.26e-09	8851	0.00229373	0.0295716	1.01146	1.02154	0.0872218	5.64e-08	3859	-0.00718864	0.01284	1.00095	0.991811	0.0464658	0.00102208	4992	0.0569042
MedianF2_MeasureI	DXA Clinical Body Fat MassHeight2	Anthropometric	DXA	-0.00212226	-0.00659077	0.995091	0.989925	0.0544284	1.27e-09	12421	0.00159341	-0.00868121	0.99709	0.987978	0.0725896	7.53e-08	5473	-0.00504913	-0.0049441	0.993641	0.991595	0.0401365	0.000817973	6948	0.0722734
MedianF1_MeasureLongA	DXA Body Composition Right Arm Lean	Anthropometric	DXA	-0.00121629	0.043203	0.997482	0.981319	-0.054839	1.31e-09	12213	-0.000819456	0.0436618	0.996734	0.982228	-0.0539616	7e-05	5422	-0.00153313	0.0428367	0.998226	0.980737	-0.0555398	4.64e-06	6791	0.930894
MedianF1_MeasureI	DXA Lumbar L1 L3 Area	Anthropometric	DXA	-0.00183252	-0.0354344	0.988334	0.984842	-0.059145	1.32e-09	10493	0.0187378	-0.0296252	1.01789	0.979328	-0.0538407	0.00028072	4546	-0.0175569	-0.039875	0.965334	0.989178	-0.0634841	9.53e-07	5947	0.624204
MedianF3_MeasureI	Never Smokers	Addiction	Smoking (ever or never)	0.204465	-6.14e-17	0.162672	0.998761	0.0537181	1.33e-09	12721	0.181574	0.000363798	0.148631	0.999265	0.0447832	0.000818924	5579	0.222347	-0.000284182	0.172933	0.998506	0.0604009	3.23e-07	7142	0.381765
MedianF1_MeasureI	Eosinophil count	Blood trait	Eosinophils	-0.00436237	0.0681059	0.999597	0.884669	0.055706	1.33e-09	11827	-0.00120272	0.0658709	1.00941	0.88405	0.0500901	0.000323701	5147	-0.0067969	0.0698279	0.992169	0.885272	0.0600793	8.87e-07	6680	0.589894
MedianF3_MeasureVowels	Tonsillectomy	Surgery	Tonsillectomy	0.209901	3.1e-10	0.165856	0.998775	-0.0533504	1.35e-09	12887	0.182619	0.00318442	0.149296	0.999607	-0.0518715	9.25e-05	5673	0.231356	-0.00250419	0.177855	0.998244	-0.0543769	3.8e-06	7214	0.887641
MedianF3_MeasureVowels	Trail Making Test B A Difference Seconds	Cognition	Trail Making Test	0.00513565	0.0192042	0.99361	0.991002	-0.0545149	1.36e-09	12337	0.00990362	0.0299567	0.99188	1.05991	-0.0713502	1.46e-07	5415	0.00140572	0.0107926	0.995076	0.93708	-0.0406602	0.00071438	6922	0.0904103
MedianF2_MeasureVowels	DXA Lumbar L1 Bone Mineral Content	Anthropometric	DXA	0.00480366	-0.0183463	1.00789	0.989542	-0.0576962	1.4e-09	10992	0.00299846	-0.0116827	1.04032	0.99612	-0.0666211	4.41e-06	4738	0.00617128	-0.0233947	0.983479	0.984658	-0.0506941	6.03e-05	6254	0.407837
MedianF0_MeasureSpilaRas	Ratio of forced expiratory volume to forced vital capacity (FEV1 FVC ratio)	Respiratory	Spirometry	-0.016323	-0.016364	1.00314	0.990717	0.0608882	1.45e-09	9852	-0.00977129	-0.02037	1.04003	0.979888	0.0344519	0.0248342	4242	-0.021277	-0.0133349	0.975369	0.999061	0.0813906	1.01e-09	5610	0.0209479
MedianF2_MeasureE	DXA Body Composition Left Leg Fat Mass	Anthropometric	DXA	-0.000247932	-0.00819652	0.998412	0.983542	0.0550456	1.52e-09	12028	-0.00307303	-0.000925837	1.00537	0.988388	0.0765413	2.33e-08	5308	0.00198356	-0.0139395	0.993057	0.979786	0.0379195	0.00187552	6720	0.0352536
MedianF3_MeasureI	DXA Lumbar L1 L34 Area	Anthropometric	DXA	-0.00326478	-0.050793	1.00352	0.979009	-0.0580042	1.52e-09	10830	-0.00678694	-0.0430636	1.00625	0.974436	-0.0541442	0.00021992	4651	-0.000613613	-0.056611	1.00161	0.98253	-0.0608713	1.67e-06	6179	0.728734
MedianF1_MeasureLongA	DXA Body Composition Right Arm Lean and Bone Mineral Content	Anthropometric	DXA	-0.00121629	0.0426536	0.997482	0.982471	-0.054629	1.52e-09	12213	-0.000819456	0.0430607	0.996734	0.983376	-0.0531231	9.07e-05	5422	-0.00153313	0.0423286	0.998226	0.981893	-0.0558315	4.13e-06	6791	0.881692
MedianF3_MeasureI	DXA Body Composition Right Arm Lean and Bone Mineral Content	Anthropometric	DXA	-0.000209247	0.0336036	0.996366	0.9858	-0.0538388	1.54e-09	12567	-0.000205644	0.0345652	0.994334	0.985102	-0.0521406	0.000105888	5521	-0.000212071	0.03285	0.9981	0.986486	-0.055166	3.58e-06	7046	0.866234
MedianF2_MeasureVowels	DXA Lumbar ROI Height	Anthropometric	DXA	0.00470524	-0.0391228	1.00789	0.991324	-0.0575174	1.57e-09	10997	0.00307292	-0.029298	1.04013	0.993185	-0.0526268	0.000288903	4739	0.00594135	-0.0465628	0.983633	0.989944	-0.0613227	1.2e-06	6258	0.651313
MedianF1_MeasureI	DXA Lumbar L1 L34 Area	Anthropometric	DXA	-0.00195881	-0.0517254	0.98837	0.974594	-0.0588418	1.61e-09	10490	0.0187772	-0.0441551	1.01811	0.9706	-0.0549377	0.000210376	4545	-0.0178117	-0.057513	0.965221	0.977734	-0.0621456	1.61e-06	5945	0.714272
SkewF0_MeasureReading	WASI Vocabulary	Cognition	WASI Vocabulary	0.0122097	0.00779267	0.958747	0.994216	0.0816711	1.63e-09	5431	0.0233651	0.0223109	0.968116	1.10321	0.11431	1.32e-08	2453	0.00302089	-0.00416606	0.951166	0.904464	0.0516379	0.00481703	2978	0.0212429
MedianF3_MeasureE	DXA Lumbar L1234 Bone Mineral Content	Anthropometric	DXA	0.000250339	-0.0200639	1.00813	0.991505	-0.0590459	1.66e-09	10400	-0.00171926	-0.0165415	1.02497	0.997143	-0.0744975	5.97e-07	4477	0.0017391	-0.0227263	0.995561	0.987394	-0.0471302	0.000284571	5923	0.166543
VSA4o	DXA Body Composition Trunk Lean	Anthropometric	DXA	-0.00204764	0.00508926	0.997476	0.991392	-0.0534301	1.66e-09	12707	-0.00158081	-0.00101581	1.00147	0.99279	-0.06571	8.64e-07	5594	-0.00241478	0.00989058	0.994472	0.990379	-0.0437246	0.000224918	7113	0.218207
MedianF1_MeasureLongA	DXA Body Composition Left Leg Fat Mass	Anthropometric	DXA	-0.00121629	-0.00872252	0.997482	0.9866	0.0545026	1.66e-09	12213	-0.000819456	0.000524896	0.996734	0.985731	0.0522716	0.000117432	5422	-0.00153313	-0.0161057	0.998226	0.987316	0.056279	3.46e-06	6791	0.825716
MedianF1_MeasureA	BodyScan Crotch height ratio adjForHeight	Anthropometric	Bodyscan	-0.00956356	0.00502324	1.03738	0.984035	0.0656535	1.69e-09	8402	-0.0102855	0.00174444	1.05643	0.995419	0.0473637	0.00427197	3637	-0.00901251	0.00752586	1.02307	0.975538	0.0799801	3.18e-08	4765	0.138136
MedianF2_MeasureE	Age at First Childbirth	Fertility	Age at first childbirth	0.00106595	-0.0433496	0.992575	0.940437	0.0604332	1.7e-09	9917	0.000174594	-0.0817639	1.00496	1.04418	0.0471862	0.00229905	4171	0.00171299	-0.0154648	0.983753	0.863451	0.0712323	6.4e-08	5746	0.236776
MedianF2_MeasureO	Education nr years	Cognition	Education	-0.0062464	0.0803132	1.01224	1.05335	-0.0998252	1.75e-09	3615	-0.00639777	0.105563	1.04201	0.996555	-0.146663	3.64e-08	1393	-0.00615151	0.0644837	0.994033	1.08877	-0.0711848	0.000782441	2222	0.0265668
MedianF3_MeasureE	Never Smokers	Addiction	Smoking (ever or never)	0.201564	-4.59e-15	0.160949	0.998721	0.0542464	1.78e-09	12279	0.179392	6.45e-05	0.147238	1.00358	0.0575588	2.32e-05	5396	0.218945	-5.05e-05	0.171033	0.995055	0.0520161	1.57e-05	6883	0.760315
SkewF0_MeasureSpilaRas	Trail Making Test Part A Seconds	Cognition	Trail Making Test	0.00164985	-0.00525914	0.996296	0.98065	-0.0538029	1.83e-09	12467	0.000586145	-0.0115102	0.983023	1.03669	-0.0614932	4.99e-06	5501	0.00248985	-0.00032269	1.00692	0.936481	-0.047549	7.17e-05	6966	0.439114
MedianF0_MeasureSpilaRas	DXA Body Composition Subtotal Lean and Bone Mineral Content	Anthropometric	DXA	-0.00135679	0.0113245	0.9981	0.989686	-0.0535373	1.83e-09	12590	-0.00114458	0.0171819	1.02248	0.98354	-0.0564508	2.58e-05	5546	-0.00152387	0.00671268	0.979044	0.994618	-0.0512182	1.7e-05	7044	0.770522
MedianF1_MeasureI	DXA Body Composition Head Lean Mass	Anthropometric	DXA	0.000462204	0.0163085	0.995747	0.985463	-0.0544216	1.84e-09	12179	0.00117621	0.0105658	0.991483	0.985921	-0.0691052	3.66e-07	5402	-0.000106939	0.0208861	0.999293	0.985196	-0.0427548	0.000429843	6777	0.148175
MedianF1_MeasureI	Waist Hip ratio	Anthropometric	Bodyscan	-0.00409042	0.00850404	1.00232	1.00506	0.0653599	1.85e-09	8436	0.0224528	0.0159142	1.02946	1.00147	0.0809531	8.29e-07	3693	-0.0247575	0.00273434	0.980426	1.008	0.0527315	0.000279268	4743	0.197884
MedianF0_MeasureVowels	DXA Body Composition Trunk Lean and Bone Mineral Content	Anthropometric	DXA	-0.00160322	0.00592445	0.997826	0.990457	-0.0532181	1.86e-09	12730	-0.000167124	0.000595118	1.04436	0.991551	-0.0443598	0.000885987	5612	-0.00273547	0.0101262	0.961276	0.989694	-0.0605141	3.21e-07	7118	0.365188
MedianF0_MeasureVowels	DXA Body Composition Subtotal Lean	Anthropometric	DXA	-0.00160322	0.0105836	0.997826	0.988788	-0.0531296	1.98e-09	12730	-0.000167124	0.0167235	1.04436	0.982856	-0.0589291	9.94e-06	5612	-0.00273547	0.0057428	0.961276	0.993551	-0.0484301	4.35e-05	7118	0.55615
MedianF2_MeasureE	DXA Body Composition Head Fat Mass	Anthropometric	DXA	-0.000247932	0.0146792	0.998412	0.979962	-0.0546485	1.99e-09	12028	-0.00307303	0.00497732	1.00537	0.980159	-0.075533	3.55e-08	5308	0.00198356	0.0223425	0.993057	0.979818	-0.0380919	0.00178763	6720	0.0412494
MedianF2_MeasureI	DXA Body Composition Total Fat Mass	Anthropometric	DXA	-0.00212226	-0.00652711	0.995091	0.989843	0.0537433	2.04e-09	12421	0.00159341	-0.00914504	0.99709	0.988308	0.0720228	9.5e-08	5473	-0.00504913	-0.00446494	0.993641	0.991184	0.0393555	0.00103273	6948	0.0704184
MedianF3_MeasureU	DXA Body Composition Trunk Lean and Bone Mineral Content	Anthropometric	DXA	-0.000954584	0.00399374	0.99697	0.991385	-0.0535032	2.04e-09	12534	-0.000319591	-0.000442349	0.997482	0.996656	-0.0535187	6.99e-05	5513	-0.00145319	0.00747703	0.99671	0.98736	-0.053488	7.29e-06	7021	0.998639
MedianF3_MeasureU	DXA Clinical Body Android/Gynoid Ratio	Anthropometric	DXA	-0.000954584	-0.0106199	0.99697	0.989912	0.0534742	2.08e-09	12534	-0.000319591	-0.0101118	0.997482	0.979447	0.054909	4.5e-05	5513	-0.00145319	-0.0110188	0.99671	0.998269	0.0523587	1.13e-05	7021	0.887219
MedianF3_MeasureI	DXA Body Composition Right Arm Area	Anthropometric	DXA	-0.000209247	0.0185673	0.996366	0.979768	-0.0533692	2.13e-09	12567	-0.000205644	0.0168716	0.994334	0.97298	-0.0592653	1.05e-05	5521	-0.000212071	0.0198959	0.9981	0.985222	-0.0487872	4.17e-05	7046	0.559617
MedianF3_MeasureVowels	DXA Lumbar L2 Area	Anthropometric	DXA	-0.00595663	-0.0300005	1.00599	0.99399	-0.0570259	2.15e-09	10997	-0.00184066	-0.031799	1.02224	0.984088	-0.0617599	2.08e-05	4740	-0.00907469	-0.028638	0.99382	1.00165	-0.0534183	2.35e-05	6257	0.664607
MedianF3_MeasureLongA	Letter Fluency Number of Words Letters H S	Cognition	Letter Fluency	-0.0027585	0.00929671	0.997243	0.989753	0.0539206	2.21e-09	12284	-0.00237828	0.00745983	0.997612	0.99421	0.0577352	2.07e-05	5429	-0.00305963	0.0107515	0.997095	0.986362	0.0508881	2.49e-05	6855	0.706056
MedianF3_MeasureI	DXA Hip Femur Shaft Cross-Sectional Moment of Inertia	Anthropometric	DXA	-0.00279396	0.00929308	1.00111	1.00004	-0.0576316	2.21e-09	10752	-0.00608599	0.00718523	1.00257	0.99032	-0.0567421	0.00011199	4628	-0.000306119	0.010886	1.00015	1.00754	-0.0583098	4.94e-06	6124	0.935798
MedianF2_MeasureLongA	DXA Body Composition Head Fat Mass	Anthropometric	DXA	-0.00139032	0.0129598	0.999359	0.986614	-0.0536448	2.25e-09	12400	-0.00197618	0.00542726	1.00075	0.981075	-0.0716403	1.11e-07	5472	-0.000927586	0.0189093	0.998408	0.991052	-0.039496	0.00100748	6928	0.0752385
MedianF2_MeasureVowels	DXA Lumbar L34 Area	Anthropometric	DXA	0.00511144	-0.0497554	1.007	0.976724	-0.0569656	2.27e-09	10990	0.00341422	-0.0422234	1.03866	0.971842	-0.0613273	2.39e-05	4737	0.00639717	-0.0554613	0.983173	0.980503	-0.0535823	2.23e-05	6253	0.687373
MedianF0_MeasureSpilaRas	Letter Fluency Number of Words Letters H S	Cognition	Letter Fluency	-0.000967912	0.0106396	0.997501	0.991018	-0.053457	2.29e-09	12476	-0.000273242	0.00900218	1.02439	0.996374	-0.0505657	0.000174078	5505	-0.00151649	0.0119326	0.976406	0.986927	-0.0558097	3.11e-06	6971	0.771021
MedianF2_MeasureVowels	Ever Smokers	Addiction	Smoking (ever or never)	0.357032	-3.88e-10	0.229578	0.998774	-0.0525566	2.37e-09	12884	0.327632	-0.00301572	0.220328	1.02168	-0.0433632	0.00108811	5671	0.380147	0.00237102	0.235668	0.980895	-0.0601203	3.2e-07	7213	0.344759
MedianF3_MeasureE	DXA Lumbar L1 L4 Bone Mineral Content	Anthropometric	DXA	0.000250339	-0.021774	1.00813	0.989087	-0.0584661	2.4e-09	10400	-0.00171926	-0.0151926	1.02497	0.99634	-0.0732199	9.28e-07	4477	0.0017391	-0.0267486	0.995561	0.983714	-0.0470643	0.000290224	5923	0.186135
MedianF3_MeasureI	DXA Lumbar L3 Area	Anthropometric	DXA	-0.00322664	-0.0269043	1.00353	0.984507	-0.0572249	2.48e-09	10837	-0.00638287	-0.0203063	1.00673	0.974952	-0.0551835	0.000165327	4653	-0.000851807	-0.0318687	1.00127	0.991798	-0.0587278	3.79e-06	6184	0.854973
SkewF0_MeasureVowels	Cholesterol High Density Lipoprotein Females Only	Blood trait	Cholesterol	0.00664966	0.0972892	1.04983	1.03114	0.0923766	2.49e-09	4145	NA	NA	NA	NA	NA	NA	NA	0.00664966	0.0972892	1.04983	1.03114	0.0923766	2.49e-09	4145	NA
MedianF2_MeasureE	DXA Body Composition Head Lean Mass	Anthropometric	DXA	-0.000247932	0.0190128	0.998412	0.981227	-0.0543007	2.52e-09	12028	-0.00307303	0.00915469	1.00537	0.983875	-0.078742	9.08e-09	5308	0.00198356	0.0267995	0.993057	0.979143	-0.0348739	0.00424532	6720	0.0167797
MedianF3_MeasureU	Snores with volume more than 80 dBc Percententage of total time	Polysomnography	Polysomnography (snoring)	0.0147683	-0.00301437	1.01335	0.999528	0.112302	2.52e-09	2796	0.0141723	0.000860939	0.963861	0.993164	0.0845985	0.00278094	1247	0.0152482	-0.00613413	1.05384	1.00528	0.133539	1.28e-07	1549	0.197024
SkewF0_MeasureVowels	DXA Body Composition Trunk Lean	Anthropometric	DXA	-0.000724782	0.00546531	0.998453	0.991039	-0.0527654	2.55e-09	12730	-0.00342057	-0.000168109	0.993565	0.992516	-0.0368474	0.00576472	5612	0.00140064	0.00990683	1.00244	0.989969	-0.0652988	3.47e-08	7118	0.110759
MedianF3_MeasureE	BodyScan Waist height ratio adjForHeight	Anthropometric	Bodyscan	0.00661576	0.0225442	0.99863	0.998646	0.0651063	2.56e-09	8352	0.0105497	0.0219773	1.00521	1.0031	0.106684	1.08e-10	3636	0.00358273	0.0229812	0.993749	0.995425	0.0327479	0.0245131	4716	0.000789095
MedianF2_MeasureE	DXA Lumbar L12 L4 Area	Anthropometric	DXA	0.0016205	-0.053019	0.998855	0.976134	-0.0586109	2.56e-09	10311	-0.0143809	-0.0509527	1.01355	0.971688	-0.0750522	5.34e-07	4449	0.0137649	-0.0545873	0.987534	0.979669	-0.0459907	0.000427008	5862	0.143428
MedianF2_MeasureLongA	DXA Body Composition Subtotal Lean	Anthropometric	DXA	-0.00139032	0.0158571	0.999359	0.990039	-0.0534393	2.59e-09	12400	-0.00197618	0.0202082	1.00075	0.982982	-0.0541926	6.03e-05	5472	-0.000927586	0.0124204	0.998408	0.995728	-0.0528452	1.07e-05	6928	0.940571
SkewF0_MeasureReading	g factor	Cognition	G factor	0.00609978	0.0312245	0.991005	0.958928	0.0546159	2.62e-09	11863	0.0100614	0.049481	0.9974	1.05983	0.0608022	1.11e-05	5212	0.00299526	0.016918	0.98612	0.879535	0.0492673	5.81e-05	6651	0.532607
MedianF2_MeasureI	DXA Body Composition Total Lean and Bone Mineral Content	Anthropometric	DXA	-0.00212226	0.013798	0.995091	0.991659	-0.0533583	2.65e-09	12421	0.00159341	0.0180791	0.99709	0.987064	-0.0731726	5.91e-08	5473	-0.00504913	0.0104258	0.993641	0.995395	-0.0378136	0.00161733	6948	0.0501933
MedianF0_MeasureVowels	DXA Clinical Body Android Percent Fat	Anthropometric	DXA	-0.00160322	-0.028382	0.997826	0.985915	0.0527099	2.65e-09	12730	-0.000167124	-0.0289195	1.04436	0.977877	0.0696483	1.74e-07	5612	-0.00273547	-0.0279582	0.961276	0.992389	0.0389221	0.0010207	7118	0.0849375
MedianF2_MeasureVowels	DXA Body Composition Left Arm Bone Mineral Density	Anthropometric	DXA	-0.00186531	-0.00342107	0.999329	0.983438	-0.0527178	2.65e-09	12727	-0.00611573	0.00550872	1.02291	0.977119	-0.0653913	9.41e-07	5610	0.0014851	-0.01046	0.980861	0.988445	-0.0425327	0.000331224	7117	0.200066
MedianF0_MeasureReading	Ratio of forced expiratory volume to forced vital capacity (FEV1 FVC ratio)	Respiratory	Spirometry	-0.0223461	-0.0163994	1.00521	0.988626	0.060197	2.7e-09	9746	-0.0235507	-0.0213078	1.02514	0.974398	0.00932118	0.545491	4209	-0.0214304	-0.0126683	0.990246	0.999587	0.0990498	1.44e-13	5537	1.12e-05
MedianF3_MeasureLongA	Brain Volume proxy combined from intracranial volume (MRI, adults) and head circumference (adults and infants)	Brain	Brain volume and head circumference	-0.00768787	0.0164624	0.999794	0.985646	-0.0566402	2.73e-09	11003	-0.00795363	0.0161728	0.997636	0.989999	-0.0645403	7.99e-06	4777	-0.00748396	0.0166846	1.00161	0.982463	-0.0505683	6.54e-05	6226	0.467194
MedianF2_MeasureU	Forced expiratory volume in 1 second (FEV1)	Respiratory	Spirometry	-0.00501186	-0.0307884	0.987664	0.975736	-0.0618068	2.78e-09	9229	0.00176312	-0.0339022	0.972398	0.979339	-0.041637	0.0084988	3993	-0.0101785	-0.0284137	0.999433	0.973163	-0.0770035	2.39e-08	5236	0.092039
MedianF1_MeasureLongA	DXA Body Composition Right Leg Fat Mass	Anthropometric	DXA	-0.00121629	-0.0112208	0.997482	0.984837	0.0537033	2.85e-09	12213	-0.000819456	-0.00464119	0.996734	0.986908	0.0508378	0.000179967	5422	-0.00153313	-0.016474	0.998226	0.983267	0.0559915	3.88e-06	6791	0.777042
StdF0_MeasureLongA	Max Gripstrength height corrected	Musculoskeletal	Grip strength	-0.000291026	0.0938429	1.00015	0.913557	-0.0530819	2.86e-09	12500	0.000885809	0.0783211	0.997888	0.946847	-0.0473065	0.000444346	5507	-0.00121779	0.106066	1.00208	0.887134	-0.0577677	1.33e-06	6993	0.561216
SkewF0_MeasureVowels	DXA Body Composition Trunk Lean and Bone Mineral Content	Anthropometric	DXA	-0.000724782	0.00592445	0.998453	0.990457	-0.0525855	2.89e-09	12730	-0.00342057	0.000595118	0.993565	0.991551	-0.0357436	0.00740427	5612	0.00140064	0.0101262	1.00244	0.989694	-0.0658391	2.67e-08	7118	0.0916137
SkewF0_MeasureVowels	Occupation Farmer or Fisherman	Occupation	Farmer or fisherman	0.0432994	-1.01e-09	0.0414278	0.998775	-0.0522384	2.94e-09	12887	0.0625771	-0.00239208	0.0586716	0.992391	-0.0682026	2.7e-07	5673	0.0281397	0.0018811	0.0273517	1.00393	-0.0360712	0.00218102	7214	0.0699556
MedianF0_MeasureSpilaRas	DXA Body Composition Left Arm Percent Fat	Anthropometric	DXA	-0.00135679	0.00652155	0.9981	0.984733	0.052814	3.01e-09	12590	-0.00114458	-0.0012078	1.02248	0.975128	0.0588855	1.14e-05	5546	-0.00152387	0.0126071	0.979044	0.992351	0.047987	5.58e-05	7044	0.543493
MedianF4_MeasureI	g factor	Cognition	G factor	0.00291651	0.032361	0.997958	0.962516	0.0541647	3.03e-09	11965	0.00670045	0.0515499	1.00483	1.06114	0.0637953	3.88e-06	5228	-1.99e-05	0.0174702	0.992754	0.885621	0.0459325	0.000161995	6737	0.332076
MedianF2_MeasureE	Hearing impairment moderate (Pure tone audiometry)	Hearing	Hearing impairment	0.0515515	-3.28e-17	0.0488979	0.998713	-0.0536506	3.09e-09	12182	0.0652133	-0.00236352	0.0609719	1.00412	-0.0664044	1.11e-06	5367	0.0407924	0.00186133	0.0391341	0.994595	-0.0416137	0.000589138	6815	0.173982
MedianF3_MeasureVowels	DXA Body Composition Trunk Fat Mass	Anthropometric	DXA	-0.000369024	-0.00485498	0.997181	0.987566	0.0524752	3.12e-09	12730	0.00520998	-0.0123728	0.999998	0.985957	0.063113	2.21e-06	5612	-0.00476764	0.00107223	0.995055	0.988893	0.0441433	0.0001946	7118	0.287567
MedianF3_MeasureI	DXA Body Composition Left Arm Lean	Anthropometric	DXA	-0.000209247	0.0144736	0.996366	0.99329	-0.0528065	3.13e-09	12567	-0.000205644	0.0155106	0.994334	0.991029	-0.0518341	0.000116271	5521	-0.000212071	0.0136611	0.9981	0.995201	-0.0535654	6.81e-06	7046	0.923208
MedianF2_MeasureE	BodyScan High waist height ratio adjForHeight	Anthropometric	Bodyscan	0.00934369	0.0157283	0.993623	1.00095	0.0649935	3.15e-09	8287	0.00371251	0.0285456	0.990747	1.02237	0.0888843	8.47e-08	3616	0.013703	0.00580595	0.996019	0.984365	0.0463119	0.00154327	4671	0.054264
MedianF2_MeasureLongA	DXA Body Composition Subtotal Fat Mass	Anthropometric	DXA	-0.00139032	-0.00856739	0.999359	0.986477	0.0531277	3.2e-09	12400	-0.00197618	-0.0101561	1.00075	0.983402	0.0534534	7.6e-05	5472	-0.000927586	-0.00731255	0.998408	0.989045	0.0528699	1.06e-05	6928	0.974243
MedianF4_MeasureI	DXA Lumbar L1 Area	Anthropometric	DXA	-0.00655837	-0.0347548	0.994325	0.986375	-0.0568125	3.23e-09	10836	-0.00682578	-0.0290082	1.00197	0.98059	-0.0464501	0.00152567	4653	-0.00635713	-0.0390793	0.988736	0.990844	-0.0646224	3.63e-07	6183	0.348742
MedianF2_MeasureLongA	DXA Body Composition Head Area	Anthropometric	DXA	-0.00139032	-0.0407442	0.999359	0.978821	-0.0530624	3.35e-09	12400	-0.00197618	-0.039659	1.00075	0.977159	-0.0771717	1.08e-08	5472	-0.000927586	-0.0416013	0.998408	0.980274	-0.0340281	0.00461434	6928	0.0169411
MedianF2_MeasureLongA	DXA Body Composition Subtotal Lean and Bone Mineral Content	Anthropometric	DXA	-0.00139032	0.0155261	0.999359	0.990485	-0.0530472	3.38e-09	12400	-0.00197618	0.019874	1.00075	0.984128	-0.0532254	8.15e-05	5472	-0.000927586	0.012092	0.998408	0.995621	-0.0529049	1.05e-05	6928	0.985851
MedianF3_MeasureE	DXA Lumbar L12 L4 Bone Mineral Content	Anthropometric	DXA	0.000250339	-0.0216899	1.00813	0.990037	-0.0579033	3.41e-09	10400	-0.00171926	-0.0177527	1.02497	0.998173	-0.0745895	5.78e-07	4477	0.0017391	-0.0246659	0.995561	0.984034	-0.045006	0.000529896	5923	0.134813
MedianF2_MeasureE	Difficulties learning the multiplication table in elementary school (interview)	Cognition	Multiplication difficulties	-0.00647725	-0.0899679	0.975063	0.88195	-0.0882703	3.43e-09	4462	-0.00072383	-0.0809855	0.965665	0.919282	-0.100571	8.26e-06	1955	-0.0109639	-0.0969724	0.982734	0.853081	-0.0785288	8.23e-05	2507	0.464123
MedianF4_MeasureI	DXA Body Composition Left Arm Bone Mineral Content	Anthropometric	DXA	-0.00131716	-0.00610316	0.995957	0.985453	-0.0526735	3.43e-09	12567	0.00202598	-0.00439511	0.998774	0.986079	-0.0482001	0.000339359	5521	-0.00393673	-0.00744152	0.993876	0.985099	-0.0561975	2.34e-06	7046	0.656148
MedianF3_MeasureI	DXA Lumbar L12 L4 Area	Anthropometric	DXA	-0.00326478	-0.0537432	1.00352	0.980094	-0.05671	3.48e-09	10830	-0.00678694	-0.0497772	1.00625	0.972234	-0.0559941	0.000132663	4651	-0.000613613	-0.0567285	1.00161	0.986149	-0.0572299	6.72e-06	6179	0.949198
MedianF2_MeasureE	DXA Body Composition Left Arm Bone Mineral Density	Anthropometric	DXA	-0.000247932	-0.00641659	0.998412	0.983442	-0.0537982	3.52e-09	12028	-0.00307303	0.000831772	1.00537	0.978305	-0.0730794	9.7e-08	5308	0.00198356	-0.0121419	0.993057	0.987571	-0.0385215	0.00158483	6720	0.0596031
MedianF1_MeasureI	DXA Lumbar L1 Area	Anthropometric	DXA	-0.00177112	-0.0374702	0.988628	0.981588	-0.0575748	3.54e-09	10496	0.0183635	-0.0317165	1.01831	0.978891	-0.049382	0.000863759	4547	-0.0171606	-0.0418679	0.965564	0.98377	-0.0641776	7.21e-07	5949	0.45224
VSA4o	ECG Exercise Time Max	Cardiovascular	Electrocardiogram	0.0136345	0.00397301	1.05725	0.995908	0.0796446	3.57e-09	5473	0.0364023	-0.0102928	1.06625	0.97793	0.105336	3.28e-07	2336	-0.00331989	0.0145962	1.05022	1.00935	0.0611275	0.000611819	3137	0.105012
VTL_F1to4_05122022	DXA Lumbar L1 L34 Area	Anthropometric	DXA	0.00597098	-0.0548865	0.998857	0.967885	0.0584707	3.66e-09	10158	0.00834114	-0.0479925	1.02864	0.962393	0.0316016	0.0369858	4357	0.0041908	-0.0600644	0.976652	0.972114	0.0790689	1.61e-09	5801	0.0178078
MedianF1_MeasureU	Digit Coding Number Correct	Cognition	Digit coding	9.75e-05	-0.0116237	0.99338	0.991506	-0.0534016	3.67e-09	12180	0.00295274	-0.0207831	0.99729	1.01389	-0.0961337	1.49e-12	5387	-0.00216685	-0.0043601	0.990414	0.973779	-0.0186737	0.123825	6793	2.12e-05
FCR	Education Any University Degree	Cognition	Education	0.147175	4.33e-13	0.125525	0.998773	-0.0519188	3.76e-09	12869	0.123542	-0.00114722	0.108298	1.00312	-0.0684184	2.56e-07	5658	0.165719	0.000900144	0.138275	0.995496	-0.0408445	0.000521177	7211	0.120197
MedianF1_MeasureU	Rapid Visual Information Processing (Sensitivity)	Cognition	Rapid visual information processing	-0.015371	0.0119472	0.970382	1.00503	-0.0609308	3.82e-09	9330	-0.00124243	0.000369985	0.961255	1.03134	-0.0777987	6.97e-07	4055	-0.0262318	0.0208469	0.97731	0.984821	-0.0475721	0.000546736	5275	0.147355
MedianF0_MeasureSpilaRas	DXA Body Composition Trunk Lean	Anthropometric	DXA	-0.00135679	0.00608635	0.9981	0.991566	-0.0524157	3.96e-09	12590	-0.00114458	-0.000226792	1.02248	0.993289	-0.0419743	0.00176672	5546	-0.00152387	0.0110569	0.979044	0.990295	-0.0608337	3.21e-07	7044	0.293166
VSA4o	DXA Body Composition Trunk Lean and Bone Mineral Content	Anthropometric	DXA	-0.00204764	0.00553077	0.997476	0.990797	-0.0521689	3.97e-09	12707	-0.00158081	-0.000298159	1.00147	0.991822	-0.0644887	1.37e-06	5594	-0.00241478	0.0101149	0.994472	0.990083	-0.0424353	0.000343156	7113	0.216808
MedianF4_MeasureI	DXA Body Composition Head Fat Mass	Anthropometric	DXA	-0.00131716	0.0126938	0.995957	0.985704	-0.0524531	3.98e-09	12567	0.00202598	0.00492743	0.998774	0.97942	-0.0546666	4.81e-05	5521	-0.00393673	0.0187792	0.993876	0.990685	-0.0506913	2.06e-05	7046	0.824836
MedianF4_MeasureE	Tonsillectomy	Surgery	Tonsillectomy	0.208242	-9.15e-13	0.164891	0.998721	0.0530381	4.05e-09	12279	0.180875	0.000623531	0.148187	0.99709	0.0367913	0.00687038	5396	0.229696	-0.000488824	0.176962	1.00015	0.0649789	6.76e-08	6883	0.120851
MedianF3_MeasureVowels	DXA Lumbar L1 L4 Area	Anthropometric	DXA	-0.00562314	-0.0549577	1.00652	0.979225	-0.0560391	4.11e-09	10989	-0.00169061	-0.0477028	1.02262	0.976916	-0.0463033	0.00143027	4738	-0.00860384	-0.0604566	0.994464	0.981061	-0.0635503	4.9e-07	6251	0.370249
MedianF3_MeasureE	DXA Lumbar L3 Bone Mineral Content	Anthropometric	DXA	0.000108782	-0.0147113	1.00817	0.993458	-0.0575308	4.24e-09	10407	-0.00192892	-0.0131958	1.02485	0.995273	-0.0697152	2.99e-06	4479	0.0016484	-0.0158564	0.995736	0.992252	-0.0481756	0.000206325	5928	0.276146
MedianF4_MeasureE	DXA Lumbar L1 L3 Area	Anthropometric	DXA	0.00184978	-0.0354834	0.994545	0.986909	-0.057503	4.34e-09	10403	-0.00134052	-0.0284116	0.989985	0.981448	-0.0263017	0.0784297	4478	0.00426095	-0.0408282	0.998146	0.991136	-0.0808435	4.52e-10	5925	0.00584085
StdF0_MeasureLongA	Rapid Visual Information Processing (Sensitivity)	Cognition	Rapid visual information processing	-0.0230035	0.0141154	0.997826	1.00061	-0.0604562	4.39e-09	9404	-0.0229591	0.00172954	0.993455	1.02566	-0.048949	0.00175795	4081	-0.0230376	0.0236113	1.00136	0.981388	-0.0694536	3.9e-07	5323	0.323981
Global_MedianF0_01072022	DXA Body Composition Head Area	Anthropometric	DXA	-0.00129528	-0.0370714	0.998795	0.980739	-0.0516514	4.39e-09	12891	3.83e-05	-0.0376701	0.997529	0.978089	-0.0595996	6.8e-06	5690	-0.00234902	-0.0365984	0.999931	0.982968	-0.0453934	0.000116266	7201	0.422842
Global_MedianF0_01072022	DXA Body Composition Left Arm Percent Fat	Anthropometric	DXA	-0.00129528	0.00655989	0.998795	0.987403	0.0515786	4.61e-09	12891	3.83e-05	-0.000981608	0.997529	0.977074	0.0633125	1.74e-06	5690	-0.00234902	0.0125189	0.999931	0.995622	0.0424221	0.000316637	7201	0.238529
VSA4o	Cardiopulmonary Exercise Test Time Max	Cardiovascular	Cardiopulmonary exercise test	0.0132488	0.00831639	1.05791	0.846165	0.0790002	4.65e-09	5481	0.0376511	-0.00517661	1.06642	0.604165	0.106529	2.33e-07	2341	-0.0049441	0.018376	1.05113	1.0266	0.0646644	0.000286906	3140	0.124408
MedianF1_MeasureI	DXA Lumbar L234 Area	Anthropometric	DXA	-0.00205867	-0.0494958	0.988242	0.978171	-0.0571485	4.65e-09	10492	0.0187772	-0.0451817	1.01811	0.970902	-0.053683	0.000293002	4545	-0.0179825	-0.0527929	0.964997	0.983865	-0.0600071	3.62e-06	5947	0.748032
MedianF4_MeasureI	DXA Body Composition Trunk Lean and Bone Mineral Content	Anthropometric	DXA	-0.00131716	0.00687167	0.995957	0.991203	-0.0521953	4.75e-09	12567	0.00202598	0.00109855	0.998774	0.992696	-0.0328723	0.0145762	5521	-0.00393673	0.0113953	0.993876	0.990127	-0.067367	1.49e-08	7046	0.05481
MedianF1_MeasureE	Education Any University Degree	Cognition	Education	0.14448	-2.86e-12	0.123616	0.998718	-0.0528615	4.85e-09	12237	0.120885	0.00226075	0.106292	0.99906	-0.0382056	0.00507673	5377	0.162974	-0.00177202	0.136433	0.998588	-0.0631287	1.65e-07	6860	0.170944
MedianF0_MeasureSpilaRas	DXA Body Composition Right Arm Lean	Anthropometric	DXA	-0.00135679	0.035439	0.9981	0.982889	-0.0521137	4.86e-09	12590	-0.00114458	0.0356936	1.02248	0.981329	-0.0600191	7.68e-06	5546	-0.00152387	0.0352385	0.979044	0.984256	-0.0457688	0.000121451	7044	0.426973
MedianF3_MeasureVowels	BodyScan SittingHeight Manual adjForHeight	Anthropometric	Bodyscan	-0.00722844	0.0105798	1.00806	0.988766	-0.0562892	4.88e-09	10786	-0.00213055	0.0109386	1.02057	0.98235	-0.0544644	0.000203	4647	-0.0110873	0.0103082	0.998716	0.993784	-0.0576842	6.08e-06	6139	0.868379
MedianF2_MeasureI	DXA Body Composition Total Percent Fat	Anthropometric	DXA	-0.00212226	-0.0107593	0.995091	0.991405	0.0524347	4.96e-09	12421	0.00159341	-0.012687	0.99709	0.987709	0.0728358	6.8e-08	5473	-0.00504913	-0.00924094	0.993641	0.994454	0.0364032	0.00240489	6948	0.0436199
MedianF1_MeasureVowels	BodyScan HeadCircumference Manual adjForHeight	Anthropometric	Bodyscan	0.00487486	0.00832971	1.00077	0.992878	-0.0573517	5e-09	10375	0.00670888	0.00306971	1.03683	0.993334	-0.0698722	2.96e-06	4463	0.00349034	0.0123005	0.973714	0.992666	-0.0475959	0.000250778	5912	0.260818
VSA4o	DXA Body Composition Right Leg Total Mass	Anthropometric	DXA	-0.00204764	-0.000388184	0.997476	0.974457	0.0518222	5.03e-09	12707	-0.00158081	0.0175131	1.00147	0.972955	0.0654989	9.36e-07	5594	-0.00241478	-0.0144666	0.994472	0.975324	0.0410423	0.000534855	7113	0.170793
MedianF2_MeasureA	DXA Body Composition Total Percent Fat	Anthropometric	DXA	-0.00225916	-0.00857471	0.998986	0.983273	0.0531194	5.08e-09	12086	-0.00401141	-0.0126079	0.999692	0.971275	0.052704	0.000125366	5289	-0.000895666	-0.00543633	0.998579	0.99273	0.0534318	1.04e-05	6797	0.968313
MedianF1_MeasureVowels	Brain Volume proxy combined from intracranial volume (MRI, adults) and head circumference (adults and infants)	Brain	Brain volume and head circumference	0.00218081	0.00674292	0.999981	0.994549	-0.0569609	5.36e-09	10476	0.00387091	0.0042903	1.03509	1.00103	-0.0707024	2.03e-06	4503	0.000906655	0.00859193	0.973675	0.98982	-0.0462224	0.000351629	5973	0.214388
MedianF1_MeasureLongA	DXA Body Composition Subtotal Lean	Anthropometric	DXA	-0.00121629	0.0168236	0.997482	0.988987	-0.0527564	5.38e-09	12213	-0.000819456	0.0201644	0.996734	0.983716	-0.0444321	0.00106424	5422	-0.00153313	0.0141563	0.998226	0.993324	-0.0593677	9.73e-07	6791	0.411869
MedianF3_MeasureE	Head Circumference Manual Child or Adult	Brain	Head circumference	0.0107202	-0.194716	0.983976	0.846837	-0.0748862	5.4e-09	6050	0.00677065	-0.18251	0.988873	0.894125	-0.080121	3.7e-05	2643	0.013784	-0.204185	0.980445	0.810199	-0.0705719	3.72e-05	3407	0.712184
VSA4o	Trail Making Test B A Difference Seconds	Cognition	Trail Making Test	0.00569772	0.0185333	0.994253	0.991033	-0.0524965	5.54e-09	12314	0.00986294	0.0290295	0.997899	1.06033	-0.0858692	2.58e-10	5397	0.0024478	0.0103436	0.991529	0.936957	-0.0248173	0.039018	6917	0.000763719
MedianF2_MeasureVowels	DXA Body Composition Left Arm Total Mass	Anthropometric	DXA	-0.00186531	0.0272877	0.999329	0.986546	-0.0516374	5.55e-09	12727	-0.00611573	0.0172886	1.02291	0.992029	-0.0736778	3.26e-08	5610	0.0014851	0.0351694	0.980861	0.982222	-0.0338761	0.00425836	7117	0.0256549
MedianF2_MeasureA	DXA Lumbar L1234 Area	Anthropometric	DXA	0.00538463	-0.0537131	1.00159	0.976198	-0.0571034	5.62e-09	10396	0.0180965	-0.0449972	1.01544	0.971633	-0.0596391	6.79e-05	4454	-0.00414394	-0.0602463	0.991172	0.979684	-0.0553474	1.96e-05	5942	0.82843
MedianF2_MeasureA	DXA Body Composition Total Lean and Bone Mineral Content	Anthropometric	DXA	-0.00225916	0.011939	0.998986	0.984869	-0.0529498	5.68e-09	12086	-0.00401141	0.017175	0.999692	0.973585	-0.053856	8.88e-05	5289	-0.000895666	0.00786474	0.998579	0.993757	-0.0522412	1.63e-05	6797	0.929776
MedianF1_MeasureI	DXA Clinical Body Gynoid Total Mass	Anthropometric	DXA	0.000462204	-0.00122741	0.995747	0.985744	-0.0527438	5.7e-09	12179	0.00117621	-0.000454965	0.991483	0.993512	-0.0733261	6.76e-08	5402	-0.000106939	-0.00184314	0.999293	0.979696	-0.0362898	0.00280697	6777	0.0421051
MedianF1_MeasureVowels	Brain Volume proxy combined from intracranial volume (MRI, adults) and head circumference (adults and infants)	Brain	Brain volume and head circumference	0.00218081	0.00662752	0.999981	0.993066	-0.0568613	5.7e-09	10476	0.00387091	0.00395681	1.03509	0.999392	-0.0705193	2.15e-06	4503	0.000906655	0.00864095	0.973675	0.988454	-0.0461889	0.000355129	5973	0.217204
MedianF2_MeasureA	DXA Clinical Body Total Body Percent Fat	Anthropometric	DXA	-0.00225916	-0.00834986	0.998986	0.983028	0.0529465	5.7e-09	12086	-0.00401141	-0.012282	0.999692	0.971236	0.052496	0.000133329	5289	-0.000895666	-0.00529012	0.998579	0.992327	0.053286	1.1e-05	6797	0.96561
VTL_F1to4_05122022	DXA Lumbar L12 L4 Area	Anthropometric	DXA	0.00597098	-0.0596106	0.998857	0.973691	0.057736	5.72e-09	10158	0.00834114	-0.0545077	1.02864	0.966285	0.0333739	0.0275954	4357	0.0041908	-0.0634432	0.976652	0.979386	0.0763858	5.62e-09	5801	0.0317857
MedianF2_MeasureVowels	DXA Body Composition Right Arm Bone Mineral Density	Anthropometric	DXA	-0.00186531	-0.00414914	0.999329	0.98592	-0.0515414	5.92e-09	12727	-0.00611573	0.00628293	1.02291	0.974805	-0.0656749	8.44e-07	5610	0.0014851	-0.0123723	0.980861	0.994666	-0.0402315	0.000685945	7117	0.153802
MedianF1_MeasureI	DXA Lumbar L1 L4 Area	Anthropometric	DXA	-0.00195881	-0.0588991	0.98837	0.971052	-0.0567475	5.97e-09	10490	0.0187772	-0.0516591	1.01811	0.969685	-0.0529565	0.000353848	4545	-0.0178117	-0.0644341	0.965221	0.972189	-0.0599579	3.7e-06	5945	0.722136
MedianF3_MeasureVowels	DXA Lumbar L234 Area	Anthropometric	DXA	-0.00574602	-0.0478357	1.00643	0.980635	-0.0553958	6.15e-09	10991	-0.00169061	-0.0424997	1.02262	0.973179	-0.0517224	0.000367668	4738	-0.00881887	-0.0518789	0.994301	0.986403	-0.0582353	4.04e-06	6253	0.735074
StdF3_MeasureU	Digit Coding Number Correct	Cognition	Digit coding	0.00213533	-0.0121258	0.9961	0.990944	0.0522149	6.16e-09	12372	0.00162472	-0.021	0.995328	1.01679	0.0497954	0.000233706	5454	0.00253788	-0.00512958	0.996852	0.970604	0.0541689	6.52e-06	6918	0.809031
MedianF2_MeasureO	NEO Personality Openness	Personality	Openness	-0.0430192	0.0235766	0.969962	0.953304	-0.0849386	6.33e-09	4656	-0.0349913	0.0395631	0.944772	0.971876	-0.112434	1.24e-05	1501	-0.0468385	0.015971	0.982204	0.944594	-0.0720491	5.08e-05	3155	0.196601
MedianF2_MeasureI	DXA Clinical Body Total Body Percent Fat	Anthropometric	DXA	-0.00212226	-0.0105754	0.995091	0.99086	0.0520644	6.36e-09	12421	0.00159341	-0.012395	0.99709	0.986963	0.0727674	6.99e-08	5473	-0.00504913	-0.0091421	0.993641	0.994068	0.0357979	0.00283995	6948	0.0406146
StdF0_MeasureReading	Occupation (actors, artists)	Occupation	Aactor or artist	0.00285964	-3.45e-18	0.00285169	0.998749	0.0517016	6.42e-09	12589	0.00252298	0.000138452	0.00251707	0.996985	0.0631705	2.47e-06	5549	0.003125	-0.000109129	0.00311568	1.00028	0.0437107	0.000243415	7040	0.277981
Global_MedianF0_01072022	DXA Body Composition Right Arm Lean	Anthropometric	DXA	-0.00129528	0.0291207	0.998795	0.98303	-0.051081	6.47e-09	12891	3.83e-05	0.0300549	0.997529	0.98256	-0.0647105	1.02e-06	5690	-0.00234902	0.0283826	0.999931	0.983537	-0.0403321	0.000617814	7201	0.168983
VTL_F1to4_05122022	DXA Body Composition Left Arm Percent Fat	Anthropometric	DXA	0.000772789	0.00824969	0.997965	0.977492	-0.0532726	6.57e-09	11840	-0.000375316	0.00184857	1.00253	0.960667	-0.0372518	0.00729974	5185	0.00166729	0.0132369	0.994557	0.990691	-0.0656289	8.3e-08	6655	0.1253
MedianF1_MeasureO	Letter Fluency Number of Words Letters H S	Cognition	Letter Fluency	-0.000417708	0.0112658	0.994956	0.992958	-0.0522457	6.72e-09	12295	0.00191443	0.00990732	0.991747	0.998476	-0.0534421	8.49e-05	5401	-0.00224479	0.01233	0.997606	0.988776	-0.0513032	2.02e-05	6894	0.906237
MedianF2_MeasureE	DXA Body Composition Right Leg Fat Mass	Anthropometric	DXA	-0.000247932	-0.0100245	0.998412	0.982021	0.0528024	6.81e-09	12028	-0.00307303	-0.00526355	1.00537	0.989594	0.0758198	3.15e-08	5308	0.00198356	-0.0137851	0.993057	0.976153	0.0344048	0.00478987	6720	0.0239725
MedianF2_MeasureLongA	DXA Clinical Body Fat MassHeight2	Anthropometric	DXA	-0.00139032	-0.0083804	0.999359	0.985393	0.0519631	7e-09	12400	-0.00197618	-0.00961492	1.00075	0.982439	0.0502359	0.000200641	5472	-0.000927586	-0.00740533	0.998408	0.987866	0.0533244	8.93e-06	6928	0.864316
MedianF3_MeasureI	DXA Body Composition Right Leg Fat Mass	Anthropometric	DXA	-0.000209247	-0.00801325	0.996366	0.986493	0.0516072	7.05e-09	12567	-0.000205644	-0.00420614	0.994334	0.988566	0.044701	0.00089135	5521	-0.000212071	-0.0109964	0.9981	0.984989	0.0570186	1.66e-06	7046	0.492883
MedianF2_MeasureA	DXA Lumbar L1 Area	Anthropometric	DXA	0.00499846	-0.0354757	1.00171	0.987895	-0.0567029	7.1e-09	10402	0.0176156	-0.0269334	1.01591	0.9895	-0.05631	0.000168838	4456	-0.00445695	-0.0418774	0.991032	0.986763	-0.0571546	1.03e-05	5946	0.965973
MedianF1_MeasureI	DXA Lumbar L23 Area	Anthropometric	DXA	-0.00193238	-0.0326482	0.988205	0.989881	-0.0564217	7.23e-09	10495	0.0187378	-0.0317543	1.01789	0.980152	-0.0508283	0.000606088	4546	-0.0177278	-0.0333313	0.96511	0.99748	-0.0608302	2.65e-06	5949	0.61139
MedianF1_MeasureVowels	DXA Body Composition Trunk Lean	Anthropometric	DXA	-0.00189489	0.00546531	0.99797	0.991039	-0.0512338	7.25e-09	12730	-0.0018016	-0.000168109	1.02968	0.992516	-0.0252307	0.0587566	5612	-0.00196844	0.00990683	0.973113	0.989969	-0.0723577	9.71e-10	7118	0.00825047
StdF3_MeasureU	Letter Fluency Number of Words Letters H S	Cognition	Letter Fluency	0.00284357	0.011199	0.996529	0.991763	0.0518713	7.29e-09	12415	0.00071242	0.010962	0.99563	0.998013	0.0707426	1.6e-07	5473	0.00452374	0.0113859	0.997375	0.986979	0.036924	0.00208958	6942	0.0611376
MedianF2_MeasureE	Ever Smokers	Addiction	Smoking (ever or never)	0.351913	-3.28e-17	0.228089	0.998713	-0.0523371	7.42e-09	12182	0.321595	-0.00236352	0.218212	1.00412	-0.0491037	0.000319176	5367	0.375789	0.00186133	0.234606	0.994595	-0.0551795	5.14e-06	6815	0.739033
MedianF2_MeasureI	DXA Body Composition Subtotal Percent Fat	Anthropometric	DXA	-0.00212226	-0.011144	0.995091	0.991003	0.0518262	7.45e-09	12421	0.00159341	-0.0131404	0.99709	0.987002	0.072474	7.89e-08	5473	-0.00504913	-0.00957137	0.993641	0.994291	0.0356055	0.00299255	6948	0.0411688
Global_MedianF0_01072022	DXA Clinical Body Android Percent Fat	Anthropometric	DXA	-0.00129528	-0.0253302	0.998795	0.986218	0.0508659	7.49e-09	12891	3.83e-05	-0.0254121	0.997529	0.977618	0.0674102	3.56e-07	5690	-0.00234902	-0.0252654	0.999931	0.99315	0.0379125	0.00129054	7201	0.0960352
MedianF3_MeasureA	Letter Fluency Number of Words Letters H S	Cognition	Letter Fluency	-0.00291745	0.0103156	0.9969	0.990614	0.052906	7.56e-09	11908	-0.00354106	0.00706345	0.996292	0.988252	0.0727975	1.33e-07	5234	-0.00242838	0.012866	0.997525	0.992601	0.0373484	0.002274	6674	0.0546345
MedianF0_MeasureSpilaRas	DXA Clinical Body Android Percent Fat	Anthropometric	DXA	-0.00135679	-0.0306922	0.9981	0.986129	0.0513977	7.86e-09	12590	-0.00114458	-0.0297022	1.02248	0.976451	0.0610888	5.27e-06	5546	-0.00152387	-0.0314717	0.979044	0.993888	0.0436795	0.000244922	7044	0.331809
MedianF2_MeasureLongA	DXA Body Composition Total Fat Mass	Anthropometric	DXA	-0.00139032	-0.00821353	0.999359	0.986436	0.0517844	7.88e-09	12400	-0.00197618	-0.0101315	1.00075	0.983074	0.0514137	0.000141496	5472	-0.000927586	-0.00669867	0.998408	0.989228	0.0520753	1.44e-05	6928	0.970802
MedianF0_MeasureReading	Snore Trains in Non REM	Polysomnography	Polysomnography (snoring)	-0.0154857	-0.00108469	0.940018	0.998593	-0.108888	7.96e-09	2788	-0.0490192	-0.000428847	0.972591	0.986141	-0.0774567	0.00619248	1247	0.01165	-0.0016154	0.912627	1.00932	-0.134948	1.01e-07	1541	0.130158
SkewF0_MeasureSpilaRas	WASI Vocabulary	Cognition	WASI Vocabulary	-0.000467028	0.00681194	0.974038	0.99774	0.0775282	8.1e-09	5513	-0.000894345	0.0181611	0.953896	1.11088	0.0854067	1.95e-05	2491	-0.000114796	-0.00254302	0.990961	0.90462	0.0707553	9.85e-05	3022	0.587658
MedianF3_MeasureI	Spatial Working Memory Bs6boxes	Cognition	Spatial working memory	0.00358367	-0.0113001	0.996432	0.984915	-0.0517482	8.45e-09	12367	0.0020305	-0.0037256	0.997053	0.92725	-0.0481279	0.000381614	5443	0.00480462	-0.0172545	0.996085	1.03031	-0.0544665	5.74e-06	6924	0.726243
MedianF3_MeasureA	DXA Body Composition Trunk Lean	Anthropometric	DXA	-0.000725089	0.00878774	0.997288	0.986976	-0.0524409	8.74e-09	12018	0.00265408	0.000904547	0.99977	0.988065	-0.0329787	0.0166329	5272	-0.00336591	0.0149485	0.995481	0.986184	-0.0676626	2.63e-08	6746	0.0590331
MedianF4_MeasureI	DXA Lumbar L123 Area	Anthropometric	DXA	-0.00659338	-0.0360979	0.994398	0.989667	-0.0552306	8.74e-09	10833	-0.00707828	-0.0325823	1.00188	0.981981	-0.036217	0.013493	4652	-0.00622843	-0.0387438	0.988925	0.995595	-0.069535	4.39e-08	6181	0.0858575
MedianF0_MeasureVowels	DXA Body Composition Subtotal Lean and Bone Mineral Content	Anthropometric	DXA	-0.00160322	0.010374	0.997826	0.989484	-0.0509527	8.76e-09	12730	-0.000167124	0.0166626	1.04436	0.984246	-0.055842	2.83e-05	5612	-0.00273547	0.00541594	0.961276	0.993697	-0.0469932	7.28e-05	7118	0.619881
MedianF0_MeasureVowels	DXA Body Composition Right Arm Fat Mass	Anthropometric	DXA	-0.00160322	0.0152792	0.997826	0.9891	0.0509506	8.77e-09	12730	-0.000167124	0.00203967	1.04436	0.983797	0.0633902	2e-06	5612	-0.00273547	0.0257176	0.961276	0.993173	0.0408351	0.000568165	7118	0.206075
SkewF0_MeasureSpilaRas	WASI Matrix Reasoning	Cognition	WASI Matrix Reasoning	-0.00219194	0.0051233	0.972192	0.998441	0.0772372	8.79e-09	5528	-0.00308379	0.0244554	0.953965	1.11358	0.0888091	8.71e-06	2497	-0.00145721	-0.0108029	0.987526	0.90336	0.0671567	0.000214734	3031	0.422305
MedianF2_MeasureI	Trail Making Test B A Difference Seconds	Cognition	Trail Making Test	0.00734007	0.0171959	0.992526	0.993043	-0.052402	8.79e-09	12032	0.0130852	0.0273121	0.995642	1.0604	-0.0594742	1.53e-05	5277	0.00285201	0.00929319	0.990192	0.940431	-0.0466474	0.000125144	6755	0.484758
MedianF3_MeasureI	DXA Body Composition Right Arm Lean	Anthropometric	DXA	-0.000209247	0.034079	0.996366	0.984442	-0.0512689	8.83e-09	12567	-0.000205644	0.0348854	0.994334	0.984156	-0.0495303	0.000231155	5521	-0.000212071	0.033447	0.9981	0.984805	-0.0526281	9.83e-06	7046	0.863074
MedianF1_MeasureVowels	DXA Body Composition Total Percent Fat	Anthropometric	DXA	-0.00189489	-0.00738759	0.99797	0.988536	0.0509152	8.98e-09	12730	-0.0018016	-0.0112421	1.02968	0.984589	0.0310212	0.0201244	5612	-0.00196844	-0.00434856	0.973113	0.991765	0.0670031	1.51e-08	7118	0.043714
MedianF3_MeasureVowels	DXA Lumbar L3 Area	Anthropometric	DXA	-0.00575716	-0.0271714	1.00621	0.986628	-0.0547633	9.05e-09	10996	-0.00191578	-0.020255	1.02232	0.978797	-0.055939	0.000116169	4740	-0.00866767	-0.0324118	0.994146	0.992655	-0.0539096	1.98e-05	6256	0.916007
MedianF1_MeasureI	DXA Lumbar L2 L4 Area	Anthropometric	DXA	-0.00205867	-0.0563629	0.988242	0.976103	-0.0560381	9.18e-09	10492	0.0187772	-0.0532457	1.01811	0.970638	-0.052996	0.000350257	4545	-0.0179825	-0.0587452	0.964997	0.980431	-0.0585338	6.24e-06	5947	0.778494
MedianF2_MeasureA	DXA Body Composition Subtotal Percent Fat	Anthropometric	DXA	-0.00225916	-0.0089181	0.998986	0.982959	0.0522079	9.24e-09	12086	-0.00401141	-0.0129684	0.999692	0.97059	0.0520983	0.000149903	5289	-0.000895666	-0.00576638	0.998579	0.992705	0.0522847	1.61e-05	6797	0.99188
MedianF0_MeasureReading	DXA Body Composition Left Arm Lean	Anthropometric	DXA	-0.00104877	0.0168861	0.99923	0.991506	-0.0514439	9.39e-09	12437	-0.000714644	0.0134788	0.997499	0.988531	-0.0563524	2.94e-05	5489	-0.00131273	0.0195779	1.00074	0.993982	-0.047582	7.24e-05	6948	0.626968
MedianF2_MeasureVowels	DXA Body Composition Trunk Fat Mass	Anthropometric	DXA	-0.00186531	-0.00486051	0.999329	0.987523	0.050823	9.59e-09	12727	-0.00611573	-0.0121197	1.02291	0.986092	0.075893	1.24e-08	5610	0.0014851	0.000861541	0.980861	0.988716	0.0306341	0.00974853	7117	0.0111672
MedianF2_MeasureI	DXA Body Composition Total Lean	Anthropometric	DXA	-0.00212226	0.0149033	0.995091	0.990989	-0.05139	9.94e-09	12421	0.00159341	0.0192985	0.99709	0.985781	-0.0718002	1.04e-07	5473	-0.00504913	0.0114412	0.993641	0.995207	-0.0353866	0.00317531	6948	0.0437382
MedianF2_MeasureA	DXA Lumbar L2 Area	Anthropometric	DXA	0.00489307	-0.0354328	1.00158	0.99432	-0.0561348	9.99e-09	10404	0.0176156	-0.0344114	1.01591	0.981398	-0.0600587	6.01e-05	4456	-0.00463812	-0.0361981	0.990802	1.00417	-0.0532221	4e-05	5948	0.729841
MedianF1_MeasureA	DXA Body Composition Left Leg Fat Mass	Anthropometric	DXA	-0.0018244	-0.00252968	0.997873	0.984077	0.0519312	1e-08	12156	-0.000847688	0.00484756	1.00219	0.978172	0.0484685	0.000410373	5309	-0.00258172	-0.00824982	0.994668	0.988723	0.0546046	6.13e-06	6847	0.737051
MedianF1_MeasureA	DXA Body Composition Left Leg Total Mass	Anthropometric	DXA	-0.0018244	-0.000589565	0.997873	0.979208	0.0519307	1e-08	12156	-0.000847688	0.0165962	1.00219	0.967361	0.0498528	0.000278621	5309	-0.00258172	-0.013915	0.994668	0.98813	0.0535205	9.34e-06	6847	0.840939
MedianF3_MeasureE	DXA Lumbar L23 Bone Mineral Content	Anthropometric	DXA	4.98e-05	-0.018088	1.00791	0.994149	-0.0561193	1.01e-08	10405	-0.0016624	-0.0184219	1.02476	0.999603	-0.07288	1.04e-06	4478	0.00134337	-0.0178357	0.995352	0.990196	-0.0432123	0.000874671	5927	0.133653
MedianF1_MeasureVowels	DXA Body Composition Trunk Lean and Bone Mineral Content	Anthropometric	DXA	-0.00189489	0.00592445	0.99797	0.990457	-0.0507043	1.03e-08	12730	-0.0018016	0.000595118	1.02968	0.991551	-0.0247937	0.0632744	5612	-0.00196844	0.0101262	0.973113	0.989694	-0.0717459	1.34e-09	7118	0.00849336
MedianF2_MeasureI	DXA Body Composition Head Lean and Bone Mineral Content	Anthropometric	DXA	-0.00212226	0.00324538	0.995091	0.987874	-0.0513072	1.05e-08	12421	0.00159341	-0.00281085	0.99709	0.982445	-0.0712877	1.28e-07	5473	-0.00504913	0.00801592	0.993641	0.992241	-0.0355902	0.003005	6948	0.0480521
[truncated: 140 more rows]

## Sheet: S6_Heritability
Measure	H2	SE	LowerCI	UpperCI	Task	Type	Statistic	Vowel	Information
MedianF0_MeasureReading	0.1675	0.0391	0.090864	0.244136	Reading	f0	Median
MedianF2_MeasureVowels	0.1353	0.0356	0.065524	0.205076	Vowels	F2	Median	[i, a, ɔ, u, ɛ]
[truncated: 70 more rows]

## Sheet: S7_GeneticCorrelations
Voice/speech GWAS	Other GWAS (foreign samples, analyzed at deCODE genetics)	Other GWAS sample size	rg	se	z	p	h2_obs	h2_obs_se	h2_int	h2_int_se	gcov_int	gcov_int_se
[truncated: 39 more rows]

[truncated: 4 more sheets: S8_LeadVariants, S9_ABCC9CredibleSet, S10_FixedVariant, S11_TextForReadingTask]
